# Supplementary material for: Comparative Transcriptomic Profiles of Differentiated Adipocytes Provide Insights into Adipogenesis Mechanisms of Subcutaneous and Intramuscular Fat Tissues in Pigs
Source: Cells. 2022 Jan 31;11(3):499. doi: 10.3390/cells11030499 (PMC8834144; doi:10.3390/cells11030499)
Supplement: Supplementary file 1 [file cells-11-00499-s001.zip › supplementary files/Table S1.xlsx]

## Sheet: Sheet1
Table S1. Primer sequence of qRT-PCR
Gene name	Primer sequence
β-actin-pig-F	GGACTTCGAGCAGGAGATGG
β-actin-pig-R	AGGAAGGAGGGCTGGAAGAG
AGT-F	GCACTTCCAAGGAAAGGTGA
AGT-R	CGACACTGAGGTGGTGTTGT
GK-F	ACGTGGAAGAAAGCCGTGAT
GK-R	ACGAGTCGGTATTATCTATGGCA
CAT-F	CGGGTCATCTGAAAGACGCA
CAT-R	TTCAGAGGCAGACGGCAAC
ssc-miR-874	CCTGGCCCGAGGGA
ssc-miR-370	GCTGGGGTGGAACCT
ssc-miR-210	GCTGTGCGTGTGACA
ssc-miR-129b	CAGCTTTTTGCGGTCTG
U6	GCTTCGGCAGCACATATACT
