# Supplementary material for: Comparative Transcriptomic Profiles of Differentiated Adipocytes Provide Insights into Adipogenesis Mechanisms of Subcutaneous and Intramuscular Fat Tissues in Pigs
Source: Cells. 2022 Jan 31;11(3):499. doi: 10.3390/cells11030499 (PMC8834144; doi:10.3390/cells11030499)
Supplement: Supplementary file 1 [file cells-11-00499-s001.zip › supplementary files/Table S2.xlsx]

## Sheet: Table S2
Table 2. Statistics of transcriptome sequencing data
Statistics on mRNA sequencing data					Statistics on miRNA sequencing data
SampleID	BaseSum	GC(%)	Q20(%)	Q30(%)	Raw_reads	Length<18	Length>30	Low_quality	Containing'N'reads	Clean_reads	Q30(%)
BF-0d-1	294237602	42.03	98.94	96.23	14062235	88095	1173037	27	0	12801076	96.23
BF-0d-2	382647854	41.75	98.91	96.21	17535756	55690	705085	30	0	16774951	96.21
BF-0d-3	433667208	41.78	99.06	96.77	20092155	94858	1039194	42	0	18958061	96.77
BF-2d-1	227711419	42.78	98.95	96.45	10711620	107528	687498	24	0	9916570	96.45
BF-2d-2	349601193	42.33	98.84	96.04	16315242	105424	889737	20	0	15320061	96.04
BF-2d-3	228550104	41.72	98.99	96.58	10844318	34516	840065	24	0	9969713	96.58
BF-4d-1	317207263	43.3	98.92	96.2	15455172	253257	1714584	33	0	13487298	96.2
BF-4d-2	385034012	44.26	99.16	97.1	20404716	104719	4362948	29	0	15937020	97.1
BF-4d-3	388871241	44.19	99.23	97.22	18153343	185022	1380850	44	0	16587427	97.22
BF-8d-1	409089473	42.95	98.85	95.91	19383505	734011	757541	62	0	17891891	95.91
BF-8d-2	308789952	44.58	98.82	95.91	14758124	430174	1530912	69	0	12796969	95.91
BF-8d-3	370416319	45.72	99.15	96.96	16461478	228814	1786874	60	0	14445730	96.96
IMF-0d-1	272618503	41.47	99.42	97.95	12828572	73316	861112	13	0	11894131	97.95
IMF-0d-2	228254636	41.8	98.85	96.29	10649066	63570	547514	33	0	10037949	96.29
IMF-0d-3	244314281	41.62	99.24	97.34	11641058	110068	847147	49	0	10683794	97.34
IMF-2d-1	247442218	41.73	99.37	97.83	11379214	65885	393685	16	0	10919628	97.83
IMF-2d-2	247048970	41.53	99.27	97.51	11399600	39719	500787	19	0	10859075	97.51
IMF-2d-3	233350515	41.64	98.9	96.75	10822101	47194	499303	19	0	10275585	96.75
IMF-4d-1	287462370	41.62	98.47	95.38	13502025	61450	871601	41	0	12568933	95.38
IMF-4d-2	403068238	41.39	99.33	97.59	19457457	59659	1864656	32	0	17533110	97.59
IMF-4d-3	260968043	41.7	99.28	97.51	11971534	48408	418358	21	0	11504747	97.51
IMF-8d-1	336728390	42.18	98.96	96.36	15382098	111669	413415	56	0	14856958	96.36
IMF-8d-2	381436348	41.92	98.9	96.13	17500650	116997	541359	44	0	16842250	96.13
IMF-8d-3	326942407	42.28	98.36	95.13	14990436	113370	387921	34	0	14489111	95.13
