# Supplementary material for: Comparative Transcriptomic Profiles of Differentiated Adipocytes Provide Insights into Adipogenesis Mechanisms of Subcutaneous and Intramuscular Fat Tissues in Pigs
Source: Cells. 2022 Jan 31;11(3):499. doi: 10.3390/cells11030499 (PMC8834144; doi:10.3390/cells11030499)
Supplement: Supplementary file 1 [file cells-11-00499-s001.zip › supplementary files/Table S3.xlsx]

## Sheet: Sheet1
Table S3. All miRNA Expression
miRNA	score_total	mature_sequence	star_sequence	GenomeID	strand	start	end	pre_seq	hairpin_stru	hairpin_energy	BF-0d-1	BF-0d-2	BF-0d-3	BF-2d-1	BF-2d-2	BF-2d-3	BF-4d-1	BF-4d-2	BF-4d-3	BF-8d-1	BF-8d-2	BF-8d-3	IMF-0d-1	IMF-0d-2	IMF-0d-3	IMF-2d-1	IMF-2d-2	IMF-2d-3	IMF-4d-1	IMF-4d-2	IMF-4d-3	IMF-8d-1	IMF-8d-2	IMF-8d-3
ssc-miR-33b-3p	--	CAGTGCCTCGGCAGTGCAGCCC	--	12	+	60749060	60749152	CGGGCGGCCCCGCGGUGCAUUGCUGUUGCAUUGCACGUGUGAGGCGGGUGCAGUGCCUCGGCAGUGCAGCCCGGAGCCGGCCCCUGGCACCGA	--	--	0	0.265189	0.355797	0	0.0763753	0.113601	0.234225	0	0	0	0	0	0.187602	0.656231	0.207664	0.0998803	0	0.52968	0.0887845	0.257462	0.0946264	0.152485	0.0668389	0.153705
ssc-miR-7136-3p	--	TCTCAGTGTTTGAACCAGAAGC	--	7	+	8135209	8135268	UCUGGUCCAGACACUGUGGAGCUGAAGAGACCAACACUUCUCAGUGUUUGAACCAGAAGC	--	--	0.271221	0.132594	0.415096	0	0	0	0.234225	0	0.269251	0	0	0	0	0	0	0	0	0	0	0	0	0	0.267355	0
ssc-miR-24-3p	--	TGGCTCAGTTCAGCAGGAACAG	--	10	+	27079417	27079496	GACCCGCCCUCCGGUGCCUACUGAGCUGAUAUCAGUUCUCAUUUUACACACUGGCUCAGUUCAGCAGGAACAGGAGUCGA	--	--	1648.12	983.52	1354.1	1178.7	965.689	584.933	792.382	780.031	1217.82	827.898	1172.44	1046.65	849.835	649.122	1028.04	798.843	709.629	730.64	619.449	468.13	703.736	761.279	618.393	540.118
ssc-miR-325	--	CCTAGTAGGTGTTCAGTAAGTGT	--	X	+	61213842	61213935	AGUGCUUGGUUCCUAGUAGGUGUUCAGUAAGUGUUUGUGACAUAAUUCGUUUAUUGAGCACCUCCUAUCAAUCAAGCACUGUGCUAGGUUCUGG	--	--	0	0	0	0	0	0	0	0	0	0.15581	0	0	0	0	0	0	0	0	0	0	0	0	0	0
ssc-miR-223	--	TGTCAGTTTGTCAAATACCCC	--	X	+	52173142	52173220	CCACGCUCCGUGUAUUUGACAAGCUGAGUUGGACACUCCAUGUAGUAGAGUGUCAGUUUGUCAAAUACCCCAAGUGCGG	--	--	0.180814	0	0	0	0	0	0	0	0	0	0	0.201823	0	0	0	0	0	0	0	0	0	0	0	0
ssc-miR-129a-3p	--	AAGCCCTTACCCCAAAAAGCAT	--	2	+	18724220	18724299	CUUCGUGAAUCUUUUUGCGGUCUGGGCUUGCUGUACAUAACUCAAUAGCCGGAAGCCCUUACCCCAAAAAGCAUUCGCGG	--	--	16.0924	9.28161	16.426	32.5559	32.3067	22.6067	44.7369	68.652	89.2119	45.5745	51.4383	62.7668	26.9208	34.2334	24.0891	31.4623	40.6019	31.8867	41.0184	34.0494	45.4207	52.7597	55.2089	47.9558
ssc-miR-125b	--	TCCCTGAGACCCTAACTTGTGA	--	13	+	181350046	181350134	ACCAGACUUUUCCUAGUCCCUGAGACCCUAACUUGUGAGGUAUUUUAGUAACAUCACAAGUCAGGCUCUUGGGACCUAGGCGGAGGGGA	--	--	1044.92	799.279	778.068	660.526	836.615	696.944	803.742	732.747	674.654	377.295	502.612	469.036	691.593	568.077	641.06	680.285	758.975	707.546	817.438	660.004	1040.61	879.531	619.864	556.795
ssc-let-7e	--	TGAGGTAGGAGGTTGTATAGTT	--	6	+	58332042	58332121	GCCCCGGGCUGAGGUAGGAGGUUGUAUAGUUGAGGAGGACACCCACGGAGAUCACUAUACGGCCUCCUAGCUUUCCCCAG	--	--	773.612	1030.06	781.508	445.756	712.658	729.093	765.563	606.021	692.424	879.549	926.695	868.645	644.974	769.978	515.942	568.818	714.654	839.86	649.103	667.47	845.203	907.969	773.125	790.58
ssc-miR-200b	--	TAATACTGCCTGGTAATGATGAC	--	6	+	63490138	63490202	CCGCCAUCUUACUGGGCAGCAUUGGAUGGUGUCUGGUCUCUAAUACUGCCUGGUAAUGAUGACGG	--	--	1.08488	0.198892	0.415096	0	0	0.340804	0.234225	0.105781	0.0897504	0.545336	0.483746	0.403645	0	0.218744	0.103832	0	0	0.317808	0.266353	0.0643655	0.283879	0.152485	0.401033	0.307409
ssc-miR-7134-3p	--	ATGCGGAACCTGCGGATACGG	--	5	+	8161126	8161187	AUGUCCGCGGGUUCCCUAUCCCGGGUUGGUUGAGUUCGCGGAUGCGGAACCUGCGGAUACGG	--	--	242.652	229.853	245.737	289.289	274.798	192.213	312.338	342.731	397.594	519.627	472.297	370.345	178.784	189.432	165.405	200.36	174.769	143.119	151.644	131.821	217.451	313.127	242.224	232.939
ssc-miR-491	--	AGTGGGGAACCCTTCCATGAGG	--	1	+	202227251	202227326	UUAGCUGGGUAGUGGGGAACCCUUCCAUGAGGAGUAGAACACUCCUUAUGCAAGAUUCCCUUCUACCUGACUGGGU	--	--	4.42994	4.24302	5.33695	2.72331	4.04789	3.74884	5.03583	3.70234	4.30802	2.80459	3.38622	3.63281	2.43882	2.51555	2.18048	3.59569	5.12549	4.87305	3.72895	3.08954	5.10983	5.33696	3.94349	3.76576
ssc-miR-128	--	TCACAGTGAACCGGTCTCTTT	--	13	+	21038445	21038524	GCAGUGGGAAGGGGGGCCGAGGCACUGUCCGAGAGUGAGUAGCAGGUCUCACAGUGAACCGGUCUCUUUCCCUACUGUGU	--	--	271.04	282.824	216.74	233.09	273.042	171.424	220.874	147.988	157.691	171.625	227.36	175.182	164.339	150.824	179.63	168.698	168.438	162.188	131.934	120.878	158.405	147.986	131.539	119.89
ssc-miR-532-5p	--	CATGCCTTGAGTGTAGGACCGT	--	X	+	43705258	43705337	UUGCUUUCUCUCUUACAUGCCUUGAGUGUAGGACCGUUGGCAUCUGAAUACCCUCCCACACCCAAGGCUUGCAGGAGGGC	--	--	837.168	1368.24	890.263	1108.88	1311.44	1130.56	1358.15	1700.75	1576.29	2139.59	1535.73	1501.96	875.63	1286.21	900.329	1212.35	1255.54	818.779	885.98	1249.01	1123.12	1732.07	1498.06	1837.69
ssc-miR-105-1	--	TCAAATGCTCAGACTCCTGT	--	X	+	123628381	123628461	UGUGCAUCGUAGUCAAAUGCUCAGACUCCUGUGGUGGCUGCUCAUGCACCACGGAUGUUUGAGCAUGUGCUACGGUGUCUA	--	--	0	0	0.0592995	0	0	0	0	0	0	0	0	0	0.0938008	0	0	0	0	0	0	0	0	0	0	0
ssc-miR-486	--	TCCTGTACTGAGCTGCCCCGAG	--	17	+	10758818	10758899	CCCUGACGGGUCCUGUACUGAGCUGCCCCGAGGCCCUCACUGUGCCCAGCUCGGGCCAGCUCAGUACCCGGCGCGUCGGGGU	--	--	0.452035	0.464081	0.237198	0.74272	0.687378	0.568006	1.28824	1.79828	1.43601	2.88249	1.77373	2.62369	0.375203	0.984346	1.14215	0.399521	0.803999	0.741552	0.621491	0.0643655	0.283879	6.63308	5.94866	6.22504
ssc-miR-190b	--	TGATATGTTTGATATTGGGTTG	--	4	+	95540606	95540688	UGCUUCUGUGUGAUAUGUUUGAUAUUGGGUUGUUUAAUUAGGAACCAACUAAAUGUCAAACAUAUUCUUACAGCAGUAGGCAA	--	--	0	0.132594	0	0	0	0.113601	0.702674	0.211562	0	0	0.322497	0	0.0938008	0.109372	0.207664	0.0998803	0	0.105936	0	0.128731	0.0946264	0.0762423	0.0668389	0.384261
ssc-miR-532-3p	--	CCTCCCACACCCAAGGCTTGCA	--	X	+	43705258	43705337	UUGCUUUCUCUCUUACAUGCCUUGAGUGUAGGACCGUUGGCAUCUGAAUACCCUCCCACACCCAAGGCUUGCAGGAGGGC	--	--	5.1532	2.71819	5.21835	4.70389	5.11714	3.06723	9.72032	8.4625	11.4881	8.72538	11.1261	5.85286	4.97144	2.62492	3.32263	3.49581	5.42699	3.60182	4.88315	2.57462	4.25819	7.54799	7.01808	9.60654
ssc-miR-30e-5p	--	TGTAAACATCCTTGACTGGAAGCT	--	6	+	170429841	170429920	UUUGCCACUGUAAACAUCCUUGACUGGAAGCUGUGAGGCGUUCCCAGGAGCUUUCAGUCGGAUGUUUACAGCGGCAGGCU	--	--	485.576	410.645	438.935	379.901	407.615	318.879	362.228	371.821	344.642	227.639	356.843	401.425	365.26	271.133	373.796	242.11	299.892	233.059	313.942	287.971	152.159	329.519	279.788	262.451
ssc-miR-100	--	AACCCGTAGATCCGAACTTGTG	--	9	+	49157909	49157988	AGGCCUGUUGCCACAAACCCGUAGAUCCGAACUUGUGCUGAUAGUGCACACAAGCUUGUGUCUAUAGGUAUGUGUCUGUG	--	--	24231.8	22711.6	25532.8	21501.5	23976.6	27957.4	24698.3	23510	17849.7	14716.7	15579	14431.7	27121.5	26606.6	26354.4	26696.2	28669.7	27396.5	32810.5	24397	42253.4	26229.7	16778.6	18849.4
ssc-miR-455-3p	--	GCAGTCCATGGGCATATACAC	--	1	+	254824200	254824279	UGGCGUGAGGGUAUGUGCCUUUGGACUACAUCGUGGAAGCCAGCACCAUGCAGUCCAUGGGCAUAUACACUUGCCUCAAG	--	--	135.43	86.1864	97.2511	89.2502	89.2827	76.2265	77.177	89.0678	63.633	111.716	133.675	119.883	74.6654	64.9669	77.8742	76.9078	61.6064	76.5917	66.1444	67.8413	81.2841	115.583	104.67	99.2932
ssc-miR-2366	--	TGGGTCACAGAAGAGGGTCTGG	--	1	+	127928791	127928873	GCCCUGGCCCCAGGGUCCUCUUGUCUGAGCCCCAGAAAGAGGAGAGAGCGCUGGGUCACAGAAGAGGGUCUGGGGGACAGGUU	--	--	7.23256	8.88383	8.59842	5.69419	6.11002	6.13447	8.66631	8.03937	8.34679	8.33585	12.0936	19.5768	7.59786	6.34357	7.16442	5.89294	6.63299	7.30958	4.26165	5.92163	6.43459	9.3778	6.21602	6.22504
ssc-miR-22-5p	--	AGTTCTTCAGTGGCAAGCTTTA	--	12	+	47913333	47913412	GAGCCGCAGUAGUUCUUCAGUGGCAAGCUUUAUGUCCUGACCCAGCUAAAGCUGCCAGUUGAAGAACUGUUGCCCUCUGC	--	--	48.6389	30.8945	45.542	56.9419	43.2284	31.5812	43.2144	41.4662	38.7722	53.5988	56.437	47.6301	33.9559	39.2645	43.298	41.9497	35.2754	40.2557	30.0979	23.1072	29.6181	39.646	33.6868	32.8159
ssc-miR-450b-5p	--	TTTTGCAATATGTTCCTGAATA	--	X	+	110381587	110381666	AAAAUUAUUUUUGCAAUAUGUUCCUGAAUAUGUAAUAUAAGUAUAUUGGGAACAUUUUGCAUCCAUAGUUUUGUAUCGAU	--	--	862.934	1102.52	834.521	939.293	1236.67	874.616	1304.75	1766.23	1033.48	1493.99	1355.45	1286.82	499.677	659.293	392.797	368.658	466.219	437.304	396.689	459.956	468.874	595.834	687.772	618.968
ssc-miR-423-3p	--	AGCTCGGTCTGAGGCCCCTCAGT	--	12	+	46211525	46211604	AAGUUAGGCUGAGGGGCAGAGAGCGAGACUUUUCUAUUUUCCAAAAGCUCGGUCUGAGGCCCCUCAGUCUUGCUUCCUAC	--	--	397.067	196.24	382.897	333.234	280.526	236.518	622.686	587.615	448.573	243.142	468.266	477.714	282.528	157.058	338.493	216.041	224.014	203.927	267.685	184.729	290.976	264.103	171.776	162.081
ssc-miR-29a-3p	--	CTAGCACCATCTGAAATCGGTTA	--	18	+	18040032	18040117	CCCCUUAGAGGAUGACUGAUUUCUUUUGGUGUUCAGAGUCAAUAUAAUUUUCUAGCACCAUCUGAAAUCGGUUAUAAUGAUUGGGG	--	--	945.295	642.951	881.605	1039.44	969.508	779.532	1154.84	1477.02	1482.59	1154.55	1407.54	1256.35	774.232	616.966	762.232	751.599	774.753	860.942	745.345	661.613	788.711	1006.17	854.401	768.062
ssc-miR-92a	--	TATTGCACTTGTCCCGGCCTGT	--	X	+	110113717	110113796	CUUUCAUCCGUGGGUGGGGAUUUGUUGCAUUACUUGUGGUGUGUAUAAAGUAUUGCACUUGUCCCGGCCUGUGGAAGAAA	--	--	954.065	1025.49	767.75	960.708	1209.63	1006.96	1124.63	1632.52	1001.08	950.521	1255.32	1133.03	656.23	566.437	534.84	627.148	716.162	743.141	602.669	614.884	819.465	701.734	589.586	585.307
ssc-miR-676-3p	--	CCGTCCTAAGGTTGTTGAGTT	--	X	+	56083372	56083447	AACGCGUGACUCUUCAAUCUCAGGACUCGCAUAAUUAGCAGAAUGCCGUCCUAAGGUUGUUGAGUUCUGCGUUUCU	--	--	6.59971	4.30932	5.33695	3.46603	4.58252	3.18084	4.21604	2.43297	2.69251	1.71391	2.57998	0.605468	3.93963	2.7343	4.36095	3.39593	2.5125	4.66118	3.9953	2.89645	5.10983	2.97345	2.47304	2.76668
ssc-miR-129b	--	CTTTTTGCGGTCTGGGCTTGC	--	18	+	20157213	20157296	CCCUUUGGAUCUUUUUGCGGUCUGGGCUUGCUGUUCCUCUCUACAGUAGUCAGGAAGCCCUUACCCCAAAAAGUAUCUGCGGGA	--	--	560.885	824.075	560.914	2484.77	2801.14	1129.31	2607.86	4148.21	5986.8	4612.61	3957.84	4938	1173.45	1617.17	1198.64	2178.79	2220.54	2166.5	1297.05	1852.95	1532.29	3877.76	3310.46	3730.56
ssc-miR-186-3p	--	GCCCAAAGGTGAATTTTTTGGG	--	6	+	141943328	141943409	UGCUUAUAACUUUCCAAAGAAUUCUCCUUUUGGGCUUUAUGAUUUUAUUUUAAGCCCAAAGGUGAAUUUUUUGGGAAGUUUG	--	--	1.62733	0	1.60109	0.123787	0.152751	1.81762	1.17112	0.423125	1.077	0.856957	1.28999	0.201823	1.68841	1.31246	1.55748	0.599282	1.005	0.317808	2.3084	1.28731	0.851638	0.686181	0.534711	0.922228
ssc-miR-7139-3p	--	TAGGGCACAGGATGGGATGAGG	--	5	+	104132132	104132191	CCAUUCCUUCGUCUGUGCACUAGAAAAAUAACAGUACCUAGGGCACAGGAUGGGAUGAGG	--	--	0.361628	0.132594	0.118599	0.495147	0.229126	0.113601	1.28824	0	0.179501	0.311621	0.161249	0	0	0.109372	0	0.299641	0.201	0.317808	0	0.257462	0.189253	0.228727	0.534711	0.153705
ssc-miR-29c	--	TAGCACCATTTGAAATCGGTTA	--	9	+	135019638	135019725	AUCUCUUACACAGGCUGACCGAUUUCUCCUGGUGUUCAGAGUCUGUUUUUGUCUAGCACCAUUUGAAAUCGGUUAUGAUGUAGGGGGA	--	--	0.632849	0.795567	0.711594	1.11408	0.458252	0.795209	1.40535	2.43297	1.16676	2.64878	4.67621	2.82552	0.938008	0.437487	0.93449	1.29844	0.3015	0.635616	0.355138	0.901117	0.851638	2.28727	1.73781	1.92131
ssc-miR-361-3p	--	CCCCCAGGTGTGATTCTGATTTGC	--	X	+	68924500	68924579	GGAGCUUAUCAGAAUCUCCAGGGGUACUUAUAAUUUGAAAAAGUCCCCCAGGUGUGAUUCUGAUUUGCUUCCUCCUCCUC	--	--	237.589	173.964	257.3	226.282	178.565	259.465	236.801	324.748	257.314	206.527	263.48	358.437	236.284	196.869	232.377	195.765	202.608	208.694	232.349	250.704	192.849	228.803	178.727	181.679
ssc-miR-421-3p	--	ATCAACAGACATTAATTGGGCGC	--	X	+	59550992	59551069	ACAUUGUAGGCCUCAUUAAAUGUUUGUUGAAUGAAAAAAUGAAUCAUCAACAGACAUUAAUUGGGCGCCUGCUCUGUG	--	--	15.8212	12.265	12.0378	7.92235	9.92879	8.06569	10.3059	8.4625	10.8598	6.93356	12.0936	17.9622	11.5375	5.35922	7.06059	8.0903	6.23099	10.1699	7.81303	5.47107	8.80025	8.53914	6.8844	6.14818
ssc-miR-216	--	TAATCTCAGCTGGCAACTGTGAG	--	3	+	85334531	85334612	UGAGUUGGCUUAAUCUCAGCUGGCAACUGUGAGAUGUUCAUACAAUCCCCCACAGUGGUCUCUGGGAUUAUGCUAAACAGAG	--	--	0	0	0	0.123787	0	0	0	0	0	0	0	0	0	0	0	0	0	0	0	0	0	0	0	0
ssc-miR-92b-3p	--	TATTGCACTCGTCCCGGCCTCC	--	4	+	94624285	94624364	GCGGGCGGGAGGGACGGGACGCGGUGCAGUGUUGUUCUUUCCCCUGCCAAUAUUGCACUCGUCCCGGCCUCCGGCCCCCC	--	--	87.7852	119.6	68.313	105.219	131.9	110.534	69.916	94.9915	39.6697	42.7699	61.1132	52.2721	84.3269	81.0445	73.8247	85.4975	99.2938	104.665	64.9902	78.8478	93.964	67.2457	65.5689	65.4782
ssc-miR-31	--	AGGCAAGATGCTGGCATAGCTG	--	1	+	201198732	201198809	ACUGGAGAGGAGGCAAGAUGCUGGCAUAGCUGUUAAACUGAGAACCUGCUAUGCCAACAUAUUGCCAUCUUUCUUGUC	--	--	0	0	0	0	0	0	0	0	0	0	0	0	0	0	0	0	0	0	0.0887845	0	0.0946264	0.152485	0.133678	0
ssc-miR-210	--	CTGTGCGTGTGACAGCGGCTGA	--	2	+	335271	335346	GCGCAGGGCAGCCACUGCCCACCGCACACUGCGCUGCUCCGGACCCACUGUGCGUGUGACAGCGGCUGAUCUGUCC	--	--	17.991	15.381	20.1618	83.0609	64.3844	41.0101	140.183	192.099	255.699	391.707	502.773	598.202	59.7511	76.8884	66.9718	57.2314	66.3299	60.0657	63.3033	55.0969	57.6275	300.7	212.548	260.376
ssc-miR-34a	--	TGGCAGTGTCTTAGCTGGTTGT	--	6	+	69603619	69603694	UUUCUUUGGCAGUGUCUUAGCUGGUUGUUGUGAGUAAUAGCAAAGGAAGCAAUCAGCAGCAUCCUGCCCUAGAACA	--	--	144.742	119.799	140.54	138.394	140.912	146.886	212.91	234.305	264.046	321.125	396.833	406.471	81.9819	97.1222	94.072	98.1823	113.565	104.135	122.611	98.6723	108.631	166.284	143.637	152.475
ssc-miR-30e-3p	--	CTTTCAGTCGGATGTTTACAGC	--	6	+	170429841	170429920	UUUGCCACUGUAAACAUCCUUGACUGGAAGCUGUGAGGCGUUCCCAGGAGCUUUCAGUCGGAUGUUUACAGCGGCAGGCU	--	--	468.218	701.823	360.244	388.566	505.452	479.965	416.217	563.497	405.313	647.08	531.153	525.143	354.004	467.346	280.243	351.978	382.1	355.839	252.059	371.132	331.003	398.518	412.596	431.218
ssc-miR-383	--	CCACAGCACTGCCTGGTCAGA	--	17	+	2698041	2698122	CCUGCUCCUCAGAUCAGAAGGUGAUUGUGGCUUUGGGUAGAUAUUAAUCAGCCACAGCACUGCCUGGUCAGAAAGAGCAAGU	--	--	0	0	0	0	0	0	0	0	0	0	0	0	0	0	0	0	0	0	0	0	0	0	0.0668389	0
ssc-miR-1271-5p	--	CTTGGCACCTAGTAAGCACTC	--	2	+	81502823	81502900	UAGAUCAGUGCUUGGCACCUAGUAAGCACUCAGUAUAUACUUGUUGAGUGCCUGCUAUGUGCCAGGCAUUGUGCUGAG	--	--	486.028	832.958	434.487	475.712	654.383	646.505	468.332	527.637	440.136	859.839	569.691	576.406	373.796	605.701	351.887	541.551	570.136	522.052	332.764	563.52	497.356	549.859	571.406	639.104
ssc-miR-7135-3p	--	ATCTGTCTGTGTCTCTGAGCAG	--	3	+	28371952	28372010	UCUCUGAGACACUGACUGUGGGGGUAUGUGUGUGUCCAUCUGUCUGUGUCUCUGAGCAG	--	--	3.79709	4.04413	3.67657	6.56069	7.56115	3.97604	8.08075	7.08734	17.5911	18.853	17.7373	12.3112	2.62642	1.96869	1.66132	4.19497	3.11549	3.49589	1.50934	1.73787	2.93342	6.09938	5.34711	5.84077
ssc-miR-7-5p	--	TGGAAGACTAGTGATTTTGTTGTT	--	10	+	30986180	30986288	UGGAUGUUGGUCUAGUUCUGUGUGGAAGACUAGUGAUUUUGUUGUUUUUAGAUAACUAAAUCGACAACAAAUCACAGUCUGCCAUAUGGCACAGGCCAUGCCUCUACAG	--	--	1460.98	784.23	1309.21	1015.3	851.737	1114.88	1124.86	1573.39	1073.41	495.009	854.94	1019.81	2736.64	1585.56	2815.51	1022.27	1129.42	1203.64	1441.06	1398.86	1121.89	745.04	678.014	587.075
ssc-miR-92b-5p	--	AGGGACGGGACGCGGTGCAGTGTT	--	4	+	94624285	94624364	GCGGGCGGGAGGGACGGGACGCGGUGCAGUGUUGUUCUUUCCCCUGCCAAUAUUGCACUCGUCCCGGCCUCCGGCCCCCC	--	--	1.98895	1.79003	0.711594	1.98059	1.68026	1.24961	1.75668	3.385	0.807754	0.623241	1.12874	1.61458	0.844207	1.31246	2.38814	0.699162	2.412	1.27123	1.1542	1.15858	0.473132	0.914908	0.467872	0.691671
ssc-miR-130b-3p	--	CAGTGCAATGATGAAAGGGCAT	--	14	+	50245041	50245120	GCCUGCCUGACACUCUUUCCCUGUUGCACUACUGUGGGCCACUGGGAAGCAGUGCAAUGAUGAAAGGGCAUCAGUCAGGC	--	--	13.7419	6.62972	9.96231	11.6359	8.17216	10.2241	6.32406	6.02953	9.06479	8.49166	18.3823	9.88931	9.66148	11.0466	12.356	9.38875	8.84399	7.09771	10.2102	6.50092	9.55727	10.5977	8.35486	8.06949
ssc-miR-628-5p	--	ATGCTGACATATTTACTAGAGG	--	1	+	116476859	116476938	GUGUCACUUCCUCAUGCUGACAUAUUUACUAGAGGGUAAAGUUAACAACCUUCUAGUAAGAGUGGCAGUCGAAGGGAAGG	--	--	3.8875	4.17673	3.14287	2.97088	2.97864	2.15842	3.74759	4.01969	4.48752	4.05107	4.51496	4.64192	1.31321	1.96869	1.66132	1.99761	1.3065	2.54246	3.19624	2.38152	5.48833	4.11708	4.07717	2.15186
ssc-miR-95	--	TTCAACGGGTATTTATTGAGCA	--	8	+	3030934	3031014	AACACAGUGGGCGCUCAAUAAAUGUUUGUUGAAUUGAGAUGCGUUAAAUUCAACGGGUAUUUAUUGAGCACCCACUCUGUG	--	--	3.52587	3.77894	4.80326	5.07525	4.42977	3.06723	6.90963	4.86594	4.93627	1.5581	3.70872	3.63281	1.87602	1.64058	3.2188	2.59689	2.01	2.22466	4.88315	1.80223	2.74417	2.59224	2.80723	1.99816
ssc-miR-99a-5p	--	AACCCGTAGATCCGATCTTGTG	--	13	+	181302483	181302562	CCAUUGGCAUAAACCCGUAGAUCCGAUCUUGUGGUGAAGUGGACCGCACAAGCUCGCUUCUAUGGGUCUGUGUCAGUGUG	--	--	5045.43	3164.7	4254.14	2651.14	2443.17	1777.29	2030.02	1452.8	1505.11	1091.14	1279.18	1140.1	1839.9	1439.99	2257.42	1886.94	1656.44	2054.73	2036.27	1347.75	2155.21	1972.54	1558.42	1265.45
ssc-miR-326	--	CCTCTGGGCCCTTCCTCCAG	--	9	+	9581944	9582034	UCUGUCUGUUGGGCUGGAGGCAGGGCCUUUGUGCAGGCGGGUUGUGCUCAGAUCGCCUCUGGGCCCUUCCUCCAGCCCAGAGGCGGAUUCA	--	--	0.361628	0.198892	0.0592995	0	0.229126	0.113601	0.819786	1.16359	1.077	2.33715	3.22497	2.82552	0	0	0	0.0998803	0.3015	0	0.0887845	0	0	0.381211	0.735228	0.691671
ssc-miR-670	--	TTTCCTCATATTCATTCAGGAGTG	--	2	+	18747520	18747591	CUGACAUCCCUGAGUGUAUGUGGUGAACCUGAAUUUGCCUUGGGUUUCCUCAUAUUCAUUCAGGAGUGUCAG	--	--	0	0	0	0	0	0.113601	0	0.317344	0	0.15581	0	0	0	0	0.103832	0	0	0	0	0	0	0.304969	0.334194	0.307409
ssc-miR-382	--	AAGTTGTTCGTGGTGGATTCG	--	AEMK02000452.1	+	58441	58517	ACUUGAAGAGAAGUUGUUCGUGGUGGAUUCGCUUUACUUAUGACGAAUCAUUCACGGACAACACUUUUUUCAGUACC	--	--	2.89302	3.58005	4.15096	4.82768	8.24853	3.40804	10.3059	5.81797	10.6803	3.34992	4.83746	1.41276	12.6631	8.96849	15.7825	9.78827	13.467	13.1361	15.3597	7.78823	15.0456	17.307	14.0362	16.2927
ssc-miR-190a	--	TGATATGTTTGATATATTAGG	--	1	+	109225385	109225466	GGCCUCUGUGUGAUAUGUUUGAUAUAUUAGGUUGUUAUUUAAUCCAACUAUAUAUCAAACAUAUUCCUACAGUGUCUUGCCC	--	--	6.05727	6.36453	4.32886	3.21845	4.04789	2.72643	3.63048	5.18328	2.15401	1.71391	1.28999	2.22005	4.87764	4.92173	3.84179	3.69557	3.81899	3.91963	4.17287	5.47107	5.3937	2.28727	3.80982	3.30465
ssc-miR-1249	--	ACGCCCTTCCCCCCCTTCTTCA	--	5	+	4187912	4187993	UGUUUGCAUGGGGAGGAGGGAGGAGAUGGGCCAAGUUCCCUCUGCCUGGAACGCCCUUCCCCCCCUUCUUCACCUAGCGAAC	--	--	2.80262	1.39224	1.60109	4.45632	2.82589	3.18084	1.99091	1.16359	1.077	0.934862	1.61249	2.22005	2.25122	2.95304	3.84179	3.99521	3.81899	3.38995	2.21961	3.34701	2.83879	2.28727	1.73781	1.84446
ssc-miR-628-3p	--	TCTAGTAAGAGTGGCAGTCGAAG	--	1	+	116476859	116476938	GUGUCACUUCCUCAUGCUGACAUAUUUACUAGAGGGUAAAGUUAACAACCUUCUAGUAAGAGUGGCAGUCGAAGGGAAGG	--	--	3.07384	3.04967	1.42319	1.73301	2.44401	1.47682	1.8738	1.05781	1.79501	1.79182	2.74122	3.43099	1.31321	2.29681	0.93449	0.799042	0.602999	2.54246	1.24298	1.93097	0.757011	2.13478	1.00258	1.15278
ssc-miR-148a-5p	--	AAAGTTCTGAGACACTCCGACT	--	18	+	46415213	46415280	GAGGCAAAGUUCUGAGACACUCCGACUCUGAAUAUGAUAGAAGUCAGUGCACUACAGAACUUUGUCUC	--	--	218.694	219.51	203.872	183.823	176.121	195.962	170.164	146.507	212.17	354.313	295.085	324.531	218.181	226.837	228.846	264.583	254.466	261.026	208.111	207.579	254.261	291.322	267.289	297.879
ssc-miR-10390	--	ATACTACTGACAGACCGCAACCT	--	9	+	4700784	4700878	ACUAUACUACUGACAGACCGCAACCUGAACACAACCUUUUUUGAUCCAGCAGGUGGUACAGGGUGCCGAUGUCUUUGUGGUUUGUUGAGUAUAGU	--	--	0.090407	0.132594	0.0592995	0	0.152751	0.227203	0	0	0	0	0.322497	0.605468	0.469004	0	0.311497	0.0998803	0	0	0.177569	0.193097	0	0.0762423	0.0668389	0
ssc-miR-4334-3p	--	TCCCTGTCCTCCAGGAGCTC	--	15	+	121399612	121399680	CUGUGCUGAGCCCUGGAGUGACGGGGGUGAAAGGGCAGAGUCCCUGUCCUCCAGGAGCUCCCCAUGUGG	--	--	15.2788	12.265	16.7224	12.3787	14.0531	12.1553	8.19786	7.61625	9.06479	5.9987	8.86867	4.4401	13.1321	9.40598	13.4982	11.9856	11.859	11.653	10.6541	8.56061	14.3832	8.15793	6.8844	7.37782
ssc-miR-30c-3p	--	CTGGGAGAAGGCTGTTTACTCT	--	1	+	51383782	51383861	GACAGAUACUGUAAACAUCCUACACUCUCAGCUGUGGAAAGUAAGAAAGCUGGGAGAAGGCUGUUUACUCUCUCUGCCUU	--	--	1.98895	3.31486	2.84637	6.80827	7.1029	7.27048	5.85561	11.107	6.46203	8.49166	5.80495	4.23828	3.93963	3.93739	1.45365	3.89533	3.015	3.17808	3.01867	5.4067	4.54207	8.76786	7.35228	9.9908
ssc-miR-574-3p	--	CACGCTCATGCACACACCCACA	--	8	+	30192280	30192359	UGGGUGCGGGCGUGUGAGUGUGUGUGUGUGAGUGUGUGUCGCUCCGGGUCCACGCUCAUGCACACACCCACACGCCCGCA	--	--	119.337	117.081	113.381	106.333	119.145	107.58	121.563	101.338	114.342	150.357	196.562	158.431	101.68	107.294	97.187	121.854	105.223	123.839	112.312	105.559	151.686	149.74	137.955	127.191
ssc-miR-7141-5p	--	GACGGTTTGGACGTTAAGAAC	--	15	+	136990091	136990160	GACGGUUUGGACGUUAAGAACAAUUCAUAUAUUUUAUUAUAUGAAUCCUUCUUAACGUCCAAACCGUUCC	--	--	1.80814	1.19335	1.89758	1.8568	1.37476	1.36322	4.68449	3.91391	6.01328	6.23241	6.93369	4.84374	1.21941	0.874975	1.03832	0.399521	0.401999	0.317808	0.976629	0.386193	0.473132	2.43975	3.6093	3.30465
ssc-miR-155-3p	--	TCCTACATGTTAGCATTAACA	--	13	+	189138822	189138902	CUAUAUGCUGUUAAUGCUAAUUGUGAUAGGGGUUUUUACCUCCGUCUGACUCCUACAUGUUAGCAUUAACAGGGUAUGAUG	--	--	0.361628	0.397783	0.355797	0.618933	0.305501	0.227203	0.351337	0.317344	0.628253	0.389526	3.38622	0.403645	0.187602	0.109372	0.726826	0.599282	0.3015	0.105936	0	0.0643655	0	0.381211	0.0668389	0.537966
ssc-miR-195	--	TAGCAGCACAGAAATATTGGC	--	12	+	52422039	52422118	CAGCCCCCCUGGCUCUAGCAGCACAGAAAUAUUGGCACCGGGCGGAGAGUCUGCCAGUAUUGGCUGUGCUGCCCCAGGCA	--	--	6.78052	7.42529	6.52294	2.59952	5.65177	4.20325	5.38717	6.34687	3.50027	6.77775	4.67621	6.86197	4.12723	5.14048	3.11497	3.49581	6.53249	6.46209	6.48127	4.56995	6.33997	11.4363	10.36	6.99356
ssc-miR-16	--	TAGCAGCACGTAAATATTGGCG	--	11	+	17757606	17757684	CAGUGCCUUAGCAGCACGUAAAUAUUGGCGUUAAGAUUCUAAAAUUAUCUCCAGUAUUAACUGUGCUGCUGAAGUAAGG	--	--	112.918	77.833	80.2322	94.6968	91.2685	77.1353	127.887	161.951	111.829	173.651	216.718	181.842	78.5112	75.4666	62.6108	60.7272	70.7519	73.7314	67.3874	67.3263	86.9617	120.158	105.138	106.056
ssc-miR-22-3p	--	AAGCTGCCAGTTGAAGAACTGT	--	12	+	47913333	47913412	GAGCCGCAGUAGUUCUUCAGUGGCAAGCUUUAUGUCCUGACCCAGCUAAAGCUGCCAGUUGAAGAACUGUUGCCCUCUGC	--	--	513.873	414.557	475.226	550.356	615.814	313.653	483.44	714.341	967.868	389.526	456.172	414.14	321.361	280.757	321.465	277.068	308.434	363.254	245.4	218.328	311.51	473.693	337.536	304.719
ssc-miR-151-5p	--	TCGAGGAGCTCACAGTCTAGT	--	4	+	2849041	2849120	UUUUCCUGCCCUCGAGGAGCUCACAGUCUAGUACGUCUCAUCCCCUACUAGACUGAAGCUCCUUGAGGACAGGGAUCGUC	--	--	40.8639	44.2866	29.8869	28.0996	38.6459	26.0147	30.9176	23.5892	30.0664	37.2387	35.4747	26.4388	22.3246	24.718	20.2473	25.6692	29.4465	33.158	23.6167	21.0475	45.0422	39.5697	41.1059	40.3475
ssc-miR-101	--	TACAGTACTGTGATAACTGAA	--	6	+	147330891	147330971	GGCUGCCCUGGCUCAGUUAUCACAGUGCUGAUGCUGUCCAUUCUAAAGGUACAGUACUGUGAUAACUGAAGGAUGGCAGCC	--	--	1048.54	1340.46	1189.19	1288.74	1286.47	1477.38	1770.62	1973.98	1547.12	3332	2675.27	1941.94	874.317	1289.93	860.146	1160.11	1196.85	948.127	1153.75	1351.29	1151.7	1499.53	1783.93	1968.88
ssc-miR-28-3p	--	CACTAGATTGTGAGCTCCTGGA	--	13	+	126282167	126282252	GGUCCUUGCCCUCAAGGAGCUCACAGUCUAUUGAGUUGCCUUUCUGUCUUCCCCACUAGAUUGUGAGCUCCUGGAGGGCAGGCACU	--	--	1542.89	2228.45	1431.84	1674.59	1822.47	2513.77	1842.88	2281.17	1392.03	2573.21	1530.41	1795.62	1372.12	2231.73	1272.26	1562.83	1815.43	1530.14	1462.1	2196.92	1845.12	1834.16	1925.23	2304.26
ssc-let-7i-5p	--	TGAGGTAGTAGTTTGTGCT	--	5	+	27252802	27252886	CUGGCUGAGGUAGUAGUUUGUGCUGUUGGUCGGGUUGUGACAUUGCCCGCUGUGGAGAUAACUGCGCAAGCUACUGCCUUGCUAG	--	--	46118.4	36743.9	50731.6	51077.6	46630.9	41473.4	60388.5	53366.7	61555.1	37579	56547.1	62788.8	58327.9	41868.4	56730.1	55321.1	57118.9	59153.7	70283.6	59444.8	58384.4	92327.4	57012.8	57597.5
ssc-miR-146b	--	TGAGAACTGAATTCCATAGGC	--	14	+	113446854	113446952	GAACUUUGGCCACCUGGCUCUGAGAACUGAAUUCCAUAGGCUGUGAGCUCUAGCAAAUGCCCUAGGAACUCAGUUCUGGUGCCCGGCUGUGCUAUAGUC	--	--	6.23808	3.84524	4.44746	5.07525	6.1864	4.77125	33.0257	51.6212	45.2342	76.9703	56.5982	53.2812	47.2756	32.3741	48.1781	7.5909	9.84898	5.61461	41.9063	34.693	27.7255	151.188	124.187	114.433
ssc-miR-18a	--	TAAGGTGCATCTAGTGCAGATA	--	11	+	60734791	60734882	GUGCUUUUUGUUCUAAGGUGCAUCUAGUGCAGAUAGUGAAGUAGAUUAGCAUCUACUGCCCUAAGUGCUCCUUCUGGCAUAAGAAGUUAUGU	--	--	22.1497	16.9721	17.7305	23.0243	20.6213	12.3825	16.8642	24.2239	34.1949	22.7483	37.7321	23.2096	18.5726	14.7652	15.8863	9.18899	14.07	12.1826	12.6962	11.7145	12.0176	15.096	15.5066	12.8343
ssc-miR-24-2-5p	--	GTGCCTACTGAGCTGATATCAGT	--	10	+	27079417	27079496	GACCCGCCCUCCGGUGCCUACUGAGCUGAUAUCAGUUCUCAUUUUACACACUGGCUCAGUUCAGCAGGAACAGGAGUCGA	--	--	5.42442	2.85078	5.33695	5.44661	8.0194	3.74884	4.33315	9.94344	14.9883	11.9195	2.25748	4.4401	3.37683	2.40618	2.69964	4.69437	1.608	4.02557	3.72895	1.6735	2.08178	7.31926	9.42428	8.83801
ssc-miR-500-5p	--	TAATCCTTGCTACCTGGGTGAGA	--	X	+	43711254	43711333	CCCCUCUCUAAUCCUUGCUACCUGGGUGAGAGUGCUGUGUGAAUGCAAUGCACCUGGGCAAGGAUUCUGAGAGUGAGAGC	--	--	21.9689	15.6461	15.1807	32.4321	26.044	27.2643	28.8096	88.2215	50.35	24.0727	23.381	27.0442	26.827	26.3586	24.9197	18.378	23.115	19.3863	26.4578	30.3805	23.8459	45.4404	45.8515	40.8086
ssc-miR-10383	--	TGGTGCCTGACGTCTTGGCAGT	--	2	+	1474432	1474502	GCCCACAGCCAGGGCUGCAGGCACUGACAUUCACCCAUGGUAUUGUGGUGCCUGACGUCUUGGCAGUGGGC	--	--	3.8875	2.3867	2.66848	1.11408	1.83301	1.13601	0.936898	0.634687	0.718003	0.389526	0	0	1.03181	0.874975	1.14215	0.799042	0.401999	0.847488	0.79906	0.450559	0.567758	0.533696	0.534711	0.461114
ssc-miR-224	--	CAAGTCACTAGTGGTTCCGTTTA	--	X	+	123283427	123283507	GGGCUUUCAAGUCACUAGUGGUUCCGUUUAGUAGAAGGUUUUGCAUUGUUUCAAAAUGGUGCCCUAGUGACUACAAAGCCC	--	--	0.180814	0.0662972	0.0592995	0.74272	0.840128	0.113601	3.27914	4.54859	4.75677	7.86842	15.4799	18.3659	3.75203	3.93739	2.49197	0.599282	1.608	0.317808	2.66353	2.63899	1.13552	20.5092	14.2367	12.0658
ssc-miR-140-3p	--	TACCACAGGGTAGAACCACGGAC	--	6	+	17077530	17077599	CCUGCCAGUGGUUUUACCCUAUGGUAGGUUACGUCAUGCUGUUCUACCACAGGGUAGAACCACGGACAGG	--	--	682.663	878.704	1028.43	771.315	757.719	663.545	911.953	1313.59	1219.89	1017.99	1178.89	1139.09	593.008	872.24	565.055	639.933	746.412	561.99	575.146	512.8	720.958	733.756	690.446	645.482
ssc-miR-126-3p	--	TCGTACCGTGAGTAATAATGCG	--	AEMK02000682.1	+	1108695	1108767	CGACGGGACAUUAUUACUUUUGGUACGCGCUGUGACACUUCAAACUCGUACCGUGAGUAAUAAUGCGCUGUCG	--	--	69.7942	36.7287	68.7281	52.6093	41.4718	24.8787	83.5011	51.727	65.4281	48.6128	89.0092	75.6835	30.7667	17.3901	40.1831	26.3684	25.4265	24.0475	30.5419	18.0223	27.7255	34.0803	24.1288	25.1307
ssc-miR-331-5p	--	TCTAGGTATGGTCCCAGGGAT	--	5	+	88028339	88028418	UUGUUUGGGUUUGUUCUAGGUAUGGUCCCAGGGAUCCCAGAUCAAACCAGGCCCCUGGGCCUAUCCUAGAACCAACCUAA	--	--	46.8308	37.9883	40.8573	37.7549	37.653	25.7875	27.9898	18.6175	32.7589	23.6832	39.5059	28.8606	34.3311	29.6398	38.1064	34.0592	28.0395	35.0648	29.9204	22.013	26.8739	26.4561	24.9309	21.7492
ssc-miR-363	--	AATTGCACGGTATCCATCTGTAA	--	X	+	110113549	110113633	UUGCUGUUGUCGGGUGGAUCACGAUGCAAUUUUGAUUAGUAUCAUAGGAGAAAAAUUGCACGGUAUCCAUCUGUAAACCGCAGGA	--	--	39.4174	28.8393	31.6066	66.2259	54.4556	32.6036	51.1781	36.1772	52.3245	36.0701	62.8869	56.5103	30.0162	15.8589	25.9581	21.7739	18.9945	23.7297	15.2709	16.0914	14.4778	17.5357	15.9077	11.0667
ssc-miR-6516	--	ATCATGTATGATACTGCAAACA	--	12	+	4526751	4526825	GUUUUGAAUUUGCAGUAACAGGUGUGAACAUUCUAGCAGCAGUUUGAUGAUCAUGUAUGAUACUGCAAACAAAAC	--	--	8.76947	9.21532	9.60651	8.16992	10.3107	8.29289	14.639	13.2227	19.2963	18.6193	26.606	25.2278	6.47225	6.23419	6.64526	7.39114	6.13049	8.26301	8.96723	5.85726	12.4907	13.8761	13.5683	13.1417
ssc-miR-99b	--	CACCCGTAGAACCGACCTTGCG	--	6	+	58332211	58332280	GGCACCCACCCGUAGAACCGACCUUGCGGGGCCUUCGCCGCACACAAGCUCGUGUCUGUGGGUCCGUGUC	--	--	1482.67	2138.42	1737.47	1777.08	2029.83	2394.94	2512.53	3221.36	2754.71	4086.83	3571.01	4049.57	1694.04	2268.04	1386.26	1832.7	2188.38	2438.75	1879.66	2065.04	2525.77	3033.22	1793.89	2337.54
ssc-miR-769-5p	--	TGAGACCTCTGGGTTCTGAGC	--	6	+	52318329	52318408	UGCGCUCUGACCUGAGACCUCUGGGUUCUGAGCUGUGAUGUUGCUUCCAAGCUGGGAUCUCUGGGGUCUUGGUUCAGGGU	--	--	148.629	239.665	168.47	248.811	277.93	297.181	334.356	430.741	336.654	557.178	416.182	406.471	144.828	237.118	149.518	243.408	241.803	219.605	188.845	252.828	247.07	269.745	292.153	364.049
ssc-miR-20b	--	CAAAGTGCTCACAGTGCAGGTAG	--	X	+	110113980	110114059	CCGGCAGUACCAAAGUGCUCACAGUGCAGGUAGGUUUUGCAUUACUCUACUGUAGUGUGGGCACUUCCAGUACUCUUGGA	--	--	3.8875	4.11043	3.67657	7.05584	6.56827	4.54405	5.97273	10.155	8.97504	4.83012	7.57868	10.293	3.84583	2.40618	3.01113	2.49701	3.11549	2.75434	3.37381	2.31716	2.46029	2.516	1.67097	1.99816
ssc-miR-145-5p	--	GTCCAGTTTTCCCAGGAATCCCTT	--	2	+	150580126	150580211	CACCUUGUCCUCACGGUCCAGUUUUCCCAGGAAUCCCUUAGAUGCUGAGAUGGGGAUUCCUGGAAAUACUGUUCUUGAGGUCAUGG	--	--	1873.86	1164.25	1388.08	959.471	1198.02	1019.46	1434.98	1840.28	854.693	471.949	598.554	654.511	1457.01	946.832	1786.74	896.925	1047.61	1055.02	1383	1064.86	1502.95	899.43	950.181	818.938
ssc-miR-199b-3p	--	TACAGTAGTCTGCACATTGGTT	--	1	+	268691520	268691593	CCGUCUACCCAGUGUUUAGACUAUCUGUUCAGGACUCCCAAAUUGUACAGUAGUCUGCACAUUGGUUAGGCUGG	--	--	3934.15	2249.27	2771.12	2722.56	2895.01	2105.83	4379.18	3339.94	3867.26	4494.97	6455.58	4794.1	1854.72	1376.77	1772.94	1789.26	1668.5	2630.39	2493.33	1514.91	2801.04	4098.48	3343.82	3093.07
ssc-miR-361-5p	--	TTATCAGAATCTCCAGGGGTAC	--	X	+	68924500	68924579	GGAGCUUAUCAGAAUCUCCAGGGGUACUUAUAAUUUGAAAAAGUCCCCCAGGUGUGAUUCUGAUUUGCUUCCUCCUCCUC	--	--	19.4375	23.5355	22.3559	17.5777	17.1081	18.1762	20.7289	31.5228	21.9889	19.71	23.0585	27.0442	14.8205	13.234	12.356	14.8822	15.276	14.1954	16.1588	15.2546	16.3704	25.6937	21.8563	14.9093
ssc-miR-10b	--	TACCCTGTAGAACCGAATTTGT	--	15	+	81951644	81951723	GUCUAUAUAUACCCUGUAGAACCGAAUUUGUGUGGUAUCCACAUAGUCACAGAUUCGAUUCUAGGGGAAUAUAUGGUCGA	--	--	9636.21	17253.7	10417.4	10590.1	13180.9	16197.2	16140.7	30859.2	13205.3	22926.2	18027.4	25831.1	9350.53	15156.3	7605.5	9746.12	13238	9217.59	11879.7	19561.5	12288.1	19538.1	17010.9	18848.7
ssc-miR-152	--	TCAGTGCATGACAGAACTTGG	--	12	+	24292249	24292328	CGGCCCAGGUUCUGUGAUACACUCCGACUCGGGCUCUGGAGCAGUCAGUGCAUGACAGAACUUGGGCCCGGACGGACCUU	--	--	3191.82	3322.55	3435.93	2515.96	2574.99	1929.86	2839.27	2147.68	2659.75	2783.24	3248.19	2706.64	1988.67	2305.34	2004.38	2486.32	2272.6	2324.34	2230.35	1735.49	3039.12	3137.22	3032.55	2673
ssc-miR-7134-5p	--	ATGTCCGCGGGTTCCCTATCC	--	5	+	8161126	8161187	AUGUCCGCGGGUUCCCUAUCCCGGGUUGGUUGAGUUCGCGGAUGCGGAACCUGCGGAUACGG	--	--	86.9715	93.4791	81.8333	93.9541	119.145	76.5673	101.419	85.2597	78.8906	108.989	112.39	94.8567	77.5732	70.6542	70.9174	85.5974	72.0584	92.2702	51.2286	50.5269	85.7315	112.534	86.2221	93.9904
ssc-miR-26b-3p	--	CCTGTTCTCCATTACTTGGCT	--	15	+	120453415	120453479	CCCAGUUCAAGUAAUUCAGGAUAGGUUGUGUGCUGUCCAGCCUGUUCUCCAUUACUUGGCUCGGG	--	--	0.090407	0.928161	0.118599	0.123787	0.916503	0.340804	0	0.105781	0.179501	0.233715	0	0	0	0.546859	0.622993	0.499401	0.803999	0.741552	0.177569	0.0643655	0.189253	0.609938	0.467872	0.768523
ssc-miR-34c	--	AGGCAGTGTAGTTAGCTGATTGC	--	9	+	39280280	39280353	UCUAGUUACUAGGCAGUGUAGUUAGCUGAUUGCUGAUAAAACCAAUCACUAACCACACGGCCAGGUAAAAAGAU	--	--	6.05727	5.50267	6.16714	4.95147	5.49902	5.33926	3.74759	4.33703	5.47478	8.18004	9.83616	10.8984	3.84583	3.06241	4.46479	3.69557	5.02499	3.70776	4.35044	3.79757	2.74417	5.48945	4.61188	6.07133
ssc-miR-429	--	TAATACTGTCTGGTAATGCCGT	--	6	+	63491921	63492001	GCCGCCGAUGGGUGUCUUACCAGGCACGGUUAGAUCUGGUUCUUCUGUCUAAUACUGUCUGGUAAUGCCGUCCAUUCCCGG	--	--	0.090407	0	0	0	0	0	0	0	0	0	0	0	0	0	0	0	0	0.211872	0	0	0	0	0	0
ssc-miR-139-5p	--	TCTACAGTGCACGTGTCTCCAG	--	9	+	7175314	7175381	GUGUAUUCUACAGUGCACGUGUCUCCAGUGUGGCUCGGAGGCUGGAGACGCGGCCCUGUUGGAGUAAC	--	--	2.71221	1.25965	2.31268	1.98059	2.74951	1.13601	4.45027	3.06766	2.15401	7.16727	4.35371	4.03645	2.34502	3.93739	2.69964	3.39593	2.01	3.28401	3.37381	3.86193	4.35281	4.04084	3.00775	2.99724
ssc-miR-181b	--	AACATTCATTGCTGTCGGTGGGTT	--	1	+	265499111	265499196	AUGGCUGCACUCAACAUUCAUUGCUGUCGGUGGGUUUGAGUCUGAAUCAACUCACUGAUCAAUGAAUGCAAACUGCGGACCAAACA	--	--	50.7183	41.9662	43.8816	55.0851	61.4057	36.1252	72.1412	113.715	137.049	83.3585	89.8154	114.837	32.4551	25.1555	31.2535	23.9713	27.336	36.5479	29.5652	25.7462	35.2956	102.012	70.3145	69.4745
ssc-miR-450c-5p	--	TTTTGCGATGTGTTCCTAATAC	--	X	+	110381891	110381971	GGCACUAAACUAUUUUUGCGAUGUGUUCCUAAUACGUAAUCUAAGUGUAUUGGGAACAUUUUGCAUUCGUAGUUUUGUGUC	--	--	1613.04	1682.03	1642	1964.87	2175.24	1260.63	1304.4	2041.47	1218.63	1446.54	1306.6	1305.59	799.464	876.725	793.901	699.661	732.543	676.825	596.01	665.218	632.104	822.654	840.967	867.124
ssc-miR-7135-5p	--	TCTCTGAGACACTGACTGTGG	--	3	+	28371952	28372010	UCUCUGAGACACUGACUGUGGGGGUAUGUGUGUGUCCAUCUGUCUGUGUCUCUGAGCAG	--	--	0.452035	0.132594	0.118599	0.247573	0.152751	0.568006	1.05401	0.105781	1.52576	0.779052	0.483746	1.61458	0.0938008	0	0.726826	0.399521	0	0.211872	0.0887845	0.128731	0.283879	0.609938	0.401033	0.99908
ssc-miR-218	--	TTGTGCTTGATCTAACCATGT	--	8	+	15047602	15047683	AGAUUUUCUGUUGUGCUUGAUCUAACCAUGUGGUUGCCAGGUAUGAGUAAAACAUGGUUCUGUCAAGCACCAUGGAACGUCA	--	--	79.7389	70.1425	64.8143	72.2914	71.2581	37.7156	84.438	124.928	209.926	381.112	382.481	379.427	27.9526	32.7022	31.3573	45.7452	34.7729	46.0821	43.682	36.6883	35.6742	134.796	126.459	119.582
ssc-let-7g	--	TGAGGTAGTAGTTTGTACAGTT	--	13	+	34406140	34406219	GGCUGAGGUAGUAGUUUGUACAGUUUGAGGGUCUAUGAUACCACCCGGUACAGGAGAUAACUGUACAGGCCACUGCCUUG	--	--	6606.76	5296.62	6482.85	4799.21	5164.27	5108.42	7861.87	4671.51	5257.13	3694.42	6457.2	7059.76	4914.5	3834.9	4551.07	4039.16	4397.17	5206.65	5983.98	4166.32	5781.01	5946.52	3977.78	3521.37
ssc-miR-7144-5p	--	ACTTTCCCGGGATTTGGAGCGC	--	11	+	74266991	74267044	ACUUUCCCGGGAUUUGGAGCGCUUCCGCACGCGCUCCUUGUCCCGAGACCGCGA	--	--	0.994476	0.530378	0.830192	1.73301	0.763753	0.454405	0.585561	1.05781	0.179501	0.467431	0.644994	1.41276	0.562805	0.874975	0.519161	0.499401	1.3065	0.953424	0.976629	0.965483	1.23014	0.457454	0.735228	0.153705
ssc-miR-125a	--	TCCCTGAGACCCTTTAACCTGTG	--	6	+	58331566	58331645	GGCCUCUGAGUCCCUGAGACCCUUUAACCUGUGAGGACAUCCAGGGUCACAGGUGAGGUUCUUGGGAGCCUGGCGUCCGG	--	--	517.399	392.745	378.627	303.649	363.852	273.211	339.157	434.02	398.223	266.124	354.908	441.79	340.122	219.619	307.551	246.904	271.048	242.805	261.47	257.784	285.772	385.634	250.846	218.414
ssc-miR-17-5p	--	CAAAGTGCTTACAGTGCAGGTAG	--	11	+	60734656	60734732	GAAUAAUGUCAAAGUGCUUACAGUGCAGGUAGUGAUAAUGUGCAUCUACUGCAGUGAAGGCACUUGUAGCAUUAUGG	--	--	196.545	199.754	215.316	217.122	195.444	182.444	221.108	413.393	353.258	245.479	329.753	333.613	197.638	166.683	166.651	123.852	162.307	139.412	149.691	126.607	159.351	176.73	162.819	142.945
ssc-miR-421-5p	--	CCTCATTAAATGTTTGTTGAATGA	--	X	+	59550992	59551069	ACAUUGUAGGCCUCAUUAAAUGUUUGUUGAAUGAAAAAAUGAAUCAUCAACAGACAUUAAUUGGGCGCCUGCUCUGUG	--	--	0	0	0	0	0.152751	0.227203	0	0	0	0	0	0	0	0	0	0	0	0	0	0	0	0	0	0
ssc-miR-1224	--	CACCTCCTCTCTCCTCAGGT	--	13	+	122141042	122141149	CCUACCCUUGGUGAGGACUCGGGAGGUGGAGGGUGGCGCUGCCAGGGCCAGGGCACUGUCUCAGCUCGCUUCUCCCCCCACCUCCUCUCUCCUCAGGUGCGGUUGCAG	--	--	0	0	0	0	0	0	0	0	0	0	0	0	0	0.109372	0	0	0	0	0	0	0	0	0	0
ssc-miR-132	--	TAACAGTCTACAGCCATGGTCG	--	12	+	48162625	48162702	CUCCAGGGCAACCGUGGCUUUCGAUUGUUACUGUGGGAACCGGAGGUAACAGUCUACAGCCAUGGUCGCCCCGCAGCA	--	--	27.3933	27.4471	30.4206	56.0754	57.2815	38.3972	77.177	136.564	116.317	116.001	95.9429	83.1509	32.7365	29.6398	26.8925	37.6549	33.4664	36.0182	25.6587	29.2219	25.5491	73.7263	58.4172	69.5513
ssc-miR-671-5p	--	AGGAAGCCCTGGAGGGGCTGGAGG	--	18	+	5989378	5989457	CAGGAAGAGGAGGAAGCCCUGGAGGGGCUGGAGGUGAUGGAUGUUUUCCUCCGGUUCUCAGGGCUCCACCUUUUCCGGGC	--	--	22.3305	25.0604	26.5069	17.4539	18.5592	12.8369	23.0711	31.9459	27.4636	18.931	16.9311	33.5026	27.2022	16.187	28.2424	11.8858	16.683	15.1488	21.841	15.9626	16.0865	35.5289	26.134	23.0557
ssc-miR-143-3p	--	TGAGATGAAGCACTGTAGCTC	--	2	+	150578738	150578817	GUCCCCCAGCCGGAGGUGCAGUGCUGCAUCUCUGGUCAGCUGGGAGUCUGAGAUGAAGCACUGUAGCUCGGGAAGGGAGA	--	--	74431.4	84467.2	78038.1	82003.8	83328.3	74742.3	73965.9	73639.1	53452.8	78540.7	55420.8	44769.9	71299.1	96732.3	82905.9	90034.9	79268	77347.8	66539.7	62728.7	83866	67528.6	71389.5	87013.7
ssc-miR-1	--	TGGAATGTAAAGAAGTATGTA	--	17	+	61894036	61894143	CCGGUUGACGUACCUGCUUGGGGGACAUACUUCUUUAUGUGCCCAUAUGGACCUGCUAAGCUAUGGAAUGUAAAGAAGUAUGUAUUUCAGGCUGGGAACUCUCACCGG	--	--	791.513	930.879	981.465	484.006	518.665	450.315	1499.74	1010.74	1099.26	1293.62	1594.43	2324.39	1253.08	1706.97	885.481	788.155	1039.67	944.843	817.882	672.105	959.133	1145.24	1595.18	942.593
ssc-miR-144	--	TACAGTATAGATGATGTAC	--	12	+	45088958	45089033	GCCCUGGCUGGGAUAUCAUCAUAUACUGUAAGUUUGCGAUGAGACACUACAGUAUAGAUGAUGUACUAGUCCGGGU	--	--	0	0	0.118599	0	0	0	0	0	0.0897504	0	0	0	0	0	0	0	0	0	0	0	0	0	0	0
ssc-miR-381-3p	--	TATACAAGGACAAGCTCTCTGT	--	AEMK02000452.1	+	50024	50105	UGGUACUUAAAGCGAGGUUGCCCUUUGUAUAUUCGGGUUUUGAGGUGGAAUAUACAAGGACAAGCUCUCUGUGAGUAUCAAA	--	--	4307.8	4838.84	3956.7	11961.4	13203.1	8100.57	8787.17	8123.68	7646.74	6713.71	6139.05	5164.44	16927.7	23010	19029.5	24936.9	21986.9	24500.6	20012.7	21775.2	16771.5	24748.2	32213.9	33183.7
ssc-miR-362	--	AATCCTTGGAACCTAGGTGTGAGTG	--	X	+	43711726	43711804	CCCCCUCUCAAAUCCUUGGAACCUAGGUGUGAGUGCUGCUCUAGUGCAACACACCUAUUCAAGGAUUCAAAGAGGCUGA	--	--	18.7142	17.7677	15.3586	13.6165	18.3301	14.4274	12.2968	20.8389	16.0653	12.6985	11.4486	18.164	18.6664	13.234	12.4599	10.7871	17.1855	12.6064	14.3831	17.1212	15.2348	22.5677	18.0465	17.9066
ssc-miR-183	--	TATGGCACTGGTAGAATTCACTG	--	18	+	18982269	18982338	CUGUGUAUGGCACUGGUAGAAUUCACUGUGAACAGUCUCGGUCAGUGAAUUACCGAAGGGCCAUAAACAG	--	--	56.2331	94.2747	56.3938	65.6069	81.4161	80.0889	109.851	150.738	894.363	961.116	557.436	844.224	154.302	232.634	126.468	135.837	159.292	134.009	75.9107	146.882	98.6007	182.753	165.025	171.688
ssc-miR-133b	--	TTTGGTCCCCTTCAACCAGCTAT	--	7	+	45980138	45980217	CCUGCUCUGGCUGGUCAAACGGAACCAAGUCCGUCUUCCUGAGAGGUUUGGUCCCCUUCAACCAGCUAUAGCAGGGCUGG	--	--	0.090407	0.132594	0.118599	0.123787	0.305501	0.113601	0.234225	0.634687	0.987255	0.701146	0.322497	0.403645	0.187602	0.437487	0	0.0998803	0.201	0	0.0887845	0.257462	0.283879	0.762423	0.802066	0.614818
ssc-miR-9	--	TCTTTGGTTATCTAGCTGTATG	--	7	+	54948452	54948532	CCCGUUUCUCUCUUUGGUUAUCUAGCUGUAUGAGUGCCACAGAGCCGUCAUAAAGCUAGAUAACCGAAAGUAGAAAUGACU	--	--	25.6756	29.7675	22.178	27.852	36.0491	25.6739	30.5663	48.4478	66.7743	47.9117	51.7608	55.9049	17.9159	21.6556	16.717	15.3816	14.9745	16.4201	14.4719	17.8292	14.8563	25.9986	21.3216	20.6733
ssc-miR-671-3p	--	TCCGGTTCTCAGGGCTCCACC	--	18	+	5989378	5989457	CAGGAAGAGGAGGAAGCCCUGGAGGGGCUGGAGGUGAUGGAUGUUUUCCUCCGGUUCUCAGGGCUCCACCUUUUCCGGGC	--	--	32.5465	51.3141	30.4206	35.7743	49.4148	47.7125	34.0797	24.7528	32.4896	36.3817	42.0859	38.9518	39.2087	32.8115	35.6145	44.1471	44.3204	45.3406	28.6774	39.0699	37.8506	37.5874	33.4194	34.6604
ssc-miR-1277	--	TACGTAGATATATATGTATTTT	--	X	+	96979692	96979771	UAGCCUCCCAAAUAUAUAUAUAUAUGUACGUAUGUGUAUAUGAAUGUAUACGUAGAUAUAUAUGUAUUUUUGGUGGGUUU	--	--	0	0.132594	0.889492	0	0.534627	0	0.117112	0.317344	0.179501	0.0779052	0.161249	0	0.187602	0	0.207664	0.0998803	0.1005	0.211872	0.0887845	0.193097	0	0.228727	0.534711	0.0768523
ssc-miR-342	--	TCTCACACAGAAATCGCACCCGTCA	--	7	+	121021761	121021840	AAGGUGAGGGUGCUAUCUGUGACUGAGGGACAUGGCGCAUAGAACUGUCUCACACAGAAAUCGCACCCGUCACCUUGGCC	--	--	9.49273	8.95013	9.25072	10.7694	6.4919	7.15688	15.693	24.0123	12.4753	17.7624	21.2848	27.2461	9.19248	6.01545	5.19161	4.89413	7.13549	7.20365	7.81303	7.72386	7.28623	11.8938	6.61705	7.60838
ssc-miR-29a-5p	--	ACTGATTTCTTTTGGTGTTCAG	--	18	+	18040032	18040117	CCCCUUAGAGGAUGACUGAUUUCUUUUGGUGUUCAGAGUCAAUAUAAUUUUCUAGCACCAUCUGAAAUCGGUUAUAAUGAUUGGGG	--	--	3.79709	0.928161	2.66848	2.72331	2.67313	2.49923	3.86471	4.54859	2.96176	4.5964	6.77244	9.08202	3.37683	3.4999	3.63413	3.69557	3.31649	4.23744	3.19624	2.57462	3.31192	2.82096	3.14143	3.84261
ssc-miR-185	--	TGGAGAGAAAGGCAGTTCCTGA	--	14	+	51449903	51449978	GGUGAGGGAUUGGAGAGAAAGGCAGUUCCUGAUGGUCCCCUCCCCAGGGGCUGGCUUUCCUCUGGUCCUUCCCUCC	--	--	689.172	867.765	845.195	425.331	396.006	331.716	449.594	466.813	573.326	313.023	408.12	459.55	540.761	411.347	397.262	385.038	396.371	454.042	396.6	334.894	470.672	510.442	433.517	344.759
ssc-miR-21-5p	--	TAGCTTATCAGACTGATGTTGA	--	12	+	36065267	36065358	UGUACCACCUUGUCGGGUAGCUUAUCAGACUGAUGUUGACUGUUGAAUCUCAUGGCAACAGCAGUCGAUGGGCUGUCUGACAUUUUGGUAUC	--	--	584638	541944	590872	560825	544890	568105	512517	490304	550669	279225	382980	402881	604555	530014	588557	511388	548645	534097	561301	537074	529812	450182	431588	394135
ssc-miR-30a-5p	--	TGTAAACATCCTCGACTGGAAG	--	1	+	51412827	51412933	UCCCUGCGACAGUGAGCGGCUGUAAACAUCCUCGACUGGAAGCUGUGAGGCUGAAGACGGGCUUUCAGUCGGAUGUUUGCAGCCGCCGACUGCCUCCCGCAUCAGGA	--	--	552.386	626.443	586.946	1010.35	1088.81	793.164	1357.57	2130.12	1347.96	1379.39	1269.19	1368.96	543.857	579.999	512.62	565.223	696.564	655.744	812.91	826.904	543.439	1534.07	1305.36	1443.36
ssc-let-7a	--	TGAGGTAGTAGGTTGTATAGTT	--	3	+	43465667	43465758	CACUGUGGGAUGAGGUAGUAGGUUGUAUAGUUUUAGGGUCACACCCACCACUGGGAGAUAACUAUACAAUCUACUGUCUUUCCUAACGUGAU	--	--	2802.34	2735.03	2303.25	1806.3	2318.91	1662.21	2974.65	2619.88	2772.12	1848.85	2453.56	2656.19	1535.42	1193.25	1190.02	1025.57	1270.82	1488.82	1242.63	1057.2	1406.24	1905.68	1531.95	1166.46
ssc-miR-500-3p	--	ATGCACCTGGGCAAGGATTCT	--	X	+	43711254	43711333	CCCCUCUCUAAUCCUUGCUACCUGGGUGAGAGUGCUGUGUGAAUGCAAUGCACCUGGGCAAGGAUUCUGAGAGUGAGAGC	--	--	70.1558	76.9711	67.2456	68.9492	76.9099	66.7976	108.797	133.073	93.6097	112.573	105.618	114.03	61.3457	71.7479	51.5008	65.0221	74.2694	59.536	75.378	70.5446	79.5808	121.454	108.613	97.9867
ssc-miR-664-5p	--	CAGGCTAGGAGAAGTGATTGGAT	--	10	+	9777071	9777150	GAACAUUGAAACAGGCUAGGAGAAGUGAUUGGAUAGAAAAUGGUAUUCUAUUCAUUUAUCUCCCAGCCUACAAAAAGAAA	--	--	5.69564	7.82307	7.17523	6.80827	4.12427	4.77125	6.55829	14.3862	14.3601	13.8671	12.2549	14.9349	4.50244	6.12482	4.36095	4.39473	4.22099	4.23744	5.85977	6.62965	7.66474	8.23417	7.82015	7.91579
ssc-miR-155-5p	--	TTAATGCTAATTGTGATAGGGG	--	13	+	189138822	189138902	CUAUAUGCUGUUAAUGCUAAUUGUGAUAGGGGUUUUUACCUCCGUCUGACUCCUACAUGUUAGCAUUAACAGGGUAUGAUG	--	--	521.558	541.648	431.878	386.833	517.213	444.067	648.802	1128.05	825.704	1069.01	1497.03	1730.83	508.119	390.567	291.872	269.577	340.694	416.752	301.157	367.785	379.641	890.357	680.62	591.763
ssc-miR-9841-3p	--	TCTAGCATCGAGCACCCGCCT	--	7	+	3835426	3835513	CAGGAAGUGGGUGGGUGCUCGAUGCUAGAUGGGCACAGACAAUGGUAAUAAAUAACAUCUAGCAUCGAGCACCCGCCUACUAACUGGC	--	--	0	0	0	0	0	0	0.234225	0	0	0.311621	0	0	0	0	0	0	0.1005	0	0	0.128731	0.0946264	0	0.133678	0
ssc-miR-133a-5p	--	AGCTGGTAAAATGGAACCAAAT	--	6	+	106998899	106998971	UAGAGCUGGUAAAAUGGAACCAAAUCGCCUCUUCAAUGGAUUUGGUCCCCUUCAACCAGCUGUAGCUAUGCAU	--	--	0.542442	0.0662972	0.355797	0.618933	0.152751	0	0.351337	0.317344	0.448752	0.389526	0.644994	1.41276	0.750406	0.984346	0.726826	0.199761	0.3015	0.211872	0.266353	0	0.0946264	0.228727	0.200517	0.384261
ssc-miR-30a-3p	--	CTTTCAGTCGGATGTTTGCAGC	--	1	+	51412827	51412933	UCCCUGCGACAGUGAGCGGCUGUAAACAUCCUCGACUGGAAGCUGUGAGGCUGAAGACGGGCUUUCAGUCGGAUGUUUGCAGCCGCCGACUGCCUCCCGCAUCAGGA	--	--	45.7459	54.7615	34.3344	67.5875	101.045	56.9142	74.4834	115.09	71.3516	123.635	87.0742	72.4543	36.9575	45.1706	31.2535	44.247	47.7374	52.4383	38.6212	50.3982	45.9884	98.4288	95.2454	96.9876
ssc-miR-542-3p	--	TGTGACAGATTGATAACTGAAA	--	X	+	110382597	110382676	CCUCAGACGUCUCGGGGAUCAUCAUGUCACGAGAGACCACUGUGCACUUGUGACAGAUUGAUAACUGAAAGGUCUGGGAG	--	--	424.28	633.47	508.73	546.147	623.681	430.776	700.214	1157.99	772.841	1161.96	1015.22	847.453	236.097	421.847	200.085	251.598	260.496	226.067	227.998	236.415	275.268	356.356	518.87	438.058
ssc-miR-296-3p	--	AGGGTTGGGCGGAGGCTTTCC	--	17	+	58970316	58970392	GACCCUUCCGGAGGGCCCCCCCCAAUCCUGUUGUGCUGGAUUCAGAGGGUUGGGCGGAGGCUUUCCUGAAGGCUCUG	--	--	99.1764	74.1203	79.8171	107.571	100.968	53.3926	128.121	102.396	147.639	88.4224	145.124	121.295	69.8816	46.483	76.5243	63.2242	67.0334	62.82	61.8828	40.9365	76.742	78.8345	58.6845	49.5697
ssc-miR-9810-3p	--	CGAGCACGCGGCCACTCTCCC	--	4	+	83070363	83070457	GAGGAGGGCGAGAGGCGUUGAGGCAGGGGAGAGUGACGAGGUGCCCUUCAUUGUCAGCCAGGGACGAGCACGCGGCCACUCUCCCCUCACUCCGA	--	--	0.180814	0.0662972	0	0	0.152751	0	0.468449	0	0	0	0	0	0	0	0	0	1.005	0.211872	0	0.193097	0	0	0.267355	0.230557
ssc-miR-328	--	CTGGCCCTCTCTGCCCTTCCGT	--	6	+	27844701	27844780	GGAGCGGGGGGGCAGGAGGGGCUCAGGGAGAAAGUGUGUGCCGCCCCUGGCCCUCUCUGCCCUUCCGUCCCCCGUUCCUG	--	--	108.127	141.346	89.898	99.2769	141.753	89.6314	134.796	149.786	116.855	98.3163	89.9767	99.4986	58.5317	53.5922	61.4687	83.9993	78.8924	86.4437	73.5135	83.9326	108.536	103.461	99.7904	95.9885
ssc-miR-221-5p	--	ACCTGGCATACAATGTAGATTTCTGT	--	X	+	40571068	40571137	UGAACCUGGCAUACAAUGUAGAUUUCUGUGUUUGUUGGGCAACAGCUACAUUGUCUGCUGGGUUUCAGGC	--	--	251.512	232.968	202.508	249.554	292.059	318.084	560.968	1301.53	930.981	825.171	2435.01	2332.06	313.67	323.522	270.171	227.627	277.078	275.434	299.292	422.56	272.335	478.954	438.263	384.415
ssc-miR-33b-5p	--	GTGCATTGCTGTTGCATTGC	--	12	+	60749060	60749152	CGGGCGGCCCCGCGGUGCAUUGCUGUUGCAUUGCACGUGUGAGGCGGGUGCAGUGCCUCGGCAGUGCAGCCCGGAGCCGGCCCCUGGCACCGA	--	--	0	0	0	0	0.0763753	0	0	0	0	0	0	0	0	0	0	0	0	0	0	0	0	0	0	0
ssc-miR-7142-3p	--	TTTGTTGGCTCCTCTGAAGTGA	--	2	+	8204941	8205000	ACUCUCCGAGGGGCCUUCAAGGGCAAGUUCUUGUCACCUUUGUUGGCUCCUCUGAAGUGA	--	--	52.6168	73.5899	47.9733	61.7696	63.697	62.8215	57.6192	71.5081	62.1073	114.209	80.7855	77.2981	44.274	64.7481	49.1126	63.7236	56.3804	56.3579	39.1539	51.3637	51.3821	58.6303	57.7488	62.4041
ssc-miR-30d	--	TGTAAACATCCCCGACTGGAAGCT	--	4	+	6948669	6948747	CUGUUGUUGUAAACAUCCCCGACUGGAAGCUGUAAGACAUAGCUAAGCUUUCAGUCAGAUGUUUGCUGCCACCGACUCU	--	--	4047.7	4352.61	3969.92	5557.65	5721.12	4413.41	7594.5	11608.1	8117.57	7518.32	8617.12	11493	2549.6	2218.61	2289.19	2422.3	2859.62	2537.38	2626.33	2900.18	2500.5	4951.56	3488.86	3599.76
ssc-miR-2320-3p	--	CGATGATGGTCCCTGTGTTTG	--	6	+	65301242	65301322	GCUGUCCCCAUGGCACAGGGUCCAGCUGUCGGCUGUAAUACCCGAUGGGUCGAUGAUGGUCCCUGUGUUUGGGGCGAGCAC	--	--	30.9192	40.3087	30.5392	41.3447	41.2427	39.7604	34.3139	39.3506	34.4642	45.3408	48.0521	58.5286	26.9208	29.0929	23.5699	33.36	33.0644	31.7808	18.9111	26.1968	25.076	26.9135	24.3962	26.8983
ssc-miR-122-3p	--	AACGCCATTATCACACTAAAT	--	1	+	162329776	162329860	CCUUAGCAGAGCUGUGGAGUGUGACAAUGGUGUUUGUGUCCAAACUAUCAAACGCCAUUAUCACACUAAAUAGCUACUGUUAGGC	--	--	0	0	0	0	0	0	0	0	0	0	0	0	0	0	0	0	0	0	0	0	0.0946264	0.228727	0	0
ssc-miR-4331-5p	--	TGGCGTAGATCACAGACACAGC	--	14	+	132597139	132597207	AGCUGUGGCGUAGAUCACAGACACAGCUUGGAUCUGGUGUUGCUGUGGCUGUGGUGUAGGCCAGCAGCU	--	--	2.44099	2.12151	3.43937	1.36165	2.13851	1.02241	2.92781	0.740469	1.88476	1.09067	1.45124	2.22005	1.40701	1.09372	2.28431	2.89653	1.5075	0.953424	1.33177	0.772386	2.27103	1.29612	1.26994	0.461114
ssc-miR-206	--	TGGAATGTAAGGAAGTGTGTGA	--	7	+	45976293	45976372	UUCCCGAGGCCACAUGCUUCUUUAUAUCCCCAUACGGAUUACUUGACUAUGGAAUGUAAGGAAGUGUGUGAUCUCGUUAA	--	--	0.452035	0	0.177898	0	0	0	0	0	0	0	0.161249	0	0.187602	0.437487	0.93449	0	0	0.741552	0.79906	0.0643655	0.0946264	0	0	0.537966
ssc-miR-196b-5p	--	TAGGTAGTTTCCTGTTGTTGGG	--	18	+	45404319	45404396	GUCGGUGAUUUAGGUAGUUUCCUGUUGUUGGGAUCCACCUUUCUCUCGACAGCACGACACUGCCUUCAUUACUUCAGU	--	--	1.89855	1.25965	1.48249	1.48544	1.06925	0.681608	0.702674	1.37516	1.79501	1.63601	1.12874	1.8164	36.8637	26.9055	32.2918	28.4659	26.0295	27.9671	31.0746	26.7117	27.4417	53.8271	44.381	39.041
ssc-miR-1839-3p	--	AGACCTACTTTTCTACCAACA	--	7	+	52196776	52196855	CCUAAAUGAAAAGGUAGAUAGAACAGGUCUUGUUUGCAAGAUGAAUUCAAGACCUACUUUUCUACCAACAGCAAUUACAC	--	--	0.180814	0	0.177898	0.123787	0	0.227203	0.117112	0.211562	0.448752	0.311621	0.483746	0.403645	0.281402	0.218744	0.103832	0	0	0.211872	0.177569	0	0.0946264	0	0	0
ssc-miR-708-3p	--	CAACTAGACTGTGAGCTTCTAGA	--	9	+	13780171	13780250	CCCUCAAGGAGCUUACAAUCUAGCUGGGGGUGAAUGACUUGCACAUGAACGCAACUAGACUGUGAGCUUCUAGAGGGCAG	--	--	90.9494	100.44	89.305	138.765	113.646	124.393	141.12	147.459	127.266	193.516	156.734	102.93	158.43	212.947	149.103	255.793	234.064	216.639	204.648	261.002	213.856	309.391	329.382	399.401
ssc-miR-15a	--	TAGCAGCACATAATGGTTTGT	--	11	+	17757463	17757541	UUGGAGUAAAGUAGCAGCACAUAAUGGUUUGUGGAUUUUGAAAAGGUGCAGGCCAUAUUGUGCUGCCUCAAAAAUACAA	--	--	8.22703	6.43083	6.64154	5.94176	4.27702	2.95363	9.83743	5.0775	6.28253	10.3614	11.7711	9.08202	4.69004	4.48424	6.33377	5.19377	7.03499	4.97899	4.97193	6.37219	6.24534	8.69162	5.6813	5.99448
ssc-miR-432-3p	--	TGGATGGCTCCTCCATGGCT	--	7	+	121711137	121711216	UCCAGGUCUUGGAGUAGGUCAUUGGGUGGAUCCUUUAUUUCCCUAUGUGGGCCACUGGAUGGCUCCUCCAUGGCUUGGAG	--	--	0	0.132594	0	0	0.152751	0	0	0	0.0897504	0	0	0	0	0	0	0	0.3015	0	0.266353	0.0643655	0.0946264	0	0.0668389	0
ssc-miR-370	--	GCCTGCTGGGGTGGAACCTGGT	--	7	+	121736893	121736972	AAGACAGAGAAGCCAGGUCACGUCUCUGCAGUUACACAGCUCACGAGUGCCUGCUGGGGUGGAACCUGGUCUGUCUGUCU	--	--	58.9453	27.7785	42.3991	161.046	141.676	46.4629	99.7797	48.342	26.2969	10.2056	25.961	25.026	217.524	132.559	289.38	171.195	168.538	178.714	148.98	103.5	119.419	132.814	135.148	93.3755
ssc-miR-7140-3p	--	ATGATGCCCCTTAGAGTTGAGC	--	17	+	35209986	35210046	CAACUCAAGGGGGCAUCAUUCACUUCAUAGUCUCUGUGAAUGAUGCCCCUUAGAGUUGAGC	--	--	0	0.530378	0.296497	0	0	0.568006	0.117112	0.105781	0.269251	0.15581	0.322497	0	0.187602	0.218744	0.415329	0.0998803	0.1005	0.211872	0.0887845	0.193097	0.189253	0	0.401033	0.230557
ssc-miR-497	--	CAGCAGCACACTGTGGTTTGT	--	12	+	52422329	52422408	CCCGCCCCAGCAGCACACUGUGGUUUGUACGGCACUGUGGCCACGUCCAAACCACACUGUGGUGUUAGAGCGAGGGUGGG	--	--	2.89302	2.18781	2.78707	0.866507	2.36763	2.72643	2.92781	1.16359	2.06426	2.80459	3.54747	1.61458	1.68841	2.07806	2.38814	3.79545	2.7135	3.17808	3.46259	2.70335	3.97431	3.27842	3.54246	3.30465
ssc-miR-499-3p	--	AACATCACAGCAAGTCTGTGCT	--	17	+	38374118	38374197	UGGGCGGGCGGCCGUUAAGACUUGCAGUGAUGUUUAACUCCUCUCCACGUGAACAUCACAGCAAGUCUGUGCUGCUUCCC	--	--	0.090407	0	0	0	0	0	0	0	0	0.0779052	0	0	0	0	0	0	0	0	0	0	0	0	0.133678	0.0768523
ssc-miR-193a-3p	--	AACTGGCCTACAAAGTCCCAGT	--	12	+	43336969	43337048	GCGGGAGCUGAGGGCUGGGUCUUUGCGGGCGAGAUGAGGGUGUUGGUUCAACUGGCCUACAAAGUCCCAGUCCUCGGCCC	--	--	1.80814	0.72927	0.652294	1.73301	0.992879	0.681608	0.702674	1.05781	1.61551	2.57087	1.45124	1.61458	1.68841	0.984346	1.14215	1.59808	1.3065	1.4831	1.06541	1.02985	2.08178	1.82982	1.53729	1.7676
ssc-miR-330	--	TCTCTGGGCCTGTGTCTTAGGCT	--	6	+	52007498	52007569	CUGCCUCUCUGGGCCUGUGUCUUAGGCUCUGCAAGAUCAACCGAGCAAAGCACACGGCCUGCAGAGAGGCAG	--	--	13.8323	10.1435	11.9192	10.8932	10.3107	3.52164	7.37807	6.34687	6.73128	5.45336	8.54617	6.66015	6.28465	6.12482	7.57975	5.79306	3.51749	5.93241	4.17287	4.56995	3.50118	4.80326	4.07717	5.45651
ssc-miR-503	--	TAGCAGCGGGAACAGTACTGCAG	--	X	+	110387556	110387664	GCCCCGCACUCAGCCGUGCCCUAGCAGCGGGAACAGUACUGCAGUGGGCGAUCGGUACUCUGGGGUAUUGUUUCUGCUGCCCGGGCAAGGCUGGGACUCCCGCCGGGGC	--	--	68.7093	58.6731	58.7065	91.7259	83.2491	41.4645	62.4209	83.673	64.1715	59.7533	62.5644	39.7591	36.9575	31.4991	32.4995	28.6656	27.939	32.3105	16.2476	15.4477	27.1578	37.2825	36.9619	31.5094
ssc-miR-10382	--	TCTGACCCTGGCCCCTGACCCT	--	14	+	112062034	112062107	AGGUGAGUAGGACGGAGGUCAGGGCAAGGGGUAGAGGCUGAACCUCUGACCCUGGCCCCUGACCCUACUCGCCU	--	--	0.090407	0	0	0	0	0.113601	0.117112	0	0	0	0	0.201823	0	0	0	0.0998803	0.1005	0.105936	0	0	0	0.381211	0.200517	0.153705
ssc-miR-664-3p	--	TATTCATTTATCTCCCAGCCTACA	--	10	+	9777071	9777150	GAACAUUGAAACAGGCUAGGAGAAGUGAUUGGAUAGAAAAUGGUAUUCUAUUCAUUUAUCUCCCAGCCUACAAAAAGAAA	--	--	2.16977	2.78448	2.25338	1.23787	1.83301	3.52164	3.16203	4.65437	1.61551	1.71391	2.74122	3.63281	0.750406	1.74995	1.45365	2.19737	3.21599	1.37717	2.48596	2.12406	2.46029	2.89721	2.53988	2.30557
ssc-miR-10388	--	CACAACTCTGGGAAGTACCATTT	--	X	+	47281518	47281576	CACAACUCUGGGAAGUACCAUUUAGAUAUGCUAUAUUGUGAAUGGUGCUCCAGGGUUGU	--	--	7.32296	5.10489	6.04854	5.69419	5.04077	4.31685	7.14385	8.4625	6.82103	4.36269	6.28869	7.06379	5.72185	4.81236	6.4376	4.69437	6.53249	6.56803	6.8364	6.05036	5.86684	6.25187	6.95124	6.37874
ssc-miR-1839-5p	--	AAGGTAGATAGAACAGGTCTTG	--	7	+	52196776	52196855	CCUAAAUGAAAAGGUAGAUAGAACAGGUCUUGUUUGCAAGAUGAAUUCAAGACCUACUUUUCUACCAACAGCAAUUACAC	--	--	12.3858	13.6572	12.7494	9.16021	9.77604	8.17929	10.8914	20.9447	17.2321	16.9833	19.3498	18.9713	7.41026	13.5621	6.74909	7.99042	8.34149	8.89862	7.36911	6.75838	7.66474	14.5623	14.9051	10.6056
ssc-miR-148a-3p	--	TCAGTGCACTACAGAACTTTGT	--	18	+	46415213	46415280	GAGGCAAAGUUCUGAGACACUCCGACUCUGAAUAUGAUAGAAGUCAGUGCACUACAGAACUUUGUCUC	--	--	112332	145855	103996	132855	133968	140561	147925	143147	135574	378352	277444	254105	109891	160931	119974	175260	143722	153724	131853	172549	136754	177613	247593	264570
ssc-miR-150	--	TCTCCCAACCCTTGTACCAGTG	--	6	+	54580912	54580988	CUCGGCCCUAUCUCCCAACCCUUGUACCAGUGCGUGCCUCAGUCCCUGGUACAGGAAUGGGGGGCAGGGACCUGGGG	--	--	0	0	0	0	0	0	0	0	0	0	0	0	0	0	0	0	0	0.105936	0	0	0	0	0	0
ssc-miR-339-5p	--	TCCCTGTCCTCCAGGAGCTCAC	--	3	+	666918	666997	GCAGCCGCCGUCCCUGUCCUCCAGGAGCUCACUUACCUUGGGCCGUGAGCUCCUCGAGGCCAGAGCCCGUGUCUGCCUCU	--	--	83.9881	65.1039	92.9816	59.6652	68.5086	77.1353	53.9888	53.6311	43.3494	33.4992	63.3707	39.7591	66.2233	56.3265	64.376	63.424	69.3449	69.3881	69.4294	43.8973	83.5551	50.0912	39.9028	41.9614
ssc-miR-181c	--	AACATTCAACCTGTCGGTGAGT	--	2	+	65279950	65280036	CAAGGGUUUGGGGGAACAUUCAACCUGUCGGUGAGUUUGGGCAGCUCAGGCAAACCAUCGACCGUUGAGUGGACCCCGAGGCCUGGA	--	--	0.542442	0.72927	0.355797	0.247573	0.763753	0	0.234225	0	0.359002	0	0.806243	0.403645	0.187602	0.328115	0	0.399521	0	0.52968	0.266353	0	0.378506	0.152485	1.00258	0.153705
ssc-miR-199a-5p	--	CCCAGTGTTCAGACTACCTGTTC	--	2	+	69558051	69558130	CCCCGCCAACCCAGUGUUCAGACUACCUGUUCAGGGGGCUCUGAAUGUGUACAGUAGUCUGCACAUUGGUUAGGCUGGGC	--	--	6629.9	6239.3	7352.24	5959.09	6135.61	5728.46	6064.07	5684.15	4536.17	3687.72	6409.63	5967.69	4811.6	3612.33	5374.46	5028.77	5330.01	4448.36	7089.26	6174.07	6047.29	5793.8	4560.08	4372.13
ssc-miR-149	--	TCTGGCTCCGTGTCTTCACTCCC	--	15	+	139474769	139474844	GCCCAGGCUCUGGCUCCGUGUCUUCACUCCCGUGUGUGUCCGAGGAGGGAGGGAGGGACGGGGGCUGUGCUGGGGC	--	--	32.8177	32.0216	33.3263	43.6967	42.0064	31.0131	39.1155	55.0062	44.3367	36.8491	40.1509	41.5755	23.3564	21.8744	23.7776	25.9689	23.115	25.5306	16.1588	17.7005	25.6438	20.2042	16.6429	18.6751
ssc-let-7d-3p	--	CTATACGACCTGCTGCCTTTCT	--	3	+	43468501	43468596	GUUCCUAGGAAGAGGUAGUAGGUUGCAUAGUUUUAGGGCAGAGAUUUUGCCCACAAGGAGGUAACUAUACGACCUGCUGCCUUUCUUAGGGCCUUA	--	--	73.2296	87.1146	65.941	65.8545	83.0963	72.1368	52.9348	58.1797	47.2087	50.3267	53.6958	44.8046	58.5317	68.1386	63.9606	71.3145	66.4304	62.82	40.1306	55.1612	60.4663	51.616	49.2603	49.416
ssc-miR-194a-3p	--	CCAGTGGGGCTGCTGTTATCT	--	2	+	7285466	7285541	UGCCACCCCCUGUAACAGCAACUCCAUGUGGAAGUGCCCACUAGUUCCAGUGGGGCUGCUGUUAUCUGGGGUGGGG	--	--	0.090407	0	0.118599	0	0.152751	0	0	0	0.0897504	0.15581	0.161249	0	0	0	0	0	0	0	0	0	0	0	0.0668389	0
ssc-miR-9-1	--	TCTTTGGTTATCTAGCTGTATGA	--	4	+	93660422	93660510	CGGGGUUGGUUGUUAUCUUUGGUUAUCUAGCUGUAUGAGUGGUGUGGAGUCUUCAUAAAGCUAGAUAACCGAAAGUAAAAAUAACCCCA	--	--	25.6756	29.7675	22.178	27.852	36.0491	25.6739	30.5663	48.4478	66.7743	47.9117	51.7608	55.9049	17.9159	21.6556	16.717	15.3816	14.9745	16.4201	14.4719	17.8292	14.8563	25.9986	21.3216	20.6733
ssc-miR-148b-5p	--	GAAGTTCTGTTATACACTCAGGC	--	5	+	19530990	19531069	AUUUGAGGUGAAGUUCUGUUAUACACUCAGGCUGUGGCUCUCUGAAAGUCAGUGCAUCACAGAACUUUGUCUCGAAAGCU	--	--	28.0262	17.7014	22.8303	24.5098	21.4615	8.06569	21.3144	26.8684	24.1429	15.5031	24.8323	25.8333	14.2577	11.2653	19.5205	13.8834	11.5575	9.95798	14.9158	11.7145	13.9101	15.3247	15.5066	9.76024
ssc-miR-186-5p	--	CAAAGAATTCTCCTTTTGGGCTT	--	6	+	141943328	141943409	UGCUUAUAACUUUCCAAAGAAUUCUCCUUUUGGGCUUUAUGAUUUUAUUUUAAGCCCAAAGGUGAAUUUUUUGGGAAGUUUG	--	--	300.061	325.321	264.594	261.437	304.356	280.709	275.917	322.21	338.628	277.498	375.387	376.197	203.454	192.932	172.258	213.444	251.451	201.596	229.153	251.026	233.065	289.263	221.304	216.647
ssc-miR-1343	--	CTCCTGGGGCCCGCACTCTCGC	--	2	+	26066334	26066412	GCUUCGGUGCUGGGGAGCGGCCCCCGGGCGGGCCUCUGCUCUGGCCCCUCCUGGGGCCCGCACUCUCGCUCCGGGUCCG	--	--	23.325	29.436	33.3856	32.5559	42.1592	28.7411	47.8989	47.0726	61.3893	55.7022	72.0781	68.4179	19.9796	17.3901	17.0285	21.674	26.0295	27.8612	20.8643	21.7555	31.3213	47.7277	29.4091	37.0428
ssc-miR-7139-5p	--	CCATTCCTTCGTCTGTGCACTAG	--	5	+	104132132	104132191	CCAUUCCUUCGUCUGUGCACUAGAAAAAUAACAGUACCUAGGGCACAGGAUGGGAUGAGG	--	--	1.71773	3.18227	1.66038	0.618933	1.98576	1.81762	2.45936	2.64453	1.88476	2.02553	2.41873	2.62369	4.69004	3.4999	3.5303	2.69677	1.9095	2.86027	1.42055	3.66883	1.7979	1.52485	1.00258	1.46019
ssc-miR-451	--	AAACCGTTACCATTACTGAGTT	--	12	+	45088808	45088872	GGGGGUGGCGAGCAAACCGUUACCAUUACUGAGUUUAGUAAUGGUAACGGUUCUCUUGCUGCACC	--	--	0.90407	0.464081	0.296497	0.495147	0.687378	1.02241	0.234225	1.37516	2.24376	0.467431	0.161249	0.201823	0.375203	0	0.103832	0.199761	0	0.52968	0.0887845	0.708021	0	0.381211	0.534711	0.307409
ssc-miR-1842	--	TTGGCTCTGCGAGGTCGGCT	--	3	+	39779395	39779490	GCCUGGGGUUCUGAUGUGGCGGUGGGCAACGUGAGGGCAGCCAGCACCUGUGAGGUUGGUGGUGCUGACGUUGGCUCUGCGAGGUCGGCUCAAGGU	--	--	6.05727	5.30378	5.81135	5.81797	5.72815	3.74884	6.44118	5.50062	8.25704	3.42783	5.80495	4.03645	6.56605	5.46859	7.16442	6.19258	6.13049	7.52145	4.26165	5.21361	6.33997	4.95575	7.2186	5.68707
ssc-miR-182	--	TTTGGCAATGGTAGAACTCACACT	--	18	+	18986830	18986913	UCGCACCGUUUUUGGCAAUGGUAGAACUCACACUGGUGAGAUAAUGGGAUCCGGUGGUUCUAGACUUGCCAACUAUGGUGCGAG	--	--	101.798	173.367	112.195	107.818	139.69	188.692	208.928	423.865	1910.79	1394.42	884.609	1589.96	362.54	544.344	242.552	296.944	381.196	378.509	232.083	364.566	237.702	393.639	326.441	396.404
ssc-let-7c	--	TGAGGTAGTAGGTTGTATGGTT	--	13	+	181303209	181303302	UGUGUGCAUCCGGGUUGAGGUAGUAGGUUGUAUGGUUUAGAGUUACACCGUGGGAGUUAACUGUACAACCUUCUAGCUUUCCUUGGAGCACACU	--	--	2263.61	2260.6	1894.56	1521.46	1920.99	1467.73	1922.63	1857.62	1709.57	1159.85	1355.13	1497.32	1090.43	828.054	933.14	820.616	919.975	1209.36	877.457	798.519	1203.84	1425.43	1094.15	1005.77
ssc-miR-376c	--	GTGGATATTCCTTCTATGTTTA	--	AEMK02000452.1	+	45235	45312	UAUUUAAAAGGUGGAUAUUCCUUCUAUGUUUAUGUUAUUUGUGGUUAAACAUAGAGGAAAUUCCACGUUUUCAGUAUC	--	--	0.180814	0.198892	0.118599	0.123787	0	0.113601	0.234225	0.317344	0.448752	0.233715	0.644994	0	0.469004	0.765603	0.622993	0.0998803	0.1005	0.52968	0	0.257462	0	0.152485	1.26994	0.461114
ssc-miR-142-5p	--	CATAAAGTAGAAAGCACTACT	--	12	+	34609378	34609457	GUGCAGUCACCCAUAAAGUAGAAAGCACUACUAACAGCACUGGAGGGUGUAGUGUUUCCUACUUUAUGGAUGAGUGUACU	--	--	0	0	0.237198	0.247573	0.305501	0	0.468449	0.317344	0.269251	0	0.322497	1.00911	0	0	0.103832	0.399521	0.1005	0.105936	0.0887845	0.0643655	0.0946264	0.152485	0.0668389	0.230557
ssc-miR-2411	--	TGGAGTGACTGTCAGATGCAGC	--	4	+	95486782	95486864	AGAGGCAAUGUGGAGUGACUGUCAGAUGCAGCCAUCAGAAUAGGUGAUUUGGCUGAACUGUCAUACUCCCACAUCCUCCACCA	--	--	16.9061	12.6628	12.9273	24.0146	21.0032	19.1986	25.7647	25.8106	16.3346	28.6691	30.6372	29.4661	11.3499	13.6715	12.8752	14.5825	15.3765	13.3479	11.9859	14.5466	8.04324	17.002	14.103	12.2195
ssc-miR-148b-3p	--	TCAGTGCATCACAGAACTTTGT	--	5	+	19530990	19531069	AUUUGAGGUGAAGUUCUGUUAUACACUCAGGCUGUGGCUCUCUGAAAGUCAGUGCAUCACAGAACUUUGUCUCGAAAGCU	--	--	2845.2	2870.8	2224.68	2558.67	2809.62	2605.1	3346.72	3694.62	3692.06	4702.28	4522.86	4703.68	2050.67	2110.77	1754.14	2139.34	2170.9	2280.48	1841.21	2047.92	2422.81	3232.14	3024.06	2874.43
ssc-miR-1306-5p	--	CCACCTCCCCTGCAAACGTCCA	--	14	+	51473918	51473997	GUCUCCACCACCUCCCCUGCAAACGUCCAGUGAUGCAGAGGUAAUGGACGUUGGCUCUGGUGGUGAUGGACAGGCCGAAC	--	--	35.2587	22.74	23.3047	32.3083	40.4789	29.4227	16.0444	24.2239	17.4116	17.5287	16.6086	14.5312	34.4249	30.7335	36.3413	43.8474	36.3809	27.6493	18.112	28.2565	27.8202	18.1457	23.0594	24.6696
ssc-miR-542-5p	--	TCGGGGATCATCATGTCACGA	--	X	+	110382597	110382676	CCUCAGACGUCUCGGGGAUCAUCAUGUCACGAGAGACCACUGUGCACUUGUGACAGAUUGAUAACUGAAAGGUCUGGGAG	--	--	3.16424	3.18227	3.02427	3.46603	2.36763	1.24961	3.39626	2.11562	1.70526	3.11621	4.67621	3.22916	1.12561	0.984346	1.03832	1.4982	1.7085	1.58904	1.95326	0.772386	1.51402	1.82982	1.80465	2.76668
ssc-miR-450a	--	TTTTGCGATGTGTTCCTAATAT	--	X	+	110381746	110381851	GUCUGUCAAAGAAAGAUGCUAAACUGGUUUUGCGAUGUGUUCCUAAUAUGCAGUAUAAAUAUAUUGGGAGCAUUUUGCAUGCAUGGUUUUGUAUCACUAUACAGAU	--	--	193.471	241.322	195.451	210.437	277.09	176.991	160.795	204.158	194.489	264.878	227.36	173.971	86.9533	126.871	86.9076	94.1871	93.7663	78.3926	81.6817	86.3785	92.3554	125.037	148.984	142.1
ssc-miR-2483	--	AAACATCTGGTTGGTTGAGAGA	--	X	+	102636089	102636164	UGAAAAGUUCCGUCAACCAUCCAGCUGUUUGGGGUGAUGCAAACAAACAUCUGGUUGGUUGAGAGAAUUUUUUACU	--	--	0.180814	0.861864	0.770893	0.123787	0.229126	0	0.468449	0.211562	0.628253	0	0	0.201823	0.750406	0.218744	0.519161	0.199761	0.401999	0.105936	0.177569	0.128731	0.851638	0.228727	0.200517	0.384261
ssc-miR-320	--	AAAAGCTGGGTTGAGAGGGCGAA	--	14	+	6520901	6520980	GCUCCCCUCCGCCUUCUCUUCCCGGUUCUUCCCGGAGUCGGGAAAAGCUGGGUUGAGAGGGCGAAAAAGGAAGAGGGGAC	--	--	469.483	469.583	486.73	405.525	385.542	419.189	649.739	1092.3	774.008	380.255	459.558	586.093	316.109	248.602	238.191	280.064	366.724	326.495	400.595	455.579	479.567	442.663	368.416	345.451
ssc-miR-376a-3p	--	ATCATAGAGGAAAATCCACGT	--	AEMK02000452.1	+	46331	46410	GGUAUUUAAAAGGUAGAUUCUCCUUCUAUGAGUACAUUAUUUAUUAUUAAUCAUAGAGGAAAAUCCACGUUUUCAGUAUC	--	--	1.17529	0.397783	0.533695	0.495147	0.763753	0.681608	0.819786	0.952031	0.0897504	0.0779052	0.322497	0.403645	1.50081	1.42183	1.14215	1.89773	0.3015	0.423744	0.532707	1.09421	1.89253	1.9823	2.60672	0.537966
ssc-miR-545-5p	--	TCAGTAAATGTTTATTGGATG	--	X	+	59602710	59602788	UUAGUAGGCCUCAGUAAAUGUUUAUUGGAUGAAUAAAUGAAUGACUCAUCAACAAACAUUUAUUGUGUGCCUGCUAACG	--	--	0.180814	0.397783	0.355797	0.247573	0	0.568006	0	0	0.448752	0	0.322497	0.201823	0.0938008	0.218744	0.519161	0.399521	0.3015	0.317808	0.976629	0.643655	0.567758	0.228727	0	0.0768523
ssc-miR-136-3p	--	CATCATCGTCTCAAATGAGTCT	--	7	+	121711328	121711409	UGAGCCCUCGGAGGACUCCAUUUGUUUUGAUGAUGGAUUCUUACGCUCCAUCAUCGUCUCAAAUGAGUCUUCAGAGGGUUCU	--	--	4.88198	5.43637	7.05664	12.1311	13.3657	8.6337	12.7652	10.8955	12.9241	7.08937	6.93369	5.65103	18.9478	21.8744	20.6626	24.5705	24.2205	17.6913	29.654	23.4934	29.8073	40.7134	38.3655	39.1178
ssc-miR-10a-3p	--	CAAATTCGTATCTAGGGGAAT	--	12	+	24833644	24833723	UCUGUAUAUACCCUGUAGAUCCGAAUUUGUGUAAGGAAUUUUGUGGUCACAAAUUCGUAUCUAGGGGAAUAUGUAGUUGA	--	--	14.4651	9.87829	10.8518	6.18933	7.56115	6.36167	7.96364	6.34687	5.11577	6.31032	6.12744	4.64192	3.00162	2.29681	4.04946	3.49581	2.5125	4.87305	2.75232	3.15391	3.31192	4.42205	4.94608	2.76668
ssc-miR-455-5p	--	TATGTGCCTTTGGACTACATCG	--	1	+	254824200	254824279	UGGCGUGAGGGUAUGUGCCUUUGGACUACAUCGUGGAAGCCAGCACCAUGCAGUCCAUGGGCAUAUACACUUGCCUCAAG	--	--	468.127	339.773	380.821	318.998	293.587	244.811	348.409	372.138	316.998	349.638	523.574	530.794	303.727	235.259	327.694	255.793	197.884	255.835	304.087	232.874	241.865	316.863	294.158	278.82
ssc-miR-218-3p	--	ATGGTTCTGTCAAGCACCATG	--	8	+	15047602	15047685	AGAUUUUCUGUUGUGCUUGAUCUAACCAUGUGGUUGCCAGGUAUGAGUAAAACAUGGUUCUGUCAAGCACCAUGGAACGUCACG	--	--	0	0	0	0	0.0763753	0	0	0	0	0.0779052	0	0	0	0	0	0	0	0	0	0	0	0	0	0
ssc-miR-141	--	TAACACTGTCTGGTAAAGATG	--	5	+	63757578	63757642	CCAUCUUCCAGCACAGUGUUGGAUGGUCUAAUAGUGAAGCUCCUAACACUGUCUGGUAAAGAUGG	--	--	0.361628	0	0	0	0.152751	0	0	0	0	0	0	0	0	0.109372	0	0.299641	0	0	0	0	0	0	0	0
ssc-miR-7857-3p	--	ATTGTTCTCCAACCTGGCTCTT	--	7	+	21459700	21459787	CUAUUGAAGCAUAGCCAGUUUGGGAAGAAUGCUGUUACCCUCAAGGAAGAAACUGGAUUGUUCUCCAACCUGGCUCUUUAGUUACCAG	--	--	30.5576	30.3641	28.0486	27.4806	27.0369	23.7427	21.7829	18.3002	14.5396	6.31032	12.5774	11.9075	41.3661	35.6552	37.4834	31.8618	30.351	42.5863	23.3503	24.7807	28.5772	14.7148	7.88699	8.2232
ssc-miR-23b	--	ATCACATTGCCAGGGATTACCA	--	10	+	27080197	27080276	CUCUGGCUGCUUGGGUUCCUGGCAUGCUGAUUUGUGACUUAAGAUUAAAAUCACAUUGCCAGGGAUUACCACGCAGCCAC	--	--	790.79	737.225	813.885	499.355	513.624	702.737	585.444	713.283	505.205	592.469	594.039	770.357	451.557	397.567	404.946	499.202	522.398	663.795	509.978	526.381	639.391	571.207	449.959	458.27
ssc-miR-193a-5p	--	TGGGTCTTTGCGGGCGAGATGA	--	12	+	43336969	43337048	GCGGGAGCUGAGGGCUGGGUCUUUGCGGGCGAGAUGAGGGUGUUGGUUCAACUGGCCUACAAAGUCCCAGUCCUCGGCCC	--	--	70.5174	55.756	62.0865	42.5826	44.6032	30.8995	44.0342	35.8598	39.5799	34.8236	39.1834	37.9427	60.1263	36.4208	59.0805	47.4431	41.8079	41.5269	36.2241	25.36	50.3412	45.3642	37.8976	35.7363
ssc-miR-9788-3p	--	AGAGGAGAGGCTACCACCACCA	--	12	+	20215473	20215570	AGGGGGAGGUGGACCCCACCCAGGUAGGUGCGGCCCCUUCGUUCUACCCCCGGAGCCCACAGGGGUAGAGGAGAGGCUACCACCACCACGCCUGUGCC	--	--	0.180814	0	0.0592995	0	0.0763753	0.227203	0	0	0	0.15581	0.161249	0.201823	0.0938008	0.109372	0	0.199761	0.1005	0	0	0.128731	0.283879	0.0762423	0.0668389	0
ssc-miR-181a	--	AACATTCAACGCTGTCGGTGAGTT	--	1	+	265497249	265497328	ACUCCAAGGAACAUUCAACGCUGUCGGUGAGUUUGGGAUUUGAAAAAACCACCGACCGUUGACUGUACCUUGGGGUUCUU	--	--	122.411	85.8549	83.4343	97.7915	103.947	48.8485	96.5005	125.351	163.346	125.895	157.862	155	50.6524	30.0773	54.7196	41.4503	44.7224	52.7561	48.5651	37.9113	59.4254	122.979	108.479	94.9894
ssc-miR-27b-5p	--	AGAGCTTAGCTGATTGGTGAACA	--	10	+	27079963	27080042	ACGAGGUGCAGAGCUUAGCUGAUUGGUGAACAGUGACUGGUUUCCGCUUUGUUCACAGUGGCUAAGUUCUGCACCUGAAG	--	--	21.5169	20.9499	18.8572	9.53157	9.92879	9.99691	7.37807	15.7614	11.8471	10.3614	9.02992	11.3021	17.5407	11.1559	16.1978	12.3852	9.24598	12.9242	6.03734	6.56528	8.32712	10.5214	9.95899	8.99172
ssc-miR-137	--	TTATTGCTTAAGAATACGCGTAG	--	4	+	119793993	119794074	ACUCUCUUCGGUGACGGGUAUUCUUGGGUGGAUAAUACGGAUUACGUUGUUAUUGCUUAAGAAUACGCGUAGUCGAGGAGAG	--	--	0	0	0	0.123787	0	0	0.468449	0	0	0	0	0	0	0	0.207664	0	0	0	0	0	0	0	0	0
ssc-miR-885-3p	--	AGGCAGCGGGGTGTAGTGGAT	--	13	+	66597531	66597610	CACUCGGCCCGCGCUCUCUCCAUUACACUACCCUGCCUCUUCUCCACGAGAGGCAGCGGGGUGUAGUGGAUAGAGCACGG	--	--	0.361628	0.198892	0	0	0.0763753	0	0.117112	0.211562	0.269251	0.233715	0.161249	0	0.0938008	0.109372	0.207664	0	0.1005	0.211872	0	0.257462	0.567758	0.152485	0	0
ssc-miR-138	--	AGCTGGTGTTGTGAATCAGGC	--	13	+	27450130	27450214	GCGGUGGGGCAGCUGGUGUUGUGAAUCAGGCCGUUGCCAAUCAGAGAACGGCUACUUCACAACACCAGGGUCACACCCCACCACA	--	--	1.17529	0.72927	1.83828	2.35195	1.29838	1.13601	4.45027	7.82781	44.606	14.802	12.5774	18.3659	0.281402	0.218744	0.415329	0	0.1005	0	0.177569	0	0	0.609938	0.534711	0.307409
ssc-miR-139-3p	--	TGGAGACGCGGCCCTGTTGGAGT	--	9	+	7175314	7175381	GUGUAUUCUACAGUGCACGUGUCUCCAGUGUGGCUCGGAGGCUGGAGACGCGGCCCUGUUGGAGUAAC	--	--	0	0.265189	0.0592995	0	0.0763753	0	0.117112	0.211562	0	0.311621	0.161249	0	0	0	0.103832	0	0	0.211872	0.177569	0.450559	0.378506	0.0762423	0	0
ssc-miR-582-3p	--	TAACCGGTTGAACAACTGAACC	--	16	+	38580344	38580420	CUCUUUGGUUACAGUUGUUCAACCAGUUACUAAUCUAACUAACUGUAACCGGUUGAACAACUGAACCCAAAGGGUGC	--	--	5.06279	9.41421	8.00543	6.56069	8.0194	8.17929	5.03583	6.98156	4.75677	5.37546	5.96619	6.45833	5.62805	11.484	6.74909	3.99521	8.94449	5.19086	3.10746	2.51026	4.54207	3.20218	4.34453	4.15002
ssc-miR-7138-5p	--	TCCCAGCAAGTGTCCATCCATCT	--	2	+	80850216	80850274	UCCCAGCAAGUGUCCAUCCAUCUCUGUGUCCAUAAGAGAGGACUGGCCUUGCAGGGUGC	--	--	0	0	0	0	0	0	0	0	0	0	0	0	0	0.437487	0	0	0	0	0	0	0	0	0	0
ssc-miR-194a-5p	--	TGTAACAGCAACTCCATGTGG	--	2	+	7285466	7285541	UGCCACCCCCUGUAACAGCAACUCCAUGUGGAAGUGCCCACUAGUUCCAGUGGGGCUGCUGUUAUCUGGGGUGGGG	--	--	0.994476	0.861864	1.30459	0.866507	1.45113	0.340804	0.351337	1.37516	2.24376	2.33715	2.41873	0.605468	0.562805	0.656231	0.726826	0.998803	0.703499	0.741552	0.621491	0.386193	0.473132	1.60109	1.53729	1.22964
ssc-miR-143-5p	--	GGTGCAGTGCTGCATCTCTGG	--	2	+	150578738	150578817	GUCCCCCAGCCGGAGGUGCAGUGCUGCAUCUCUGGUCAGCUGGGAGUCUGAGAUGAAGCACUGUAGCUCGGGAAGGGAGA	--	--	143.476	64.6398	99.0301	51.9904	58.6562	47.2581	90.9963	44.2166	50.0807	31.5516	53.5345	36.3281	74.5716	59.1702	94.5912	69.0173	47.7374	63.4556	90.9153	41.1296	78.1614	75.9373	50.3297	48.5707
ssc-miR-574-5p	--	TGAGTGTGTGTGTGTGAGTGTGT	--	8	+	30192280	30192359	UGGGUGCGGGCGUGUGAGUGUGUGUGUGUGAGUGUGUGUCGCUCCGGGUCCACGCUCAUGCACACACCCACACGCCCGCA	--	--	111.833	87.4461	96.243	110.541	90.352	83.8377	115.707	134.342	142.883	152.616	129.16	198.593	103.275	109.153	121.172	96.8839	93.3643	85.4903	116.574	104.079	81.3787	119.777	108.212	103.751
ssc-miR-7143-3p	--	TCTGCACTTGAAGCTGAGACTGA	--	9	+	27306221	27306281	AAGCUCAGCUCUGAAGUGCAGAGGCUGUUUGCACUUCCUCUGCACUUGAAGCUGAGACUGA	--	--	0.361628	0.198892	0.118599	0.37136	0.381876	0	0.702674	0	0.269251	0.467431	0.322497	1.00911	0.187602	0.109372	0	0.199761	0.201	0.52968	0.532707	0.321828	0.378506	0.838665	0.133678	0.307409
ssc-miR-26b-5p	--	TTCAAGTAATTCAGGATAGGTT	--	15	+	120453415	120453479	CCCAGUUCAAGUAAUUCAGGAUAGGUUGUGUGCUGUCCAGCCUGUUCUCCAUUACUUGGCUCGGG	--	--	637.64	622.863	544.369	427.683	538.14	435.093	554.058	577.777	523.424	1097.53	1112.94	1053.11	376.329	350.974	279.516	317.519	360.895	434.337	376.89	338.884	447.867	645.848	627.951	524.824
ssc-miR-324	--	CGCATCCCCTAGGGCATTGGTGT	--	12	+	52579596	52579675	CUAUGCCUCCCCGCAUCCCCUAGGGCAUUGGUGUGAAGCUGGAGACCCACUGCCCCAGGUGCUGCUGGGGGUUGUAGUCU	--	--	1.17529	0.928161	0.711594	1.36165	2.90226	0.90881	3.04492	2.85609	4.39777	4.83012	5.3212	2.82552	0.938008	0.656231	0.93449	1.39832	0.904499	0.953424	0.79906	0.57929	0.851638	3.81211	1.73781	2.38242
ssc-miR-9843-3p	--	TCTGTGAACTAGAAACCTCTGG	--	8	+	114110660	114110740	UACACAGCUUUCCAGAGGUUUCCAGCUUAUAGGAUAUUCAUAUGGUAGUUCUGUGAACUAGAAACCUCUGGAAAGUGGUGU	--	--	39.8695	55.6234	37.8331	28.5947	40.8608	48.0533	39.7011	51.3039	38.1439	40.8223	31.766	35.5208	43.9926	59.9358	37.2758	29.9641	37.2854	36.9717	28.9437	40.0997	40.5947	37.8924	35.1572	39.1178
ssc-miR-6782-3p	--	TGACCTCTGGTCTCCCGCCCTG	--	AEMK02000695.1	+	3907	3981	CCUGCGGGUGGUGUGGGGGAAGGCAGGGGUGCGGCCUCCAGCCUGACCUCUGGUCUCCCGCCCUGCUGCCUUCGG	--	--	28.5686	23.3366	20.6955	29.8326	34.0634	28.7411	30.4492	24.0123	21.2708	11.53	17.2536	12.513	21.3866	20.89	23.2584	31.7619	31.1549	35.4885	22.9064	23.0429	35.3903	18.1457	14.7046	15.6779
ssc-miR-1296-5p	--	TTAGGGCCCTGGCTCCATCTCC	--	14	+	66819703	66819787	CCUAACUGGGUUAGGGCCCUGGCUCCAUCUCCUUUAGGAAAACCUUCUGUGGGGAGUGGGGUUUUGACCCUAACCCAGCUGGGCU	--	--	8.31744	7.49159	7.76823	4.82768	6.41552	7.38408	9.95455	12.588	12.9241	9.66024	19.5111	12.9167	6.65985	6.12482	7.26826	6.5921	6.83399	5.2968	5.85977	6.11472	9.36801	9.60653	8.02066	6.91671
ssc-miR-411	--	ATGTAACACGGTCCACTAAC	--	AEMK02000452.1	+	30003	30078	CUUGGAGAGAUAGUAGACCGUAUAGCGUACGCUUUAUCUGUGACGUAUGUAACACGGUCCACUAACCCUCAGUAUC	--	--	9.22151	7.42529	7.35313	16.835	22.2252	11.7009	7.37807	7.51047	5.83378	2.02553	1.93498	5.04557	27.0146	30.296	27.5155	31.8618	28.743	26.2721	20.3316	24.2014	28.5772	33.5466	22.5915	24.8233
ssc-miR-19b	--	TGTGCAAATCCATGCAAAACTGA	--	X	+	110113855	110113934	UACAGUUAGUUUUGCAGGUUUGCAUUUCAGCGUAUGUAUGUGUAUAUGGCUGUGCAAAUCCAUGCAAAACUGAUUGUGAU	--	--	32.6369	33.3475	32.7926	38.6214	42.1592	45.5541	54.1059	103.666	72.6081	46.7431	54.502	64.1796	32.8303	25.3743	23.7776	23.9713	33.3659	15.2548	33.2942	35.2723	31.1321	30.0395	29.877	29.8187
ssc-miR-1306-3p	--	ACGTTGGCTCTGGTGGTGATG	--	14	+	51473918	51473997	GUCUCCACCACCUCCCCUGCAAACGUCCAGUGAUGCAGAGGUAAUGGACGUUGGCUCUGGUGGUGAUGGACAGGCCGAAC	--	--	4.97238	2.3867	3.49867	6.31312	4.88802	2.61283	3.27914	3.17344	3.85927	2.88249	3.22497	4.03645	3.28303	2.84367	5.8146	6.5921	4.62299	5.40273	3.9953	2.25279	5.3937	4.19333	3.34194	3.07409
ssc-miR-19a	--	TGTGCAAATCTATGCAAAACTGA	--	11	+	60734939	60735020	GCAGUCCUCUGUUAGUUUUGCAUAGUUGCACUACAAGAAGAAUGUAGUUGUGCAAAUCUAUGCAAAACUGAUGGUGGCCUGC	--	--	20.7936	13.6572	17.2561	18.4442	22.9126	17.1538	23.5396	29.6187	20.9118	15.5031	28.7022	32.8971	21.0114	10.9372	14.1212	10.9868	15.075	13.9835	18.6447	14.4179	11.5444	10.6739	13.0336	11.1436
ssc-miR-454	--	TAGTGCAATATTGCTTATAGGGT	--	12	+	35419594	35419658	AGUAGUGCAAUAUUGCUUAUAGGGUUUUGGUGUUUGGGAAGAACUAUGGGCAAGUUGCAGAUACU	--	--	10.5776	11.0053	11.9192	12.5025	14.7404	13.1777	12.1797	15.8672	13.1933	9.50443	6.61119	9.88931	14.0701	12.9059	8.20275	8.5897	12.663	11.7589	12.9625	15.5765	10.3143	9.07283	9.2906	8.30005
ssc-miR-217	--	TACTGCATCAGGAACTGATTGGAT	--	3	+	85341276	85341353	AUGUCGCAGAUACUGCAUCAGGAACUGAUUGGAUAAGAAUUGGUCACCAUCAGUUCUUAAUGCAUUGCCUUCAGCAUC	--	--	2.07936	0.132594	0	0.123787	0.0763753	0	0.234225	0	0.0897504	0.15581	0	0	0.281402	0.109372	0.311497	0.0998803	0.201	0.211872	0.0887845	0.128731	0.378506	0.152485	0.0668389	0.153705
ssc-miR-30c-5p	--	TGTAAACATCCTACACTCTCAGC	--	1	+	51383782	51383861	GACAGAUACUGUAAACAUCCUACACUCUCAGCUGUGGAAAGUAAGAAAGCUGGGAGAAGGCUGUUUACUCUCUCUGCCUU	--	--	142.753	137.965	147.952	200.658	181.773	148.818	193.001	540.965	414.108	189.855	178.986	218.574	109.841	80.2789	95.2141	90.092	102.811	98.5204	117.551	103.049	123.487	214.47	176.521	164.233
ssc-miR-27b-3p	--	TTCACAGTGGCTAAGTTCTGC	--	10	+	27079963	27080042	ACGAGGUGCAGAGCUUAGCUGAUUGGUGAACAGUGACUGGUUUCCGCUUUGUUCACAGUGGCUAAGUUCUGCACCUGAAG	--	--	15551.6	14497	15651.2	9720.6	10905.2	10765.2	7990.1	6363.69	7059.41	8495.48	8170.46	7236.76	6448.99	6790.13	7427.64	8882.75	8447.21	12579.2	8793.75	6458.31	11447.4	9293.94	6797.85	5734.33
ssc-miR-130a	--	CAGTGCAATGTTAAAAGGGCAT	--	2	+	13296695	13296773	CGGGCCGGAGCUCUUUUCACAUUGUGCUACUGUCUGCACCUAUCACUAGCAGUGCAAUGUUAAAAGGGCAUUGGCCACG	--	--	32.2753	7.1601	26.1511	22.1578	11.0744	21.5842	21.4316	11.7417	13.4626	12.1532	21.4461	25.026	26.5456	27.343	35.9259	23.8714	21.6075	21.3991	28.5886	20.8544	18.2629	22.034	17.5786	11.3741
ssc-miR-129a-5p	--	CTTTTTGCGGTCTGGGCTTGC	--	2	+	18724220	18724299	CUUCGUGAAUCUUUUUGCGGUCUGGGCUUGCUGUACAUAACUCAAUAGCCGGAAGCCCUUACCCCAAAAAGCAUUCGCGG	--	--	559.257	824.141	560.558	2483.9	2800.76	1127.61	2606.92	4147.47	5987.61	4614.17	3955.26	4936.99	1173.07	1617.61	1198.74	2177.19	2220.34	2166.81	1298.3	1851.35	1532.19	3877	3311.4	3731.03
ssc-miR-9822-3p	--	GCCTGGATGGATCAGAGGACACC	--	1	+	268691590	268691665	CAUGGGGCCGAAGCUCUCCUCCGACGGACAGACAGACCCGGCUGCCUGGAUGGAUCAGAGGACACCUCCACUCCGU	--	--	0	0	0	0.247573	0	0	0	0	0	0	0	0	0	0	0	0	0	0	0	0	0	0	0.133678	0
ssc-miR-23a	--	ATCACATTGCCAGGGATTTCC	--	2	+	65308117	65308186	CGGCUGGGGUUCCUGGGGAUGGGAUUUGCUGCCUGUCACAAAUCACAUUGCCAGGGAUUUCCAAUCGACC	--	--	1400.31	1168.02	1207.81	887.427	992.726	897.677	988.662	890.572	935.199	1011.91	1529.12	1358.67	856.495	882.849	758.183	948.263	1010.43	1090.93	917.765	767.881	1162.96	971.327	837.157	814.788
ssc-miR-345-5p	--	GCTGACTCCTAGTCCAGTGC	--	7	+	121193721	121193798	ACCCAGGUCUGCUGACUCCUAGUCCAGUGCUUGUGAUGGCUGGUGGGCCCUGAACUAGGGGUCUGGAGGCCUGGGUUU	--	--	0.271221	0.596675	0.296497	0.37136	0.840128	0.227203	0.351337	0.211562	0.359002	0.467431	0.483746	0.201823	0.187602	0	0.519161	0.0998803	0.1005	0.52968	0.443922	0	0.189253	0.533696	0.200517	0.537966
ssc-miR-374a-5p	--	TTATAATACAACCTGATAAGTG	--	X	+	59602875	59602954	CAUCGGCCAUUAUAAUACAACCUGAUAAGUGUUACAGCACUUAUCAGGUUGUAUUGUAAUUGUCUGUGUAUAUAUAUGCC	--	--	221.497	179.732	171.079	157.704	198.194	151.658	150.606	144.92	129.151	155.187	185.436	141.881	134.041	117.793	121.172	122.154	136.378	145.132	127.317	119.462	165.218	215.308	234.604	201.584
ssc-miR-151-3p	--	CTAGACTGAAGCTCCTTGAGGA	--	4	+	2849041	2849120	UUUUCCUGCCCUCGAGGAGCUCACAGUCUAGUACGUCUCAUCCCCUACUAGACUGAAGCUCCUUGAGGACAGGGAUCGUC	--	--	11304.4	17592.5	10101.7	15402.7	15910.3	14282.4	12931.4	15910.9	14962.8	35584	22463.4	19119.9	10138.5	15636.7	10279.2	17355.3	12472.2	14202.8	8835.56	13139.9	11470.9	13772.3	16531.2	20274.5
ssc-miR-615	--	TCCGAGCCTGGGTCTCCCTCT	--	5	+	19246763	19246850	GGGAGGGGCGGGAGGGGGCUCCCCGGUGCUCGGAUCUCGAGGGUGCUUAUUGUUCGGUCCGAGCCUGGGUCUCCCUCUCCCCCCCACC	--	--	54.9674	75.1148	59.596	53.3521	63.3151	39.1924	34.5481	24.7528	26.5661	23.2936	29.9922	25.6315	39.2087	37.4052	40.4946	49.7404	37.3859	41.6328	28.411	29.2219	32.5515	27.2185	21.5221	24.0548
ssc-miR-29b	--	TAGCACCATTTGAAATCAGTGTT	--	9	+	135019079	135019162	CUUCUGGAAGCUGGUUUCACAUGGUGGCUUAGAUUUUUCCAUCUUUGUAUCUAGCACCAUUUGAAAUCAGUGUUUUAGGAGUAA	--	--	23.5962	12.1324	18.5014	67.9589	45.2142	31.4676	98.2572	111.176	124.843	193.828	180.437	195.768	25.1386	30.4054	29.696	27.4671	27.0345	33.052	33.5605	26.3255	13.0584	52.8359	67.1731	54.4883
ssc-miR-194b-5p	--	TGTAACAGCGACTCCATGTGGA	--	10	+	9704910	9704987	CGCCAUCAGCUGUAACAGCGACUCCAUGUGGACUGUGCCCCAAUUUCCAGUGGAGAUGCUGUUACCUUUGACGGCGAC	--	--	0.452035	0.72927	0.889492	0.37136	0.611002	0.340804	0.117112	0.634687	0.269251	0.467431	0.644994	0.201823	0.469004	0.218744	0.622993	0.199761	0.201	0.423744	0	0	0.283879	0.609938	0.60155	0.307409
ssc-miR-215	--	ATGACCTATGAATTGACAGAC	--	10	+	9704606	9704701	AGAGAUGGUGUACAGGAAAAUGACCUAUGAAUUGACAGACAAUGUGGCUAAAUCUGUCUGUCAUUUCUGUAGGCCAAUAUUCUGUAUAUCUCUGCU	--	--	1.71773	3.31486	3.32077	3.46603	3.66601	2.84003	3.98182	6.87578	5.74403	6.77775	7.57868	6.05468	1.87602	4.92173	1.55748	3.79545	4.12049	2.33059	3.01867	5.02051	3.97431	3.12593	4.94608	4.91855
ssc-miR-24-1-5p	--	GTGCCTACTGAGCTGAAACACAGT	--	2	+	65308453	65308524	CUCUGCCUCCCGUGCCUACUGAGCUGAAACACAGUUGAUUUGUGCAGACUGGCUCAGUUCAGCAGGAACAGG	--	--	402.582	216.129	340.497	280.748	245.241	193.69	176.957	297.563	298.6	191.725	199.787	235.123	274.18	184.401	345.242	259.888	231.853	265.899	218.232	174.044	202.027	187.327	177.19	168.614
ssc-miR-331-3p	--	GCCCCTGGGCCTATCCTAGAA	--	5	+	88028339	88028418	UUGUUUGGGUUUGUUCUAGGUAUGGUCCCAGGGAUCCCAGAUCAAACCAGGCCCCUGGGCCUAUCCUAGAACCAACCUAA	--	--	39.0558	20.6184	36.2913	35.1554	27.7242	26.4691	40.638	29.6187	43.0802	29.9935	36.4422	31.0807	30.3915	30.6241	32.7071	35.3576	28.14	34.5351	34.3596	23.0429	41.2571	30.8019	24.7304	27.9742
ssc-miR-15b	--	TAGCAGCACATCATGGTTTACA	--	13	+	100083172	100083269	UUGAGGCCUUAAAGUACUGUAGCAGCACAUCAUGGUUUACAUACUACAAUCAAGAUGCGAAUCAUUAUUUGCUGCUCUAGAAAUUUAAGGAAAUUCAU	--	--	31.2808	31.9553	31.0136	34.0413	43.2284	26.2419	34.8995	58.9201	49.991	41.7572	50.7933	39.3554	24.3882	19.4682	23.4661	26.668	22.4115	26.9077	21.0419	21.7555	27.9148	31.1831	34.4889	28.0511
ssc-miR-423-5p	--	TGAGGGGCAGAGAGCGAGACTTT	--	12	+	46211525	46211604	AAGUUAGGCUGAGGGGCAGAGAGCGAGACUUUUCUAUUUUCCAAAAGCUCGGUCUGAGGCCCCUCAGUCUUGCUUCCUAC	--	--	599.127	814.926	558.245	619.305	796.594	779.873	909.377	1453.54	892.119	913.516	875.579	1049.48	523.408	558.671	442.637	530.464	601.693	506.374	531.553	684.849	656.991	760.746	631.627	696.897
ssc-miR-10386	--	GTCGTCCTCTCCCTCCCTCCT	--	AEMK02000489.1	+	2065	2120	CCCGUCGUCCUCUCCCUCCCUCCUCUCCGGAGGGGGAGGGGGGGGCCCGCGGCGGG	--	--	0.361628	0.198892	0.830192	0.247573	0.763753	0	26.5845	2.96187	1.70526	3.73945	13.8674	6.05468	0.187602	0.109372	0.207664	0.399521	0	0.105936	0	0.0643655	0.189253	0.0762423	0.0668389	0.153705
ssc-let-7f-5p	--	TGAGGTAGTAGATTGTATAGTT	--	3	+	43466034	43466130	UCUAUCAGAGUGAGGUAGUAGAUUGUAUAGUUGUGGGGUAGUGAUUUUACCCUGUUCAGGAGAUAACUAUACAAUCUAUUGCCUUCCCUGAGGAGUA	--	--	6834.4	6838.96	6867.89	4002.02	4928.19	4426.7	8606.7	7218.09	7502.06	5384.34	7678.98	8380.08	4741.63	5318.42	3526.25	3521.68	4465.61	4318.37	4538.22	3733.78	4715.52	4844.36	4842.28	3401.41
ssc-miR-107	--	AGCAGCATTGTACAGGGCTATCA	--	14	+	101420743	101420829	UUCUCUCUGCUUUCAGCUUCUUUACAGUGUUGCCUUGUGGCAUGGAGUUCAAGCAGCAUUGUACAGGGCUAUCAAAGCACAGAGAGC	--	--	39.4174	31.6238	32.4961	30.6991	34.3689	23.5155	30.3321	27.6089	30.2459	15.8147	30.476	23.8151	26.4518	17.937	24.0891	24.3708	24.522	21.9287	22.3737	16.735	24.0351	25.7699	22.9926	19.6742
ssc-miR-301	--	CAGTCCAATAGTATTGTCAAAGC	--	12	+	35428611	35428692	GCUAACAAAUGCUCUGACUUUAUUGCACUACUGUACUUUACAGCUACCAGUCCAAUAGUAUUGUCAAAGCAUCUGAGAGCAG	--	--	1.08488	0.265189	1.30459	3.09467	2.13851	1.59042	1.05401	4.97172	3.94902	1.5581	1.28999	1.8164	2.53262	0.546859	1.45365	1.19856	1.206	1.80091	1.33177	0.514924	0.473132	1.60109	1.33678	2.53613
ssc-miR-103	--	AGCAGCATTGTACAGGGCTATGA	--	17	+	31808837	31808916	UGUGCUUUCAGCUUCUUUACAGUGCUGCCUUGUAGCAUUCAGGUCAAGCAGCAUUGUACAGGGCUAUGAAAGAACUAAGA	--	--	1133.34	1146.28	1211.84	906.49	940.027	745.906	1022.39	1359.82	1227.79	741.19	1154.22	1258.16	800.683	649.778	756.729	629.645	763.196	599.068	682.575	618.553	861.857	752.969	778.539	621.812
ssc-miR-323	--	GCACATTACACGGTCGACCTCT	--	AEMK02000452.1	+	32408	32493	UUGGUACUUGGAGAGAGGUGGUCCGUGGCGCGUUCGCUUUAUUUAUGGCGCACAUUACACGGUCGACCUCUUUGCGGUAUCUAAUC	--	--	3.97791	4.11043	3.38007	7.4272	9.62329	4.99846	8.31497	5.28906	5.83378	6.31032	5.6437	5.04557	14.4453	17.2807	11.2139	16.4802	16.7835	18.221	11.8083	11.4571	17.5059	19.2893	18.3807	21.7492
ssc-miR-744	--	TGCGGGGCTAGGGCTAACAGCA	--	12	+	56464848	56464927	GCAGGGUGCGGGGCUAGGGCUAACAGCAGUCUUACUGAAGGUUUCCUGGAAACCACGCACAUGCUGUUGCCACUAACCUC	--	--	367.956	329.564	353.721	414.685	372.711	230.383	365.273	329.509	409.621	295.494	461.977	375.996	234.877	189.869	264.149	307.731	257.983	293.337	202.872	182.476	248.3	278.894	237.679	229.174
ssc-miR-652	--	ACAACCCTAGGAGAGGGTGCCATTCA	--	X	+	90166525	90166607	UAUGCACUGCACAACCCUAGGAGAGGGUGCCAUUCACAUAGACUAUAAUUGAAUGGCGCCACUAGGGUUGUGCAGUGCACAAC	--	--	1.98895	1.12705	1.77898	1.36165	1.98576	2.49923	2.45936	2.75031	4.48752	5.60917	5.48245	4.64192	2.15742	1.85932	1.76515	1.39832	1.5075	1.05936	2.3084	3.99066	0.757011	3.65963	2.74039	4.07317
ssc-miR-676-5p	--	CTCTTCAATCTCAGGACTCGCA	--	X	+	56083372	56083451	AACGCGUGACUCUUCAAUCUCAGGACUCGCAUAAUUAGCAGAAUGCCGUCCUAAGGUUGUUGAGUUCUGCGUUUCUGGGC	--	--	0	0.132594	0	0	0	0	0	0.105781	0	0	0	0	0.0938008	0	0	0	0	0	0	0.0643655	0	0	0	0
ssc-miR-9851-3p	--	TGGCACCAGCACTGGCGGTGGC	--	14	+	127016712	127016787	UGAGCCCGGCGCUGGCAGUGUUGGUGGCACUCGUGUGGUGGCAGUGGCACCAGCACUGGCGGUGGCGGUCGCACCA	--	--	0	0	0	0	0	0	0.117112	0	0	0	0	0	0	0.109372	0	0	0.201	0	0	0	0	0	0.0668389	0.307409
ssc-miR-424-3p	--	CAAAACGTGAGGCGCTGCTAT	--	X	+	110387902	110387981	UCCGAGGGGAUGCAGCAGCAAUUCAUGUUUUGAAGGGCUUUAAAUGGUUCAAAACGUGAGGCGCUGCUAUACCCCCUCGC	--	--	12.0241	15.5136	10.9111	21.9102	25.5093	7.95209	21.4316	29.7245	9.33404	12.9323	11.9324	11.7057	4.59624	5.79671	5.08778	3.59569	5.62799	4.97899	3.10746	2.70335	4.54207	7.9292	5.48079	4.9954
ssc-miR-10384	--	CCCTGCGTGGCTTCTCTGTGCA	--	2	+	87391533	87391608	UUUCAGCCCCUGCGUGGCUUCUCUGUGCAGUCUUUUCUUCUGGGACCUGCACAGGAAGGCCACGGAGGGGCCGGAG	--	--	104.782	97.1255	93.6931	156.466	162.45	91.5626	106.806	102.396	114.881	117.871	123.355	103.535	126.256	129.387	144.534	150.22	124.62	143.649	91.7143	80.9075	99.7362	122.445	104.937	112.819
ssc-miR-21-3p	--	CAACAGCAGTCGATGGGCTGT	--	12	+	36065267	36065358	UGUACCACCUUGUCGGGUAGCUUAUCAGACUGAUGUUGACUGUUGAAUCUCAUGGCAACAGCAGUCGAUGGGCUGUCUGACAUUUUGGUAUC	--	--	55.8715	40.1098	50.8789	59.6652	63.3915	32.1492	36.8904	19.0406	25.0404	44.0943	32.4109	42.3828	55.9991	45.9362	67.8024	55.8331	51.5564	67.2693	69.6958	71.317	18.2629	61.2988	61.4249	69.0902
ssc-miR-181d-5p	--	AACATTCATTGTTGTCGGTGGGTT	--	2	+	65279773	65279852	UCACAAUCAACAUUCAUUGUUGUCGGUGGGUUGUGAGACGGAGGCCAGACCCACCGAGGGAUGAAUGUCACUGUGGCUGG	--	--	17.9006	11.4694	12.6308	10.7694	9.31778	6.58887	11.1257	13.3284	13.8216	13.7113	18.2211	20.5859	6.65985	3.71864	8.30658	5.99282	8.84399	8.36894	7.19154	5.85726	8.51638	10.6739	7.41912	7.22412
ssc-let-7i-3p	--	CTGCGCAAGCTACTGCCTTGCT	--	5	+	27252802	27252886	CUGGCUGAGGUAGUAGUUUGUGCUGUUGGUCGGGUUGUGACAUUGCCCGCUGUGGAGAUAACUGCGCAAGCUACUGCCUUGCUAG	--	--	3.34506	2.12151	3.20217	2.35195	2.90226	2.27203	3.16203	0.952031	2.69251	3.11621	3.70872	1.41276	1.50081	2.07806	2.07664	3.19617	4.32149	4.23744	4.88315	3.08954	2.46029	5.9469	3.94349	3.99632
ssc-miR-191	--	CAACGGAATCCCAAAAGCAGCTG	--	13	+	31655484	31655563	ACAGCGGGCAACGGAAUCCCAAAAGCAGCUGUUGUCUCCAGAGCAUUCCAGCUGCACUUGGAUUUCGUUCCCUGCUCUCU	--	--	512.788	507.041	489.517	463.705	480.171	416.121	525.132	813.246	776.072	664.142	779.959	966.125	384.771	311.6	306.097	307.631	372.955	345.245	321.844	324.724	358.634	566.404	387.398	368.584
ssc-miR-9-2	--	TCTTTGGTTATCTAGCTGTATGA	--	2	+	96076352	96076438	GGAAGCGAGUUGUUAUCUUUGGUUAUCUAGCUGUAUGAGUGUAUUGGUCUUCAUAAAGCUAGAUAACCGAAAGUAAAAACUCCUUCA	--	--	25.6756	29.7675	22.178	27.852	36.0491	25.6739	30.5663	48.4478	66.7743	47.9117	51.7608	55.9049	17.9159	21.6556	16.717	15.3816	14.9745	16.4201	14.4719	17.8292	14.8563	25.9986	21.3216	20.6733
ssc-miR-432-5p	--	TCTTGGAGTAGGTCATTGGGT	--	7	+	121711137	121711216	UCCAGGUCUUGGAGUAGGUCAUUGGGUGGAUCCUUUAUUUCCCUAUGUGGGCCACUGGAUGGCUCCUCCAUGGCUUGGAG	--	--	5.06279	6.69602	3.85446	9.65536	10.9217	6.13447	5.62139	8.88562	8.79554	4.83012	3.70872	3.22916	18.5726	17.3901	16.3017	16.7799	19.899	21.6109	15.9812	14.2891	23.4673	21.8815	25.4656	22.1335
ssc-miR-106a	--	AAAAGTGCTTACAGTGCAGGTAGC	--	X	+	110114388	110114468	CCUUGGCCGUGUAAAAGUGCUUACAGUGCAGGUAGCUUUUUGAGAUCUACUGCAAUGCAAGCACUUCUUACAUUACCAUGG	--	--	2.89302	3.24856	3.79517	5.94176	4.27702	5.22566	7.84652	15.2325	9.42379	5.29755	12.8999	9.08202	4.31484	2.07806	2.69964	1.4982	1.809	1.37717	1.86447	2.18843	2.36566	2.97345	2.80723	2.15186
ssc-miR-96-5p	--	TTTGGCACTAGCACATTTTTGCT	--	18	+	18982506	18982590	CUGGGCCGAUUUUGGCACUAGCACAUUUUUGCUUGUGUCUCUCCGCUCUGAGCAAUUAUGUGCAGUGCCAAUAUGGGAAAGCAGG	--	--	7.23256	5.10489	4.50676	3.34224	5.65177	2.49923	11.0086	10.4723	85.2629	29.2144	39.6671	56.914	19.6044	11.2653	17.963	11.2865	10.1505	12.8183	10.1214	7.4664	7.47549	13.7236	12.8331	10.5288
ssc-miR-7137-5p	--	CGGGGGAACTCCCAGACCAGC	--	3	+	10968297	10968356	CGGGGGAACUCCCAGACCAGCUUCCACUCCCUUCAAGAAGCUGGUCUGGGAGUUCCCGGG	--	--	6.23808	4.7734	4.56606	3.46603	3.66601	2.95363	2.10802	3.49078	2.51301	1.94763	5.15995	4.64192	3.00162	3.28115	5.8146	3.49581	3.11549	3.28401	3.10746	1.22294	3.40655	3.27842	2.13884	1.53705
ssc-miR-7-3p	--	CAACAAATCACAGTCTGCCATA	--	10	+	30986180	30986288	UGGAUGUUGGUCUAGUUCUGUGUGGAAGACUAGUGAUUUUGUUGUUUUUAGAUAACUAAAUCGACAACAAAUCACAGUCUGCCAUAUGGCACAGGCCAUGCCUCUACAG	--	--	9.22151	6.49713	7.11594	10.2743	7.7139	5.11206	11.5941	14.1747	10.77	9.34862	14.1899	8.67837	7.22266	4.81236	7.78742	7.49102	6.33149	8.58081	5.32707	6.82274	8.611	11.0551	14.0362	9.60654
ssc-miR-145-3p	--	GGATTCCTGGAAATACTGTTCT	--	2	+	150580126	150580211	CACCUUGUCCUCACGGUCCAGUUUUCCCAGGAAUCCCUUAGAUGCUGAGAUGGGGAUUCCUGGAAAUACUGUUCUUGAGGUCAUGG	--	--	116.987	66.5624	74.3022	42.5826	48.1164	37.2612	49.0701	47.0726	31.4126	22.5925	23.0585	31.0807	61.5333	46.9205	63.0262	37.0556	43.0139	45.6584	49.8081	36.6883	49.9627	52.6834	41.908	30.203
ssc-miR-339-3p	--	AGCTCCTCGAGGCCAGAGCCC	--	3	+	666918	666997	GCAGCCGCCGUCCCUGUCCUCCAGGAGCUCACUUACCUUGGGCCGUGAGCUCCUCGAGGCCAGAGCCCGUGUCUGCCUCU	--	--	0	0.198892	0.415096	0.247573	0.0763753	0.113601	0	0.211562	0.269251	0.0779052	0	0	0.187602	0	0.415329	0.0998803	0.1005	0	0.355138	0	0	0.152485	0.0668389	0.0768523
ssc-miR-499-5p	--	TTAAGACTTGCAGTGATGTTT	--	17	+	38374118	38374197	UGGGCGGGCGGCCGUUAAGACUUGCAGUGAUGUUUAACUCCUCUCCACGUGAACAUCACAGCAAGUCUGUGCUGCUUCCC	--	--	18.3526	18.8947	23.1861	19.4345	14.1294	15.5634	13.7021	8.9914	14.8986	8.56957	14.3511	12.9167	15.1957	12.0309	11.8369	13.1842	11.457	11.3351	16.5139	11.972	12.9638	14.486	11.4294	10.4519
ssc-miR-9820-5p	--	GAGGAGGAGGGAAGAAAGGCT	--	2	+	140941598	140941672	ACCCUGCAGUGAGGAGGAGGGAAGAAAGGCUGCUGCUGUUCUUCUCGCAGUCUUCCAGCCCUCCCCCUGCAGCAG	--	--	0	0	0.177898	0	0.152751	0.113601	0.234225	0	0	0	0	0	0.0938008	0.109372	0	0.0998803	0	0	0	0.128731	0.473132	0.0762423	0	0
ssc-miR-142-3p	--	TGTAGTGTTTCCTACTTTATGG	--	12	+	34609378	34609457	GUGCAGUCACCCAUAAAGUAGAAAGCACUACUAACAGCACUGGAGGGUGUAGUGUUUCCUACUUUAUGGAUGAGUGUACU	--	--	0.452035	0.530378	0.296497	0.37136	0.840128	0.454405	0.819786	0.211562	2.33351	0.623241	1.45124	0.403645	0.562805	0.765603	0.519161	0.699162	0.401999	0.211872	0.79906	0.450559	0.283879	0.914908	0.133678	0.614818
ssc-miR-935	--	CCAGTTACCGCTTCCGCTACCGC	--	6	+	56157660	56157739	GGCGCAGGCGGCAGUGGCGGGAGCGGCCCCUCGGCCAUCCUCCGUCUGCCCAGUUACCGCUUCCGCUACCGCCGCCGCUC	--	--	0.723256	0.662972	0.237198	0.74272	0.611002	0	0.585561	0.317344	0.987255	1.4802	3.54747	3.02734	1.21941	0.437487	1.24599	0.499401	1.7085	0.317808	1.06541	0.708021	0.378506	3.58339	1.00258	1.30649
ssc-miR-222	--	AGCTACATCTGGCTACTGGGTCTC	--	X	+	40571808	40571887	UGCCCUCAAUGGCUCAGUAGCCAGUGUAGAUCCUGUCAUUUGUAAUCAGUAGCUACAUCUGGCUACUGGGUCUCUGAUGG	--	--	542.171	400.104	469.77	546.766	492.773	361.252	1059.75	2056.49	2577.36	989.551	1460.11	2356.68	637.658	371.974	497.252	334.998	396.371	334.652	368.367	467.101	380.303	873.355	540.726	458.655
ssc-miR-10391	--	AAGGAAGGAGACTAACTCCGCC	--	15	+	132810797	132810885	GGGUCAGUUUUCAUUUCAUUGGUCUUGUAAACCAGAAAAGGAGGAGGACACGUCCUCCCUAAGCCUCAAGGAAGGAGACUAACUCCGCC	--	--	0	0	0	0.247573	0	0	0	0	0.269251	0.15581	0	0	0	0	0	0.199761	0	0	0.177569	0	0.0946264	0.0762423	0.0668389	0
ssc-miR-551a	--	GCGACCCACTCTTGGTTTCC	--	6	+	65111382	65111461	UGGUGACCCUGGAAAUCCAGAGCGGGUGAGGCCUGUCUGACUGUUUCUAGGCGACCCACUCUUGGUUUCCAUGGUUGCCC	--	--	0.542442	0.72927	0.770893	0.866507	0.381876	1.02241	1.52246	0.634687	0.269251	0.545336	0.967491	0.807291	0.0938008	0.109372	0.207664	0.299641	0.201	0	0	0.0643655	0	0.228727	0.133678	0.0768523
ssc-miR-545-3p	--	ATCAACAAACATTTATTGTGTG	--	X	+	59602710	59602788	UUAGUAGGCCUCAGUAAAUGUUUAUUGGAUGAAUAAAUGAAUGACUCAUCAACAAACAUUUAUUGUGUGCCUGCUAACG	--	--	0.361628	0.596675	0.652294	0.123787	0.687378	0.340804	0.351337	0.423125	0.269251	0.389526	1.28999	1.21094	0.938008	0.328115	1.03832	0.399521	0.1005	0.423744	0.710276	0.386193	0.0946264	0.99115	0.467872	0.537966
ssc-miR-299	--	ATGGTTTACCGTCCCACATAC	--	AEMK02000452.1	+	30459	30537	CGGUACUUGAAGAAAUGGUUUACCGUCCCACAUACAUUUUGCAUAUGUAUGUGGGACGGUAAACCGCUUCUUGGUAUCC	--	--	2.07936	2.71819	2.43128	3.83739	7.1029	4.54405	5.03583	7.19312	4.12852	2.80459	1.12874	3.22916	12.9445	16.0777	9.13724	8.88935	9.44698	5.82648	9.67751	9.84792	10.4089	13.7999	11.9642	9.91395
ssc-miR-7136-5p	--	TCTGGTCCAGACACTGTGGAGC	--	7	+	8135209	8135268	UCUGGUCCAGACACUGUGGAGCUGAAGAGACCAACACUUCUCAGUGUUUGAACCAGAAGC	--	--	5.2436	5.56897	3.91376	3.96117	5.80452	5.79367	5.03583	5.28906	4.93627	6.77775	8.54617	5.65103	2.62642	1.64058	2.07664	2.49701	1.809	2.96621	2.48596	1.80223	2.64954	4.80326	4.61188	4.53429
ssc-miR-4337	--	AGGGTATATAAGCCTTCACTGG	--	18	+	15160804	15160881	GGCACUAGACAGGGUAUAUAAGCCUUCACUGGUUAAAUCAACAUACAGUGAAGGCUUAUAUAUCUUGUCUAGUGCCCA	--	--	0	0.0662972	0.0592995	0	0	0	0	0	0	0	0	0	0	0	0	0	0	0	0	0	0	0.152485	0	0
ssc-miR-374b-3p	--	CTTATCAGGTTGTATTATCATT	--	X	+	59551146	59551225	UCGGAUGGAUAUAAUACAACCUGCUAAGUGUCCUAGCACUUAUCAGGUUGUAUUAUCAUUGUCCGUGUCUAUGGCUCUCG	--	--	14.4651	11.9335	13.6389	12.0073	11.3799	9.76971	13.1166	9.62609	14.2703	8.56957	11.9324	9.68749	11.0685	12.0309	10.0717	11.1866	9.44698	6.25022	12.9625	9.71919	9.17876	13.9523	10.9616	9.68339
ssc-miR-17-3p	--	ACTGCAGTGAAGGCACTTGTAG	--	11	+	60734656	60734732	GAAUAAUGUCAAAGUGCUUACAGUGCAGGUAGUGAUAAUGUGCAUCUACUGCAGUGAAGGCACUUGUAGCAUUAUGG	--	--	2.71221	0.861864	1.12669	1.73301	1.83301	0.681608	0.936898	0.634687	2.42326	2.25925	1.93498	4.4401	1.96982	0.984346	1.03832	0.599282	1.206	1.05936	1.1542	1.35168	0	1.21988	1.60413	0.99908
ssc-miR-98	--	TGAGGTAGTAAGTTGTATTGTT	--	X	+	46302381	46302460	GGGUGAGGUAGUAAGUUGUAUUGUUGUGGGGUAGGGAUUUUAGGCCCCAAUUAGAAGAUAACUAUACAACUUACUACUUU	--	--	307.022	233.565	285.112	180.357	233.479	197.666	265.494	194.109	216.837	205.748	253.966	262.571	244.632	164.167	206.522	148.122	170.146	243.441	203.583	144.179	211.017	204.863	154.866	136.49
ssc-miR-20a-3p	--	ACTGCATTATGAGCACTTAAAGT	--	11	+	60735109	60735179	GUAGCACUAAAGUGCUUAUAGUGCAGGUAGUGUUUAGUUAUCUACUGCAUUAUGAGCACUUAAAGUACUGC	--	--	0.361628	0.596675	0.237198	0.247573	0.534627	0	0.117112	0.105781	0.179501	0	0.161249	1.41276	0.187602	0.109372	0.103832	0.299641	0.3015	0.423744	0	0.193097	0.189253	0.228727	0.133678	0.0768523
ssc-miR-9860-5p	--	TTGCCCGAGAGCTTGGACCGC	--	7	+	100126699	100126779	GGCCUUUCUCUUGCCCGAGAGCUUGGACCGCGCGUUGCAGUGGGGUGACGCGAGGUUCAGCCCGGGCCUCCUCGAAGGCUG	--	--	0.813663	0.662972	1.36389	0.866507	0.763753	0.113601	0.351337	0.634687	0.628253	0.467431	0.806243	1.00911	0.469004	0.546859	0.830658	0.998803	0.904499	0.105936	0.887845	0.514924	0.757011	0.533696	0.467872	0.537966
ssc-miR-493-5p	--	TTGTACATGGTAGGCTTTCATT	--	7	+	121697837	121697919	CCCCAGGGCCUUGUACAUGGUAGGCUUUCAUUCAUUCGUUUGCACAUGCGGUGAAGGUCUACUGUGUGCCAGGCCCUGUGCCA	--	--	5.2436	7.75678	5.63345	11.017	19.3229	10.4513	16.7471	19.2522	17.5013	12.0753	11.1261	10.6966	33.2993	38.6083	27.4117	32.6609	31.2554	38.1369	25.5699	29.0288	35.1064	51.3111	48.9261	44.9586
ssc-miR-7140-5p	--	CAACTCAAGGGGGCATCATTCA	--	17	+	35209986	35210046	CAACUCAAGGGGGCAUCAUUCACUUCAUAGUCUCUGUGAAUGAUGCCCCUUAGAGUUGAGC	--	--	0.090407	0	0	0	0	0	0	0.211562	0.179501	0	0	0	0	0	0	0	0	0	0	0	0	0	0	0
ssc-miR-130b-5p	--	ACTCTTTCCCTGTTGCACTACT	--	14	+	50245041	50245120	GCCUGCCUGACACUCUUUCCCUGUUGCACUACUGUGGGCCACUGGGAAGCAGUGCAAUGAUGAAAGGGCAUCAGUCAGGC	--	--	45.8363	43.0932	38.6632	37.2598	43.9158	29.0819	29.0438	26.4453	27.9124	21.5018	31.121	24.6224	37.7079	22.64	34.057	28.9653	26.4315	28.2849	21.9298	16.9925	30.0912	25.6937	16.1082	15.7547
ssc-miR-450b-3p	--	TTGGGAACATTTTGCATCCAT	--	X	+	110381587	110381666	AAAAUUAUUUUUGCAAUAUGUUCCUGAAUAUGUAAUAUAAGUAUAUUGGGAACAUUUUGCAUCCAUAGUUUUGUAUCGAU	--	--	2.53139	1.45854	2.07548	3.34224	1.222	0.681608	1.99091	1.26937	0.807754	1.16858	0.806243	1.41276	1.50081	0.546859	0.415329	0.898923	0.703499	0.741552	0.976629	0.57929	0.283879	0.686181	1.06942	0.768523
ssc-miR-126-5p	--	CATTATTACTTTTGGTACGCG	--	AEMK02000682.1	+	1108695	1108767	CGACGGGACAUUAUUACUUUUGGUACGCGCUGUGACACUUCAAACUCGUACCGUGAGUAAUAAUGCGCUGUCG	--	--	1.3561	1.32594	1.00809	0.866507	1.37476	1.47682	2.92781	1.90406	0.718003	2.57087	1.93498	3.63281	0.844207	0.765603	0.207664	0.699162	2.01	0.423744	0.355138	0.708021	0.757011	0.686181	0.467872	0.768523
ssc-miR-365-3p	--	TAATGCCCCTAAAAATCCTTAT	--	12	+	43324725	43324804	AAAAAUGAGGGACUUUCAGGGGCAGCUGUGUUUUCUGACUCAGUCAUAAUGCCCCUAAAAAUCCUUAUUGUUCUUGCAGU	--	--	63.2849	42.165	39.3155	40.9734	48.8038	60.8903	58.3219	121.331	58.8763	45.185	58.372	74.0689	61.4395	59.3889	45.8938	35.857	50.4509	44.3872	50.5184	60.2461	50.909	48.0326	46.8541	35.5058
ssc-miR-1307	--	ACTCGGCGTGGCGTCGGTCGTG	--	14	+	114325624	114325703	CUACCAAUCUCGACCGGACCUCGACCGGCUCGUCUAUGUUGCCAAUCGACUCGGCGUGGCGUCGGUCGUGGUAGAUAGGC	--	--	245.545	173.699	230.853	284.09	232.792	161.995	288.448	226.054	250.583	172.482	277.67	260.553	199.42	148.855	233.103	196.065	161.704	223.419	132.022	114.442	171.368	169.487	119.04	110.975
ssc-miR-199b-5p	--	CCCAGTGTTTAGACTATCTGTT	--	1	+	268691520	268691593	CCGUCUACCCAGUGUUUAGACUAUCUGUUCAGGACUCCCAAAUUGUACAGUAGUCUGCACAUUGGUUAGGCUGG	--	--	7408.67	9124.36	8413.76	8547.22	9261.04	9501.61	12090.7	17213.5	11750.8	14793.2	16469.9	17086.1	5702.43	5861.13	5305	4959.95	5939.64	5946.93	7251.56	6565.54	7771.48	9133.52	8718.06	8900.88
ssc-miR-1468	--	CTCCGTTTGCCTGTTTTGCTGA	--	X	+	50337088	50337170	UGGGUGGUUUCUCCGUUUGCCUGUUUUGCUGACGUUCAUUUGACUCAUUCUCAGCAAAAUAAGCAAAUGGAAAAUUCAUCCAU	--	--	0.271221	0.397783	0.118599	0	0	0	0	0.423125	0.179501	0	0	0	0	0	0	0	0	0	0.0887845	0.0643655	0	0.0762423	0.0668389	0.0768523
ssc-miR-378b-3p	--	ACTGGACTTGGAGTCAGAAGT	--	1	+	254135495	254135571	UUGAGCUACAUUUGCUUGCGUUCUCUAAGUGUCUGGCUGAAAACGCACUGGACUUGGAGUCAGAAGUUGAGGUUCCU	--	--	17.4485	22.2096	19.6874	18.568	20.0103	15.5634	13.7021	12.9053	13.2831	28.3575	21.7685	12.9167	6.09705	8.42163	6.22993	9.98803	6.53249	10.8055	4.70558	5.27797	7.47549	8.84411	10.36	11.3741
ssc-miR-4331-3p	--	TGTGGCTGTGGTGTAGGCCAGC	--	6	+	65468483	65468562	CCAUGAGCUAUGGCGUAGAUCACAGACACAGCUCAGAUCUGGCAUUGCUGUGGCUGUGGUGUAGGCCAGCAGCUUUGCUC	--	--	6.05727	4.57451	4.98115	6.06555	6.56827	4.65765	4.33315	5.39484	4.57727	9.58233	8.06243	7.46744	5.81565	8.64037	5.8146	7.29126	6.93449	7.52145	5.41585	4.95614	3.87968	4.11708	5.21343	6.91671
ssc-miR-450c-3p	--	ATTGGGAACATTTTGCATTCGT	--	X	+	110381891	110381971	GGCACUAAACUAUUUUUGCGAUGUGUUCCUAAUACGUAAUCUAAGUGUAUUGGGAACAUUUUGCAUUCGUAGUUUUGUGUC	--	--	2.16977	1.59113	1.60109	0.74272	2.59676	1.36322	1.8738	2.53875	0.807754	1.40229	1.12874	0.807291	0.750406	0.984346	0.311497	1.09868	0.1005	1.05936	0.621491	0.450559	1.04089	1.06739	1.33678	0.537966
ssc-miR-127	--	TCGGATCCGTCTGAGCTTGGCT	--	7	+	121709636	121709715	AUCGCUGUCUCCAGCCUGCUGAAGCUCAGAGGGCUCUGAUUCAGAAAGAUCAUCGGAUCCGUCUGAGCUUGGCUGGUCGG	--	--	410.086	431.993	387.166	1053.92	1254.77	547.331	829.389	896.073	766.02	418.195	385.545	373.776	1513.01	1424.79	1700.04	1807.73	1703.57	1757.48	1347.75	1296.39	1811.05	2018.21	2204.28	2010.53
ssc-miR-199a-3p	--	ACAGTAGTCTGCACATTGGTTA	--	2	+	69558051	69558130	CCCCGCCAACCCAGUGUUCAGACUACCUGUUCAGGGGGCUCUGAAUGUGUACAGUAGUCUGCACAUUGGUUAGGCUGGGC	--	--	3934.15	2249.27	2771.12	2722.44	2895.01	2105.83	4378.95	3339.94	3867.26	4494.97	6455.58	4793.89	1854.72	1376.77	1772.94	1789.26	1668.5	2630.39	2493.33	1514.91	2801.04	4098.33	3343.82	3093.07
ssc-miR-205	--	TCCTTCATTCCACCGGAGTCTG	--	9	+	133517078	133517146	CUCUUGUCCUUCAUUCCACCGGAGUCUGUCUCAUACCCAACCAGAUUUCAGUGGAGUGAAGCUCAGGAG	--	--	0.361628	0.265189	0.177898	0.123787	0	0	0.234225	0	0	0	0	0	0.0938008	0.218744	0.103832	0.0998803	0	0.211872	0.266353	0.128731	0.473132	0	0	0
ssc-miR-376a-5p	--	GTAGATTCTCCTTCTATGAGTAC	--	AEMK02000452.1	+	46331	46410	GGUAUUUAAAAGGUAGAUUCUCCUUCUAUGAGUACAUUAUUUAUUAUUAAUCAUAGAGGAAAAUCCACGUUUUCAGUAUC	--	--	0	0.596675	0.0592995	0.618933	0.534627	0.340804	0.468449	0.211562	0.0897504	0.233715	0	0.201823	0.281402	0.218744	0.622993	0.399521	0.201	0	0.0887845	0.386193	0.567758	0.228727	0.60155	0.537966
ssc-miR-487b	--	GTGGTTATCCCTGTCCTGTTCG	--	AEMK02000452.1	+	50487	50564	UACUUGGAGAGUGGUUAUCCCUGUCCUGUUCGUUUUACUCAUGUCGAAUCGUACAGGGUCAUCCACUUUUUCAGUAUC	--	--	0	0	0	0	0	0	0	0	0	0	0	0	0	0	0.415329	0.0998803	0.1005	0.105936	0.355138	0.257462	0.0946264	0.0762423	0.0668389	0.153705
ssc-miR-758	--	TTTGTGACCTGGTCCACTAAC	--	AEMK02000452.1	+	32724	32799	GGUACAUGAGGUGGUUGACCAGAGAGCACACGCUUUAUUGUGCCGUUUGUGACCUGGUCCACUAACCCUCAGUAUC	--	--	39.0558	42.2313	39.4934	115.741	133.809	71.1144	64.646	61.4589	61.5688	30.1493	40.1509	30.2734	158.43	196.213	182.745	231.522	213.06	215.368	160.434	171.405	206.475	225.982	244.363	243.161
ssc-miR-375	--	TTTGTTCGTTCGGCTCGCGTGA	--	15	+	121025881	121025955	CCCCCGCCCCGCGACGAGCCCCUCGCACAAACCGGACCUGAGCGUUUUGUUCGUUCGGCUCGCGUGAGGCAGGGG	--	--	1.98895	0.265189	0	0.123787	0.534627	0	0.819786	1.48094	0.538502	0.233715	0	0	0	0	0	0.299641	0.3015	0	0.0887845	0.0643655	0.0946264	0.228727	0	0.153705
ssc-miR-32	--	TATTGCACATTACTAAGTTGC	--	1	+	250115904	250115973	GGAGAUAUUGCACAUUACUAAGUUGCAUGUUGUCACGGCCUCAGUGCAAUUUAGUGUGUGUGAUAUUUUC	--	--	46.2884	25.657	39.3155	42.335	38.6459	18.7442	39.2326	20.5216	32.0409	27.7342	37.8934	30.677	27.8588	17.6089	31.3573	22.3732	15.3765	24.2593	28.7662	15.3834	14.2886	30.8019	24.3294	24.0548
ssc-miR-99a-3p	--	CAAGCTCGCTTCTATGGGTCT	--	13	+	181302483	181302562	CCAUUGGCAUAAACCCGUAGAUCCGAUCUUGUGGUGAAGUGGACCGCACAAGCUCGCUUCUAUGGGUCUGUGUCAGUGUG	--	--	5.60523	3.38116	5.75205	0.990293	2.13851	0.454405	1.63957	1.48094	1.16676	0.701146	0.483746	0.605468	1.31321	1.74995	1.34982	1.19856	1.7085	1.69498	3.10746	1.8666	1.98715	1.9823	2.67355	1.53705
ssc-miR-374b-5p	--	ATATAATACAACCTGCTAAGTG	--	X	+	59551146	59551225	UCGGAUGGAUAUAAUACAACCUGCUAAGUGUCCUAGCACUUAUCAGGUUGUAUUAUCAUUGUCCGUGUCUAUGGCUCUCG	--	--	326.188	336.193	291.457	260.076	334.295	290.024	279.664	309.41	227.787	316.217	284.442	274.882	256.733	204.525	177.345	214.842	225.019	265.687	198.788	195.092	308.104	323.039	296.43	273.21
ssc-miR-1285	--	CTGGGCAACATAGCGAGACCCCGT	--	1	+	179457208	179457287	GCUGAUCAGUAGUGGGAUCGCGCCUGUGAAUAGCCACUGUACUCCAGCCUGGGCAACAUAGCGAGACCCCGUCUCUUUUG	--	--	1.2657	0.928161	0.889492	1.8568	0.840128	1.93122	1.63957	2.11562	0.628253	0.467431	4.83746	4.03645	1.31321	2.18744	2.59581	1.19856	1.005	1.58904	1.33177	1.22294	1.32477	0.304969	1.67097	0.922228
ssc-miR-505	--	TCAACACTTGCTGGTTTCCTCT	--	X	+	114563942	114564021	GCACUCAGUGGGGGAGCCAGGAAGUAUUGAUGUUUCUGCCAGGUUAGCGUCAACACUUGCUGGUUUCCUCUCUGGAGCAU	--	--	38.2421	28.6404	30.5392	27.1093	25.2802	17.381	34.0797	43.053	42.6314	34.0446	37.8934	45.6119	24.6696	18.3745	23.9852	21.8738	26.532	28.8146	20.0653	19.1166	22.9942	42.8482	40.8386	33.4307
ssc-miR-26a	--	TTCAAGTAATCCAGGATAGGCT	--	5	+	23112744	23112827	GGCUGUGGCUGGAUUCAAGUAAUCCAGGAUAGGCUGUUUCCAUCUGUGAGGCCUAUUCUUGAUUACUUGUUUCUGGAGGCAGCU	--	--	6659.2	6829.15	5859.38	4285.25	5199.55	4393.3	4638.58	4446.41	3839.7	4518.03	5203.01	4991.28	4794.91	4099.91	4210.19	4113.17	4118.78	4215.3	4420.84	4584.63	5411.49	6033.74	4997.41	4983.49
ssc-miR-1271-3p	--	TGCCTGCTATGTGCCAGGCA	--	2	+	81502823	81502900	UAGAUCAGUGCUUGGCACCUAGUAAGCACUCAGUAUAUACUUGUUGAGUGCCUGCUAUGUGCCAGGCAUUGUGCUGAG	--	--	0.813663	0.795567	0.770893	1.11408	0.840128	0.113601	1.28824	0.317344	0.359002	0.779052	0.806243	0.201823	0.0938008	0.109372	0.93449	1.19856	0.1005	0.423744	0.266353	0.257462	0.189253	0.381211	0.735228	1.15278
ssc-miR-146a-5p	--	TGAGAACTGAATTCCATGGGTT	--	16	+	63044261	63044338	UACUCAGCUUUGAGAACUGAAUUCCAUGGGUUGUGUCAUUGUCAGACCUGUGAAGUUUAGUUCUUCAGCUGGGAUAUC	--	--	241.477	142.605	152.518	124.158	99.9752	50.2118	187.965	172.423	819.511	466.418	575.818	644.823	55.6239	59.9358	51.8123	38.5538	46.3304	44.705	39.7754	34.3712	39.8377	985.355	681.757	557.487
ssc-miR-708-5p	--	AAGGAGCTTACAATCTAGCTGGG	--	9	+	13780171	13780250	CCCUCAAGGAGCUUACAAUCUAGCUGGGGGUGAAUGACUUGCACAUGAACGCAACUAGACUGUGAGCUUCUAGAGGGCAG	--	--	50.5375	38.0546	48.8628	33.9175	32.3067	43.5093	50.007	59.2375	44.5162	19.5542	29.0247	34.9153	58.1565	44.7331	42.2597	55.1339	69.6464	62.5022	72.5369	69.3217	88.0025	102.47	71.1166	74.0856
ssc-let-7f-3p	--	CTATACAATCTATTGCCTTCC	--	3	+	43466034	43466130	UCUAUCAGAGUGAGGUAGUAGAUUGUAUAGUUGUGGGGUAGUGAUUUUACCCUGUUCAGGAGAUAACUAUACAAUCUAUUGCCUUCCCUGAGGAGUA	--	--	16.002	15.1821	9.07282	9.90293	12.9838	11.5873	9.83743	11.4244	9.9623	7.86842	9.35241	9.28384	10.0367	12.7965	13.602	13.8834	7.83899	9.74611	6.65883	10.6847	9.27339	10.9026	11.63	8.83801
ssc-miR-335	--	TCAAGAGCAATAACGAAAAATG	--	18	+	18341580	18341659	CUUUUGGGCGGGGGUCAAGAGCAAUAACGAAAAAUGUUUGUCAUAAACCGUUUUUCAUUAUUGCUCCUGACCUCCUCUCA	--	--	9.22151	9.21532	7.94613	8.16992	8.09578	4.54405	11.7112	13.8573	9.06479	6.31032	7.41743	6.45833	8.25447	6.56231	5.71077	6.0927	6.63299	6.03835	9.32237	8.11006	10.9767	15.6297	19.6506	11.1436
ssc-miR-202-3p	--	AGAGGTGTAGGCATGGGAA	--	14	+	141207134	141207213	CGCCGUUCCGCCUUCCUAUGCAUAUACUUCUUUGAGGGUCUGGCCUGAAGAGGUGUAGGCAUGGGAAACCGGGGCGACGA	--	--	0.180814	0.198892	0.0592995	0.247573	0.152751	0.340804	0	0.105781	0	0.0779052	0	0	0	0	0	0	0	0	0	0.128731	0	0.0762423	0	0
ssc-miR-340	--	TTATAAAGCAATGAGACTGATT	--	2	+	78571452	78571535	CCUGGUGUGAUUAUAAAGCAAUGAGACUGAUUGUCAUAUGUCGUUUGUGGGAUCCGUCUCAGUUACUUUAUAGCCAUACCUGGU	--	--	113.913	105.346	103.774	117.969	139.079	94.9707	170.398	130.746	141.626	139.294	185.436	150.963	61.0643	56.3265	53.2659	60.1279	63.7169	46.5059	77.2425	64.1081	72.9569	133.272	126.058	113.28
ssc-miR-184	--	TGGACGGAGAACTGATAAGGGT	--	7	+	48345017	48345099	CCAGUCACAUCCCCUUAUCACUUUUCCAGCCAGCUUUGUGACUCUAAAUGUUGGACGGAGAACUGAUAAGGGUAGGUGAUUGA	--	--	1.53692	0.331486	0.770893	0.618933	1.37476	0.90881	0.585561	0.84625	0.718003	0.779052	0.161249	1.21094	0.469004	1.64058	0.622993	0.0998803	1.3065	2.33059	1.42055	0.901117	1.23014	2.21103	0.802066	0.845375
ssc-miR-378	--	ACTGGACTTGGAGTCAGAAGGC	--	12	+	36947443	36947510	GUGGGCCUCCUGAAGGCAGGCAGAACCAUUGGGUGAAAAGAGCACUGGACUUGGAGUCAGAAGGCCCG	--	--	948.55	1359.56	982.592	888.541	861.36	831.675	776.923	896.919	719.798	1479.73	1153.25	1011.74	329.897	413.535	290.211	373.852	339.89	337.3	220.452	337.597	297.505	340.117	369.485	404.013
ssc-miR-769-3p	--	CTGGGATCTCTGGGGTCTTGGTT	--	6	+	52318329	52318408	UGCGCUCUGACCUGAGACCUCUGGGUUCUGAGCUGUGAUGUUGCUUCCAAGCUGGGAUCUCUGGGGUCUUGGUUCAGGGU	--	--	12.9282	7.42529	5.98925	8.41749	7.1029	4.54405	9.72032	6.55844	5.56453	4.90803	9.99741	8.07291	7.41026	6.12482	6.22993	4.39473	5.72849	6.35616	7.72425	4.56995	5.20445	8.23417	8.35486	7.07041
ssc-miR-135	--	TATGGCTTTTTATTCCTATGTGA	--	5	+	86141185	86141284	AGAUAAAUUCACUCUAGUGCUUUAUGGCUUUUUAUUCCUAUGUGAUAGUAAUAAAGUCUCAUGUAGGGAUGGAAGCCAUGAAAUACAUUGUGAAAAAUCA	--	--	6.41889	5.96675	6.76014	6.06555	4.65889	3.52164	5.7385	5.39484	7.18003	9.27071	5.3212	8.8802	16.1337	11.0466	13.602	6.69198	7.63799	5.19086	3.90652	5.34234	3.50118	9.9115	6.41653	5.37966
ssc-miR-7137-3p	--	AGCTGGTCTGGGAGTTCCCGGG	--	3	+	10968297	10968356	CGGGGGAACUCCCAGACCAGCUUCCACUCCCUUCAAGAAGCUGGUCUGGGAGUUCCCGGG	--	--	2.26017	1.32594	2.25338	1.48544	1.60388	0.454405	1.40535	0.528906	1.61551	0.856957	0.483746	0.807291	0.562805	1.31246	2.07664	1.09868	1.3065	0.317808	0.710276	1.02985	1.04089	0.609938	0.668389	0.768523
ssc-miR-202-5p	--	TTCCTATGCATATACTTCTTT	--	14	+	141207134	141207213	CGCCGUUCCGCCUUCCUAUGCAUAUACUUCUUUGAGGGUCUGGCCUGAAGAGGUGUAGGCAUGGGAAACCGGGGCGACGA	--	--	0	0	0.0592995	0.123787	0.152751	0	0	0.528906	1.25651	0.311621	0.322497	0.403645	0.562805	0	0	0.0998803	0	0.105936	0.0887845	0.0643655	0	0.304969	0	0
ssc-miR-28-5p	--	AAGGAGCTCACAGTCTATTGAG	--	13	+	126282167	126282252	GGUCCUUGCCCUCAAGGAGCUCACAGUCUAUUGAGUUGCCUUUCUGUCUUCCCCACUAGAUUGUGAGCUCCUGGAGGGCAGGCACU	--	--	69.3421	48.7285	54.1997	53.3521	44.2977	30.6723	42.3947	33.9558	43.3494	28.5133	36.9259	23.0078	37.9893	30.6241	32.7071	31.662	33.4664	49.684	34.3596	26.8404	39.4592	46.584	40.237	36.2743
ssc-miR-9785-5p	--	ACCCTCATCCTGGTGTCCGGCACC	--	AEMK02000425.1	+	7347	7424	CUCAGAGUUCACCCUCAUCCUGGUGUCCGGCACCACUGUACAAACUUGCUGCCCACCUGGGUGAGAAGGACUCUGUGU	--	--	0	0.132594	0	0	0	0	0	0	0	0	0	0	0	0	0	0	0	0	0	0	0.378506	0	0	0
ssc-miR-365-5p	--	GAGGGACTTTCAGGGGCAGCTGT	--	12	+	43324725	43324804	AAAAAUGAGGGACUUUCAGGGGCAGCUGUGUUUUCUGACUCAGUCAUAAUGCCCCUAAAAAUCCUUAUUGUUCUUGCAGU	--	--	25.3139	22.077	17.2561	16.0923	18.3301	13.1777	17.9182	25.4933	21.0016	29.0586	38.8609	40.3645	19.4168	16.7339	22.2201	15.2817	16.884	17.3735	9.41115	14.2248	10.2197	13.5711	10.6942	11.7584
ssc-miR-146a-3p	--	CCTGTGAAGTTTAGTTCTTCAG	--	16	+	63044261	63044338	UACUCAGCUUUGAGAACUGAAUUCCAUGGGUUGUGUCAUUGUCAGACCUGUGAAGUUUAGUUCUUCAGCUGGGAUAUC	--	--	0	0	0	0.37136	0	0.113601	0	0	0	0	0	0	0	0	0.207664	0	0	0	0	0	0	0.0762423	0.0668389	0.0768523
ssc-miR-6529	--	GAGAGATCAGAGGCGCAGAGT	--	13	+	140147298	140147381	ACCUGUUCUCUUGAGAGAUCAGAGGCGCAGAGUGCGUCAAUGUCAGUGAAGCCUGUGCCUUUUACCUCUUUAAGAGCGCACGGU	--	--	192.115	190.737	149.79	191.127	200.103	131.323	136.436	103.137	159.845	221.173	241.389	185.273	158.336	172.042	155.333	172.493	135.172	175.112	99.9713	95.3897	153.106	146.156	131.673	143.714
ssc-miR-345-3p	--	CCCTGAACTAGGGGTCTGGAG	--	7	+	121193721	121193798	ACCCAGGUCUGCUGACUCCUAGUCCAGUGCUUGUGAUGGCUGGUGGGCCCUGAACUAGGGGUCUGGAGGCCUGGGUUU	--	--	8.04622	6.56343	8.89492	6.18933	6.33915	4.31685	4.8016	6.24109	5.74403	5.06384	5.48245	4.84374	5.44044	3.17178	4.56862	3.29605	2.9145	3.07214	4.17287	3.21828	4.06893	5.56569	3.6093	3.99632
ssc-miR-133a-3p	--	TTGGTCCCCTTCAACCAGCTG	--	6	+	106998899	106998971	UAGAGCUGGUAAAAUGGAACCAAAUCGCCUCUUCAAUGGAUUUGGUCCCCUUCAACCAGCUGUAGCUAUGCAU	--	--	7.68459	7.82307	7.53103	9.90293	10.6925	8.7473	11.8283	21.8967	30.2459	21.1123	23.0585	23.0078	14.5391	18.5932	10.9024	12.485	13.467	10.8055	9.76629	11.9076	12.2068	28.2859	23.9952	27.6668
ssc-miR-196a	--	TAGGTAGTTTCATGTTGTTGGG	--	5	+	19204442	19204548	UUGCUCAGCUGAUCUGUGGCUUAGGUAGUUUCAUGUUGUUGGGAUUGAGUUUUGAACUCGGCAACAAGAAACUGCCUGAGUUACAUCAGUCGGUUAUCGUCGAGGGC	--	--	0.542442	0.596675	0.652294	0.74272	0.687378	0.113601	0.234225	0.528906	0.448752	0.467431	0.322497	0.201823	3.84583	3.71864	2.9073	2.19737	2.412	3.07214	3.28502	3.02518	3.31192	4.4983	2.53988	1.92131
ssc-miR-425-3p	--	ATCGGGAATGTCGTGTCCGCCC	--	13	+	31654994	31655073	AAGUGCUUUGGAAUGACACGAUCACUCCCGUUGAGUGGGCACCCAAGUAGCCAUCGGGAAUGUCGUGUCCGCCCAGUGCU	--	--	14.5555	10.6739	12.6308	15.2258	14.1294	11.0193	12.0626	15.6556	18.2193	19.9437	18.3823	15.5403	9.38008	11.5934	9.86406	11.5861	10.05	8.89862	11.0981	8.17442	14.0047	14.3336	15.1724	13.3723
ssc-miR-452	--	AACTGTTTGCAGAGGAAACTGA	--	X	+	123284480	123284559	AAGCACUUACAACUGUUUGCAGAGGAAACUGAGACUUUGUAACUACAUCUCAGUCUCAACUGCAAAGAAGUAAGUGCUUA	--	--	0.271221	0	0.0592995	1.60923	0.992879	0	4.91872	13.54	9.9623	10.7509	20.4786	26.6406	2.34502	1.85932	1.86898	1.59808	1.5075	1.05936	3.01867	0.836752	1.13552	28.8196	28.8744	22.5946
ssc-miR-18b	--	TAAGGTGCATCTAGTGCAGTTAG	--	X	+	110114224	110114306	UCUCUUGUGUUAAGGUGCAUCUAGUGCAGUUAGUGAAGCAGCUUAGAAUCUACUGCCCUAAAUGCCCCUUCUGGCACAGGCUG	--	--	0	0.0662972	0.0592995	0	0.381876	0	0	0.317344	0.538502	0.15581	0.161249	0	0.187602	0.109372	0.207664	0.0998803	0.1005	0.317808	0	0.0643655	0	0.0762423	0	0
ssc-miR-153	--	TTGCATAGTCACAAAAGTGA	--	18	+	1361682	1361768	AGCGGUGGCCAGUGUCAUUUUUGUGAUGUUGCAGCUAGUAAUAUGAGCCCAGUUGCAUAGUCACAAAAGUGAUCAUUGGAAACUGUG	--	--	0	0.132594	0	0.37136	0.611002	0.227203	0.351337	0.105781	0.0897504	0.311621	1.28999	1.00911	0.0938008	0	0.103832	0	0	0	0.532707	0.514924	0.0946264	0.686181	0.735228	0.461114
ssc-miR-30c-1-3p	--	CTGGGAGAGGGTTGTTTACT	--	6	+	170426781	170426860	CGUAGUGCGUGUAAACAUCCUACACUCUCAGCUGUGAGCUCGAGGUGGCUGGGAGAGGGUUGUUUACUCCUUCUGCCAUG	--	--	7.41337	6.96121	7.23453	6.43691	6.87378	7.15688	5.38717	7.08734	8.16729	4.5964	5.96619	5.24739	5.34664	7.54666	7.06059	4.99401	5.42699	7.52145	5.50464	3.79757	4.82595	5.87066	4.61188	5.22596
ssc-miR-4332	--	CACGGCCGCCGCCGGGCGCC	--	AEMK02000489.1	+	48714	48820	CGGCGGGGGGUGUCGCGGGGGUGGGCGGGCUGGGGCCGGGGGUGGGGCCGGCGGGGGCACGACCCCCGGUCGGCGUCCACGGCCGCCGCCGGGCGCCUUUCCACCGC	--	--	0	0.397783	0.415096	0.990293	0.0763753	0	14.9904	0.84625	1.79501	4.5185	14.6736	7.26562	0.0938008	0.765603	0.103832	0	0.1005	0.105936	0.355138	0	0	0.609938	0.200517	0.307409
ssc-miR-504	--	AGACCCTGGTCTGCACTCTATCT	--	X	+	113495281	113495360	GCUGUUGGGAGACCCUGGUCUGCACUCUAUCUGUAUGCUUACUGAAGGGAGCGCAGGGCAGGGUUUCCCACACAGAGGGC	--	--	1.98895	0.795567	2.54988	1.36165	1.83301	1.70402	1.75668	1.90406	6.55178	1.24648	3.06372	3.22916	3.84583	1.42183	2.80347	2.29725	1.1055	2.22466	3.19624	2.76772	2.74417	3.12593	2.13884	1.46019
ssc-miR-221-3p	--	AGCTACATTGTCTGCTGGGTTT	--	X	+	40571068	40571137	UGAACCUGGCAUACAAUGUAGAUUUCUGUGUUUGUUGGGCAACAGCUACAUUGUCUGCUGGGUUUCAGGC	--	--	1140.03	718.861	827.524	688.625	727.093	507.911	1326.06	1324.91	2195.3	1194.6	2382.45	3288.7	732.49	427.644	669.51	468.039	518.981	544.193	567.688	469.16	592.645	1029.5	696.929	597.296
ssc-miR-885-5p	--	TCCATTACACTACCCTGCCTCT	--	13	+	66597531	66597610	CACUCGGCCCGCGCUCUCUCCAUUACACUACCCUGCCUCUUCUCCACGAGAGGCAGCGGGGUGUAGUGGAUAGAGCACGG	--	--	0.271221	0.0662972	0.118599	0	0.0763753	0	0.117112	0.423125	0	0	0	0.201823	0	0.765603	0	0	0	0	0.266353	0.257462	0	0.0762423	0	0
ssc-miR-218-5p	--	TTGTGCTTGATCTAACCATGT	--	8	+	15047602	15047685	AGAUUUUCUGUUGUGCUUGAUCUAACCAUGUGGUUGCCAGGUAUGAGUAAAACAUGGUUCUGUCAAGCACCAUGGAACGUCACG	--	--	79.7389	70.1425	64.8143	72.2914	71.2581	37.7156	84.438	124.928	209.926	381.112	382.481	379.427	27.9526	32.7022	31.3573	45.7452	34.7729	46.0821	43.682	36.6883	35.6742	134.796	126.459	119.582
ssc-miR-10a-5p	--	TACCCTGTAGATCCGAATTTGT	--	12	+	24833644	24833723	UCUGUAUAUACCCUGUAGAUCCGAAUUUGUGUAAGGAAUUUUGUGGUCACAAAUUCGUAUCUAGGGGAAUAUGUAGUUGA	--	--	6563.18	8067.64	6758.95	5624.12	6668.02	8196.22	9457.75	13539.4	6190.53	8641.16	7889.08	9438.24	3159.49	3844.53	2846.04	2821.22	3670.25	2659.52	3558.39	4213.88	3914.88	3626.08	3089.96	3265.76
ssc-let-7d-5p	--	AGAGGTAGTAGGTTGCATAGTT	--	3	+	43468501	43468596	GUUCCUAGGAAGAGGUAGUAGGUUGCAUAGUUUUAGGGCAGAGAUUUUGCCCACAAGGAGGUAACUAUACGACCUGCUGCCUUUCUUAGGGCCUUA	--	--	233.702	203.533	196.163	165.874	163.061	122.235	222.162	156.027	184.886	149.578	207.043	194.557	157.116	114.622	135.709	102.677	123.012	137.399	92.8685	83.6108	119.702	149.359	118.973	86.6125
ssc-miR-136-5p	--	ACTCCATTTGTTTTGATGATGGA	--	7	+	121711328	121711409	UGAGCCCUCGGAGGACUCCAUUUGUUUUGAUGAUGGAUUCUUACGCUCCAUCAUCGUCUCAAAUGAGUCUUCAGAGGGUUCU	--	--	1.53692	1.12705	0.592995	2.97088	1.83301	0.568006	3.51337	0.952031	3.32077	1.94763	2.09623	0.807291	4.12723	2.95304	4.25712	4.59449	4.12049	5.72054	5.41585	2.63899	2.08178	6.55684	5.54763	5.22596
ssc-miR-660	--	TACCCATTGCATATCGGAGTTG	--	X	+	43714076	43714144	CUCCCAUACCCAUUGCAUAUCGGAGUUGUGAAUUCUCAAAGCACCUCCUAUGUGCAUGGUUUACAGGAG	--	--	17.4485	11.6683	14.4098	13.1214	14.5877	10.9057	14.639	14.9152	12.6548	9.19281	14.0286	8.67837	9.66148	9.07786	10.0717	9.88815	11.055	11.1233	8.96723	12.6156	12.4907	18.0694	16.1082	14.7556
ssc-miR-122-5p	--	TGGAGTGTGACAATGGTGTTTGT	--	1	+	162329776	162329860	CCUUAGCAGAGCUGUGGAGUGUGACAAUGGUGUUUGUGUCCAAACUAUCAAACGCCAUUAUCACACUAAAUAGCUACUGUUAGGC	--	--	11.6625	7.88937	9.13212	8.29371	7.25565	3.97604	10.8914	10.155	15.7961	3.73945	10.3199	6.2565	11.0685	5.0311	12.1484	13.0843	10.3515	14.7251	10.4766	6.05036	7.85399	14.8672	8.0875	8.68431
ssc-miR-424-5p	--	CAGCAGCAATTCATGTTTTGAA	--	X	+	110387902	110387981	UCCGAGGGGAUGCAGCAGCAAUUCAUGUUUUGAAGGGCUUUAAAUGGUUCAAAACGUGAGGCGCUGCUAUACCCCCUCGC	--	--	35.2587	25.4581	34.453	35.403	43.9158	28.4003	44.7369	74.2584	53.1322	65.2845	73.5293	50.6575	13.9763	15.0933	15.1595	13.7835	17.9895	19.7041	16.869	14.2248	19.1145	30.0395	31.2138	33.3539
ssc-miR-874	--	CTGCCCTGGCCCGAGGGACCGAC	--	2	+	139660118	139660201	UGGUGUUAGCCCUGCGGCCCCACGCACCAGGGUAAGAGAGACUCUCGCUUCCUGCCCUGGCCCGAGGGACCGACUGGCUGGGCC	--	--	4.88198	5.63527	4.98115	1.8568	2.97864	1.47682	1.63957	2.75031	2.60276	2.72668	2.57998	5.44921	2.81402	1.85932	1.66132	2.39713	1.5075	2.96621	2.3084	1.93097	2.08178	3.35466	2.07201	2.07501
ssc-miR-212	--	ACCTTGGCTCTAGACTGCTTACT	--	12	+	48163054	48163135	GCGCGCCGGCACCUUGGCUCUAGACUGCUUACUGCCCGGGCCGCCCUCAGUAACAGUCUCCAGUCACGGCCACCGACGCCUG	--	--	6.41889	5.17118	4.56606	8.41749	10.4634	5.11206	18.8551	35.7541	42.9904	23.5274	16.9311	24.8242	6.19085	3.60927	5.39928	2.19737	3.81899	5.19086	4.43922	4.69868	3.40655	13.7999	9.6248	7.68523
ssc-miR-490	--	CAACCTGGAGGACTCCATGCTG	--	18	+	12568196	12568276	CAUUGUUCGACACCAUGGAUCCCCAGGUGGGUCACGUUUCAAGAUACACCAACCUGGAGGACUCCAUGCUGUUGAGCUGUU	--	--	0	0	0	0	0	0	0	0	0	0	0.161249	0	0	0	0	0	0	0	0	0	0	0.0762423	0	0
ssc-miR-425-5p	--	AATGACACGATCACTCCCGTTGA	--	13	+	31654994	31655073	AAGUGCUUUGGAAUGACACGAUCACUCCCGUUGAGUGGGCACCCAAGUAGCCAUCGGGAAUGUCGUGUCCGCCCAGUGCU	--	--	164.36	132.396	126.723	156.838	157.639	135.64	171.804	298.515	233.979	214.785	250.096	275.892	175.407	141.418	168.001	131.542	136.177	168.332	122.966	126.414	133.045	151.265	172.043	151.476
ssc-miR-374a-3p	--	CTTATCAGGTTGTATTGTAATT	--	X	+	59602875	59602954	CAUCGGCCAUUAUAAUACAACCUGAUAAGUGUUACAGCACUUAUCAGGUUGUAUUGUAAUUGUCUGUGUAUAUAUAUGCC	--	--	278.544	293.829	249.888	206.971	275.257	213.798	291.258	224.679	242.236	224.523	264.125	261.159	189.384	200.479	169.973	154.914	162.709	198.524	197.901	169.024	180.547	220.111	295.762	218.107
ssc-miR-9859-3p	--	TTGAAAAGGATCGGTTGGAAGACT	--	X	+	40658559	40658638	UUGUGUGGUACAGUUGGUAUCUGAUCAGAGUCCUGUCUUCAGUACUUUGAAAAGGAUCGGUUGGAAGACUUAAAAUAGGU	--	--	0	0	0	0	0	0	0	0	0	0	0	0	0	0	0	0	0	0	0	0	0	0.152485	0	0
ssc-miR-490-3p	--	CAACCTGGAGGACTCCATGCTG	--	18	+	12568196	12568274	UUGUUCGACACCAUGGAUCCCCAGGUGGGUCACGUUUCAAGAUACACCAACCUGGAGGACUCCAUGCUGUUGAGCUGUU	--	--	0	0	0	0	0	0	0	0	0	0	0.161249	0	0	0	0	0	0	0	0	0	0	0.0762423	0	0
ssc-miR-218b	--	TTGTGCTTGATCTAACCATGTG	--	16	+	55115926	55116009	GGGCUUUCCUUUGUGCUUGAUCUAACCAUGUGGUGGAACGAUGGAAACGGAACAUGGUUCUGUCAAGCACCGCGGAAAGCUCCG	--	--	79.7389	70.1425	64.8736	72.2914	71.2581	37.7156	84.5551	124.928	210.016	381.19	382.643	379.83	27.9526	32.7022	31.3573	45.7452	34.7729	46.0821	43.7707	36.6883	35.6742	134.796	126.459	119.813
ssc-miR-196b-3p	--	CGACAGCACGACACTGCCTTCA	--	18	+	45404319	45404396	GUCGGUGAUUUAGGUAGUUUCCUGUUGUUGGGAUCCACCUUUCUCUCGACAGCACGACACUGCCUUCAUUACUUCAGU	--	--	0	0	0	0	0	0	0	0	0	0	0	0	0	0.109372	0.103832	0.0998803	0	0	0	0.128731	0	0.0762423	0	0
ssc-miR-219a	--	AGAGTTGAGTCTGGACGTCCCG	--	7	+	25250839	25250921	CCGCGGCUCUUGAUUGUCCAAACGCAAUUCUCGAGUCUAUAGCUCUGGCCGAGAGUUGAGUCUGGACGUCCCGAGCCGUCGCC	--	--	5.33401	6.03305	4.38816	4.33253	3.81876	2.38563	1.63957	3.27922	2.69251	2.57087	2.25748	2.01823	5.06524	5.57796	6.02227	3.39593	3.81899	3.28401	3.64016	1.73787	2.27103	2.59224	1.80465	2.92039
ssc-miR-192	--	CTGACCTATGAATTGACAGCC	--	2	+	7285667	7285746	GCACAGGGCUCUGACCUAUGAAUUGACAGCCAGUGCUCUCAUCUCCCCUCUGGCUGCCAAUUCCAUAGGUCACAGGUAUG	--	--	5.69564	9.87829	12.4529	8.91264	8.63041	7.27048	10.423	8.9914	7.89804	12.6206	12.0936	14.1276	5.15904	6.89042	5.71077	8.78946	10.854	7.62739	6.3037	8.11006	6.52922	12.3513	10.4269	10.2214
ssc-miR-30b-5p	--	TGTAAACATCCTACACTCAGCT	--	4	+	6952794	6952869	UUUCAGUUCGUGUAAACAUCCUACACUCAGCUGUAAUACAUGGAUUGGCUGGGAGGUGGAUGUUUACUUCAGCUGA	--	--	48.4581	42.6954	48.8628	166.617	137.781	59.5271	177.542	564.766	568.748	419.831	379.74	298.092	28.6092	31.9366	21.2856	31.0628	30.8534	31.2511	35.9577	35.0148	54.7887	195.028	198.979	178.144
ssc-miR-214-3p	--	ACAGCAGGCACAGACAGGCAG	--	9	+	114527992	114528101	GGCCUGGCUGGACGGAGUUGUCAUGUGUCUGCCUGUCUACACUUGCUGUGCAGAACAUCCGCUCACCUGUACAGCAGGCACAGACAGGCAGUCACAUGACAACCCAGCCU	--	--	841.418	1093.64	787.556	563.106	770.092	715.006	665.432	790.08	489.678	660.48	613.551	551.985	547.89	550.468	450.424	600.58	648.425	667.82	673.874	681.824	1094.26	918.186	805.676	777.438
ssc-miR-381-5p	--	AGCGAGGTTGCCCTTTGTATATT	--	AEMK02000452.1	+	50024	50105	UGGUACUUAAAGCGAGGUUGCCCUUUGUAUAUUCGGGUUUUGAGGUGGAAUAUACAAGGACAAGCUCUCUGUGAGUAUCAAA	--	--	0	0.132594	0.296497	0.123787	0.0763753	0	0	0.84625	0.179501	0	0	0	0.187602	0.874975	0.103832	0.0998803	0.201	0	0.0887845	0	0.378506	0	0.334194	0.230557
ssc-miR-20a-5p	--	TAAAGTGCTTATAGTGCAGGTA	--	11	+	60735109	60735179	GUAGCACUAAAGUGCUUAUAGUGCAGGUAGUGUUUAGUUAUCUACUGCAUUAUGAGCACUUAAAGUACUGC	--	--	314.345	296.813	333.085	296.345	295.649	276.392	347.472	617.551	506.103	313.958	420.536	407.884	279.151	217.212	211.61	159.808	213.763	155.62	205.003	191.552	221.804	225.372	244.162	184.446
ssc-miR-187	--	TCGTGTCTTGTGTTGCAGCCGG	--	6	+	119674881	119674958	UGAGACCUCGGGCUACAACACGGGACUCGGGCGCUGCUCUGACCCCUCGUGUCUUGUGUUGCAGCCGGAGGGACGCAG	--	--	1.80814	1.85632	1.95688	0.74272	0.916503	1.24961	0	0.211562	0	0.311621	0	0	2.15742	2.95304	2.28431	1.89773	1.206	3.07214	3.28502	2.89645	3.12267	2.74472	1.67097	1.69075
ssc-miR-339	--	TCCCTGTCCTCCAGGAGCTCA	--	1	+	164025972	164026057	UAAGACAAGGUCCCUGUCCUCCAGGAGCUCAUGGUCCAAUAGAAGCAUAUAUACAAAUGGCUCUGAGGGGAGAUCCCGCUGUGGCU	--	--	14.0131	11.2042	14.8249	12.75	12.7547	11.9281	11.477	8.4625	12.7446	8.80328	12.8999	7.26562	8.06687	8.85912	9.0334	10.7871	11.658	11.1233	10.8317	7.53077	15.8972	12.6562	9.89215	10.2214
ssc-miR-2320-5p	--	TGGCACAGGGTCCAGCTGTCGG	--	6	+	65301242	65301322	GCUGUCCCCAUGGCACAGGGUCCAGCUGUCGGCUGUAAUACCCGAUGGGUCGAUGAUGGUCCCUGUGUUUGGGGCGAGCAC	--	--	92.8479	65.2365	77.5044	70.0633	67.363	69.1832	62.0695	80.4995	85.8014	61.9346	66.4344	73.0598	61.9085	45.608	68.0101	54.5346	61.7069	65.8922	53.0043	47.8236	63.3997	70.3716	66.9726	63.1726
ssc-miR-493-3p	--	TGAAGGTCTACTGTGTGCCAGG	--	7	+	121697837	121697919	CCCCAGGGCCUUGUACAUGGUAGGCUUUCAUUCAUUCGUUUGCACAUGCGGUGAAGGUCUACUGUGUGCCAGGCCCUGUGCCA	--	--	4.24913	2.3867	4.32886	9.16021	9.01228	4.99846	6.55829	4.54859	5.83378	2.49297	4.19246	4.4401	19.792	14.6558	26.581	17.3792	15.678	15.0429	14.827	9.39737	8.80025	18.0694	14.9719	14.8325
ssc-miR-214-5p	--	TGCCTGTCTACACTTGCTGTGC	--	9	+	114527992	114528101	GGCCUGGCUGGACGGAGUUGUCAUGUGUCUGCCUGUCUACACUUGCUGUGCAGAACAUCCGCUCACCUGUACAGCAGGCACAGACAGGCAGUCACAUGACAACCCAGCCU	--	--	195.731	109.788	156.491	153.619	143.051	96.1067	115.356	89.0678	101.059	83.1248	107.553	73.0598	116.032	86.6225	153.983	133.24	107.032	112.716	134.864	91.914	116.201	119.548	119.374	104.212
ssc-miR-140-5p	--	AGTGGTTTTACCCTATGGTAG	--	6	+	17077530	17077599	CCUGCCAGUGGUUUUACCCUAUGGUAGGUUACGUCAUGCUGUUCUACCACAGGGUAGAACCACGGACAGG	--	--	104.149	77.4352	83.4343	76.7477	88.9008	55.7782	86.4289	90.2314	97.1099	51.3395	87.5579	88.3983	64.3473	52.061	83.6888	51.2386	59.1944	40.2557	46.4343	45.8282	45.326	69.8379	58.3503	39.5021
ssc-miR-204	--	TTCCCTTTGTCATCCTATGCCT	--	1	+	224065494	224065602	GGCUACAGUCCUUCUCAUGUGACUCGUGGACUUCCCUUUGUCAUCCUAUGCCUGAGAAUAUAUGAAGGAGGCUGGGAAGGCAAAGGGACGUUCAAUUGUCAUCACUGGC	--	--	0.180814	0.0662972	0	0	0	0	0.117112	0	0.0897504	0	0	0	0.844207	0.546859	1.45365	0.199761	0.602999	0	0.621491	0.193097	0.283879	0.152485	0.0668389	0
ssc-miR-296-5p	--	GAGGGCCCCCCCCAATCCTGT	--	17	+	58970316	58970392	GACCCUUCCGGAGGGCCCCCCCCAAUCCUGUUGUGCUGGAUUCAGAGGGUUGGGCGGAGGCUUUCCUGAAGGCUCUG	--	--	6.32849	4.7071	4.03236	5.44661	5.95727	3.40804	6.44118	3.385	5.29527	6.62194	5.80495	6.86197	3.09543	3.93739	3.84179	5.5933	3.61799	5.40273	3.64016	3.08954	6.90773	6.17563	4.14401	5.76392
ssc-miR-181d-3p	--	CCCACCGAGGGATGAATGTCAC	--	2	+	65279773	65279852	UCACAAUCAACAUUCAUUGUUGUCGGUGGGUUGUGAGACGGAGGCCAGACCCACCGAGGGAUGAAUGUCACUGUGGCUGG	--	--	0	0	0	0	0	0	0	0	0	0	0.161249	0	0	0	0	0	0	0	0	0	0	0.152485	0	0
ssc-miR-30b-3p	--	CTGGGAGGTGGATGTTTACTT	--	4	+	6952794	6952869	UUUCAGUUCGUGUAAACAUCCUACACUCAGCUGUAAUACAUGGAUUGGCUGGGAGGUGGAUGUUUACUUCAGCUGA	--	--	3.52587	2.3204	2.49058	4.45632	3.43689	2.38563	2.69358	4.01969	3.85927	3.0383	3.22497	1.41276	1.12561	1.85932	1.66132	2.29725	1.3065	1.80091	1.24298	1.73787	0.567758	2.21103	1.73781	1.6139
ssc-miR-7142-5p	--	ACTCTCCGAGGGGCCTTCAAGGG	--	2	+	8204941	8205000	ACUCUCCGAGGGGCCUUCAAGGGCAAGUUCUUGUCACCUUUGUUGGCUCCUCUGAAGUGA	--	--	0.090407	0	0	0	0.0763753	0	0.234225	0.528906	0.269251	0	0	0.201823	0	0.218744	0	0.199761	0	0.317808	0.0887845	0	0	0.228727	0.267355	0.0768523
ssc-miR-582-5p	--	TACAGTTGTTCAACCAGTTACT	--	16	+	38580344	38580420	CUCUUUGGUUACAGUUGUUCAACCAGUUACUAAUCUAACUAACUGUAACCGGUUGAACAACUGAACCCAAAGGGUGC	--	--	0.723256	0.397783	0.770893	1.11408	0.840128	0.681608	1.63957	1.26937	0.628253	1.01277	2.90247	0.605468	2.15742	0.765603	1.34982	0.599282	1.3065	1.80091	0.177569	0.450559	0.473132	0.152485	0.668389	0.614818
ssc-miR-3613	--	TGTTGTACTTTTTTTTTTGT	--	11	+	17808259	17808335	GGGUUUGGAUUGUUGUACUUUUUUUUUUGUUCGUUGCAUUUUUAGGAACAAAAAAAAAAGCCCAACCCUUCACACCG	--	--	31.7328	15.845	22.0001	17.4539	24.4401	12.1553	35.7193	25.7048	36.5284	16.438	35.7972	25.6315	14.5391	10.9372	17.6515	9.98803	8.03999	7.52145	15.9812	8.17442	12.8692	17.7645	21.6558	14.4482
ssc-miR-1388	--	AGGACTGTCAAACCTGAGAATG	--	17	+	62783533	62783607	GUGCCUCCAGGACUGUCAAACCUGAGAAUGGUGAGCGUCCAGGGACAAUCUCAGGUGUGUCAGCCCGAGAGGUGC	--	--	0.452035	0.928161	0.592995	0.990293	1.06925	0.681608	0.234225	0.528906	0.718003	0.233715	0	0	0.469004	0.328115	1.34982	0.898923	1.5075	0.105936	0.621491	0.643655	0.851638	0.533696	0.935744	0.614818
ssc-miR-27a	--	TTCACAGTGGCTAAGTTCCGC	--	2	+	65308294	65308375	UGGCCUGGGGAGCAGGGCUUAGCUGCUUGUGAGCAGGUCCACAGCAAGUCGUGUUCACAGUGGCUAAGUUCCGCCCCCUGGA	--	--	1510.61	961.443	1050.25	861.927	882.44	441.909	596.804	305.919	486.716	641.471	1085.2	604.661	606.422	572.999	718.83	708.051	544.307	784.774	635.963	348.217	556.403	606.66	473.219	533.355
novel_miR_805	0.1	ugaguguggguccugcccuuuu	cugggcacguccagacucacc	4	-	54988501	54988612	uuagucagagcaacccucauuccugagccucugaagcugggcacguccagacucaccagagaaagccaugugaguguggguccugcccuuuucuuccuccaggcucggugug	.......(((.....)))....((((((((..((((..(((((.(((((.((((((..(.......)..)))))).)))).).)))))....))))....))))))))....	-39.5	0	0	0	0	0	0	0	0	0	0	0	0	0	0	0.622993	0	0	0	0.177569	0	0	0	0	0
novel_miR_139	2.6	ucucccgccgugcgucccuccu	gaggggccgcguggcugugggagg	12	-	368783	368894	gguggcagugaugcugcgccucucccgccgugcgucccuccugcuuccucugccgaggggccgcguggcugugggagggcagccccacccucgucagcacuuuuggcugguc	(((((.......(((((.(((((((.((((((((((((((..((.......)).)))))).)))))))).).))))))))))).)))))....(((((.(....))))))..	-54.8	0	0	0	0	0	0	0	0.317344	0	0.0779052	0.322497	0	0	0	0	0.199761	0	0	0	0	0	0.304969	0.0668389	0
novel_miR_568	2.2	ucuggcacauguucuaaccugucu	aagguuagaugugcuggugg	5	-	66780456	66780569	gcucaaggcccgcuccucggucuggcacauguucuaaccugucuuguugucaugcuuacagaagguuagaugugcugguggagggaugggaaaagcucacauguggguggaggc	........((((.(((((.(.((((((((...((((((((.(((.((..........)))))))))))))))))))))).))))).))))....(((..(((....)))..)))	-42.1	1.44651	1.59113	1.54179	1.60923	2.74951	2.61283	1.28824	1.16359	2.06426	0.856957	3.06372	4.84374	1.96982	0.546859	1.34982	0.898923	1.1055	0.953424	0.79906	1.15858	0.473132	1.82982	1.13626	1.46019
novel_miR_849	39.2	agaccggggaccggagcgagcaga	cgcucgcucuuccucgguucucc	1	+	181681360	181681470	ccgacgcccucucgccgcgucgucggugccugcgccgcucgcucuuccucgguucuccccucccggcugaagaccggggaccggagcgagcagacugggaccauguuccga	.((((((.........))))))..(((.((....(.((((((((((((((((((.((.((....))..)).)))))))))..))))))))).)...)).))).........	-50.1	0.723256	0.265189	0.474396	0	0.305501	0	0.234225	0.423125	1.16676	0.467431	0.322497	0.201823	0.0938008	0.437487	0.207664	0.199761	0.401999	0.635616	0	0.193097	0.0946264	0.304969	0	0.0768523
novel_miR_204	2.6	ugcugcagccacugcuggucugg	ccgcugggcugcagcugcacucg	AEMK02000452.1	+	1022092	1022201	cggaguuuccagggcgaggcugcugcagccacugcuggucuggaggccacgcguggagacccgcugggcugcagcugcacucgucagggagcaucuugguucugugaaac	.(((((((((..((((((((.(((((((((.(.((.(((((..(.((...)).)..))))).)).)))))))))).)).)))))).)))))).)))..............	-55.5	0	0	0	0	0	0.113601	0	0.317344	0	0.0779052	0.322497	0	0	0	0	0	0	0.211872	0	0	0	0.0762423	0	0
novel_miR_763	1.5	ugggcccggggagaggagc	gcucuucucucgggccuga	6	+	76163044	76163152	agggaccccuggcugcagaaccagggacugcccugggcucuucucucgggccugaggcugagcaggguccugggcccggggagaggagccuaggacgggccuugucggu	......((((((........)))))).(((.(((((((((((((((((((((((.((((......)))).))))))).)))))))))))))))).)))(((.....)))	-63.5	0	0	0.118599	0	0	0	0	0	0	0.0779052	0	0	0	0.109372	0.103832	0	0	0.105936	0	0	0	0	0	0.153705
novel_miR_1005	0	uagggcuuaaggaggcgagagggg	ccucugccccagccuccug	6	-	50503353	50503464	ggagacuuggucccagguguuagggcuuaaggaggcgagagggggauccuggugcugagaaauaacacucuccuucccucugccccagccuccuggggccugcaaugcaugc	(.(.....(((((((((.....(((((...((.(((.(((((((((....((((...........)))).)))..))))))))))))))))))))))))).....).)....	-44.6	0	0	0	0	0	0	0	0	0	0	0.161249	0	0.187602	0.109372	0	0.0998803	0	0	0	0.0643655	0	0.0762423	0	0
novel_miR_1208	2.1	aguucccgucguggcgcagugguu	augauguguggacauguacaug	9	+	99414794	99414905	gugugugugauuguguguguaugauguguggacauguacauguauuccaguuacagcuuaaaaaaucuguuuuggaguucccgucguggcgcagugguuaacgaauccgacu	....((..((((...(((..((.((.((((..((((.((....(((((((..((((.((....)).)))).)))))))....)))))).)))))).))..)))))))..)).	-22.2	0.180814	0	0.355797	0	0.152751	0.227203	0.117112	0.105781	0	0	0	0.201823	0.0938008	0.109372	0.103832	0.0998803	0.201	0	0	0	0	0.0762423	0.0668389	0.0768523
novel_miR_86	5.7	uuggggaggcauuuggagaugag	ucuccccuuuguuuccccagug	17	+	37535685	37535796	cggugugccaagccuagaauuuggggaggcauuuggagaugagggccuguggagagugggcugagcggccguaccuaagcccuggcccucuccccuuuguuuccccaguggc	......((((..........(((((((((((...((.((.(((((((.((..((.(((((((....)))).)))))..))...)))))))))))...)))))))))))))))	-49.2	0	0	0	0	0	0	0	0.423125	0	0	0	0	0	0	0	0	0	0	0	0.128731	0	0	0	0
novel_miR_1042	2.8	augcaucuuucccuggauuuagga	cuaaauucagggaaagaugcauuu	5	+	6060235	6060348	acaugauccuguuguucgaaaugcaucuuucccuggauuuaggaugcuugacauguauccuaaauucagggaaagaugcauuuaggaaaagcaggaaaccugucaggauuugaa	.((.(((((((...(((.(((((((((((((((((((((((((((((.......))))))))))))))))))))))))))))).)))...(((((...))))))))))))))..	-61.2	0	0	0.118599	0	0	0.227203	0	0.211562	0.0897504	0	0	0.201823	0.0938008	0	0	0	0.1005	0.105936	0.177569	0.257462	0.189253	0	0.0668389	0
novel_miR_43	0.3	ggacgcggugcugcagggugcu	caccaggcaagcgcugucccccg	8	-	1210116	1210226	cuuccuaacuuggccuuucccccggcaccaggcaagcgcugucccccguguccguccuggccccacacgggacgcggugcugcagggugcugggcgauggccucccgucgg	...........((((..((.(((((((((..(((.(((((((..(((((((((.....))....)))))))..))))))))))..))))))))).)).)))).........	-58	0	0	0	0	0	0	0	0	0	0	0	0	0	0	0	0	0	0	0	0.128731	0	0	0	0
novel_miR_782	1.3	cugcacuugaagcugagacugaa	caagcucagcucugaagugcagag	9	+	27306190	27306302	gggauugcgcucaaccgucuccuagcaaagcaagcucagcucugaagugcagaggcuguuugcacuuccucugcacuugaagcugagacugaaaggcuccucagcugaaaggg	((((..(((......))).))))(((....((..(((((((.(.(((((((((((..((....))..))))))))))).))))))))..))....)))(((........))).	-43.4	0	0	0	0	0.0763753	0	0.234225	0.105781	0	0	0	0	0	0	0	0.0998803	0	0.105936	0	0.128731	0	0	0.133678	0
novel_miR_162	1.3	cugaggccagggcuacugcugu	augcaguucccuguggcucaaca	1	-	236419610	236419721	ucaugaugauugaaauagauccaugcaguucccuguggcucaacagguuaaguaucuggcauugucacugcugaggccagggcuacugcugugauguggguuugaucccugg	.......(((((((.((.(((((.(((((.(((((.(.((((.(((..(((((.....)).)))...))).)))).))))))..))))))).))).))..))))))).....	-35.8	0	0	0	0.123787	0.305501	0	0	0	0	0	0	0	0.375203	0	0	0	0	0	0.177569	0	0	0	0	0
novel_miR_845	2.5	uggugcugggcacugcagagcugu	agcuccugggcucggcacuucg	12	-	19664636	19664749	ugcccacuguguggcaggcguggugcugggcacugcagagcuguggaugacaagagccagcuccugggcucggcacuucgucugcuggggagauggcucuaaggaagaacaacc	.(((..((.(.(((((((((.((((((((((.(((..((((((.(...........))))))).))))))))))))).))))))))).).))..))).................	-50.4	0	0	0	0	0	0	0	0.211562	0.0897504	0	0	0	0.0938008	0	0	0	0.201	0	0	0	0	0	0	0
novel_miR_1218	1.7	ugugucuguggccuaggcugg	ccugggaaccuccauaugcugc	14	+	12720125	12720236	agguuuggauccugcauugcugugucuguggccuaggcugguggcuacagcucuguuuugacccuuagccugggaaccuccauaugcugcagguguggcccuaaaaacauaa	.((((.....((((((..((((((...((..(((((((((((.(..(((....)))..).)))...)))))))).))...)))).))))))))...))))............	-35.8	1.08488	1.25965	0.830192	1.11408	0.916503	0.90881	0.585561	0.423125	0.359002	0.545336	0.483746	0.605468	0.750406	1.09372	0.93449	0.699162	0.703499	1.1653	0.355138	0.321828	0.662385	0.381211	0.60155	0.384261
novel_miR_336	0.8	uuuuggggucgggcucaggaau	ugcugggucccaccccagaguu	6	-	99732500	99732611	cagaaucacccggaaggaugucuaaagagauaaauugcugggucccaccccagaguugaugacuuagaaguuuuggggucgggcucaggaauuuaucuucauaacaaacucc	...........(((.(..(((.((..((((((((((.((((((((.(((((((((((...........))))))))))).)))))))).))))))))))..)))))..))))	-42.3	0.180814	0.0662972	0	0	0	0	0	0	0	0	0.161249	0	0	0	0	0	0	0.423744	0.0887845	0	0	0	0	0
novel_miR_167	0	aguuccugucguggcuuagggg	acuaggaaacacgaggaggaaagaucc	2	-	78750380	78750492	aaaacaaacccagccuggggaguuccugucguggcuuaggggaaaugaaucugacuaggaaacacgaggaggaaagaucccugccuugcucgguggguuggggaucagcauug	........(((((((((((((.(((((.(((((.(((((.(((......)))..)))))...)))))..)))))...)))))(((......)))))))))))...........	-38	0	0	0.0592995	0	0.229126	0	0	0	0	0	0	0	0	0	0.207664	0.0998803	0	0.105936	0	0	0	0	0	0
novel_miR_200	5.9	aaaaaacuaggaggcaggagacg	ucuccugacuccugguucugguu	X	-	125522185	125522296	acaagaagcgaaaaauaguaaaaaacuaggaggcaggagacgcacuuggcccaggugaaggucuccugacuccugguucugguuuuacugcacauccugcuguccgaugaau	....((((((.....(((((((((((((((((.((((((((.((((((...))))))...)))))))).)))))))))....)))))))).......)))).))........	-40.9	0	0	0	0	0	0.340804	0	0	0	0	0	0	0	0	0	0	0	0	0	0	0.378506	0	0	0
novel_miR_927	483.1	uuaagugugccuguuccuccagg	caggaggaaaaaaggugugcuguu	15	-	137051061	137051172	uuuucuuuaaaaaauaaaacaagcgucaggaggaaaaaaggugugcuguugauugccuaggggagcugucuuaagugugccuguuccuccagguguccaagcucugauccuc	......................(((((.(((((((...(((((((((...(((.((((...)).)).)))...))))))))).))))))).)))))................	-25.7	2.26017	1.92262	1.06739	4.45632	2.97864	3.40804	4.33315	5.18328	5.38502	8.02423	9.35241	7.26562	1.59461	1.09372	1.34982	2.09749	2.412	2.43653	3.19624	3.5401	3.87968	4.4983	4.41137	5.53337
novel_miR_1191	27.8	ccugguccugcugcacaugagc	ucugugcggggcccagagcgg	3	-	9893686	9893797	gucuccugcccacagcccauccugguccugcugcacaugagcaggugacuagggcugcucugugcggggcccagagcgggcuuggaggcagccucgagaugucugccacccu	((((((((((..((((((.(.((((.((..(((((((.((((((.(......).))))))))))))))).)))).).)))).))..)))))....)))))............	-53.6	0.361628	0.530378	0.415096	0	0.229126	0.113601	0.351337	0	0.0897504	0.233715	0	0	0	0	0.103832	0.499401	0.1005	0.211872	0.177569	0.0643655	0.378506	0.152485	0	0.153705
novel_miR_731	1.5	uuuagugugauaauggcguuug	aacaccauugucacacuccaca	1	+	162329771	162329882	ggauugccuaacaguagcuauuuagugugauaauggcguuugauaguuuggacacaaacaccauugucacacuccacagcucugcuaaggaagaucuguagccgugaaagug	(((((.(((..(((.((((....(((((((((((((.(((((...((....)).))))).)))))))))))))....)))))))...)))..)))))...............	-38	0	0.0662972	0	0	0	0	0	0	0	0.15581	0.161249	0	0	0	0	0.0998803	0	0	0	0.128731	0	0.0762423	0.200517	0
novel_miR_1133	14.1	aguauuacauggccaaucucc	gguuguccaugguguguucauu	AEMK02000452.1	+	64412	64521	ccagaagccagcacccuaguuggguacuugaauggagguuguccaugguguguucauuuuauuuaugaugaguauuacauggccaaucuccuuucaguaccaaauucuuc	...(((((((((......)))))(((((.(((.((((((((.(((((..(((((((((........)))))))))..))))).)))))))).))))))))......))))	-42.7	0	0	0	0	0.229126	0	0	0	0	0.467431	0	0	0	0.109372	0.103832	0.0998803	0	0.105936	0	0	0	0.381211	0.267355	0.153705
novel_miR_442	2.7	acuaccucuggauuccucugcgu	gcagaggaauccagaggggcag	X	+	95015898	95016008	cucugccuggagaaacagccacuaccucuggauuccucugcguguccaaaaagaaagaugcagaggaauccagaggggcagcugggauccagagcccagggacuggccagg	....(((((((....((((..((.(((((((((((((((((((..............)))))))))))))))))))))..))))...))))).))((((...)))).....	-56.9	0.180814	0.596675	0.118599	0.247573	0.381876	0.454405	0	0.211562	0	0.15581	0	0	0.562805	0.874975	0.830658	0.199761	0.502499	0.423744	0.0887845	0.386193	0.189253	0	0.200517	0.230557
novel_miR_1124	4.3	agaucacuucaucuuucugagu	gugaaagaggcagugauccugu	X	+	121071404	121071514	gucacuucggcgguuuagacagaucacuucaucuuucugaguuucccuuccuugucugugaaagaggcagugauccuguccgaacuccccgauaagcugccaagaaguaua	...(((((((((((((((((((((((((.(.((((((..((..............))..)))))).).)))))).)))))............)))))))))..)))))...	-34.3	0	0	0	0	0	0	0	0	0	0	0.483746	0	0.0938008	0	0.103832	0	0	0	0	0.0643655	0	0	0	0
novel_miR_1112	747.2	aauaauacaugguugaucuuu	agaucgaccguguuauauucg	AEMK02000452.1	+	69171	69278	uccucaacucagcaccucuccugguaccugaagggagaucgaccguguuauauucgcuuuauggacuucgaauaauacaugguugaucuuuucucaguaucacaucuc	.....................((((((.(((.((((((((((((((((..((((((............))))))..)))))))))))))))).)))))))))......	-34.5	2.26017	0.928161	1.00809	2.59952	2.29126	2.04482	2.69358	2.43297	0.628253	1.16858	1.77373	2.01823	3.65823	2.62492	3.5303	3.89533	4.82399	4.87305	6.48127	4.05503	7.47549	9.98774	8.48854	5.76392
novel_miR_910	0.4	uaaggaucugcauuuuuaac	uaaaaacacagcuucuggg	5	-	35783010	35783118	gggauugcuaaaaacacagcuucugggcacaccccagauauucugauuuagcagauuuggggcagaccuaaggaucugcauuuuuaacacauucucaagugaugcaaau	((((.((.((((((..(((.(((((((....(((((((...((((......)))))))))))....))).)))).)))..))))))...)).)))).............	-28.7	0	0	0	0.123787	0.0763753	0	0.117112	0.105781	0.807754	0	0	0	0	0	0	0	0	0	0	0	0	0	0.0668389	0.0768523
novel_miR_1118	1.9	gacaaugaugcaccuuccugagg	uuuggagcagcauucucug	18	+	14896891	14897004	uuguuccucaguucucucugugacaaugaugcaccuuccugaggcagaggggguaagggaccccaccuguggcuuuggagcagcauucucuguguagagcugauuagcucuuau	..(((..((((((((..(...((.((((.(((....(((.(((.((.((((((........))).))).)).))).)))))).)))).))...).))))))))..)))......	-37.6	0	0	0	0	0.229126	0.340804	0	0.634687	0	0	0.322497	0	0	0	0	0	0	0	0.266353	0.0643655	0	0	0.200517	0
novel_miR_591	0.3	auaugacugauuacuuuugauc	ugaaaaguaaucagucauauuu	1	-	272507125	272507234	ugaaauagagucacacaaauaugacugauuacuuuugaucaguggucaguuugaugaaaaguaaucagucauauuugugugagucucuuucuggacucucugcugucccu	.((((.(((.((((((((((((((((((((((((((.(((((........))))).)))))))))))))))))))))))))).))).)))).((((........))))..	-58.1	0	0	0	0	0	0	0	0	0	0	0	0	0	0	0.519161	0.0998803	0	0	0	0	0	0.0762423	0	0
novel_miR_797	889.7	uaauuuuauguauaagcuagu	gagcuuauucauaaaaguacag	3	+	11341744	11341851	guuuuuaaaguguuauagccaaucagaaaugagcuuauucauaaaaguacaguauaauccaguaaaccuguaauuuuauguauaagcuagucucugauugaaaaaugc	...................((((((((.((.(((((((.(((((((.(((((...............))))).))))))).))))))).)).))))))))........	-28.5	8.40785	7.49159	4.92186	6.56069	7.79028	4.43045	7.14385	8.77984	8.61604	10.673	10.1587	8.27473	6.19085	4.70299	4.25712	2.49701	4.82399	3.07214	5.41585	4.82741	5.20445	6.70932	9.6248	6.83985
novel_miR_584	4.2	uacuggcaccucaguccugaau	acaggguaugguuucagugcca	3	+	54001231	54001342	uucauuguuuccaucuucugagccuugucaguuacaggguaugguuucagugccaucccugaaaaggugguacuggcaccucaguccugaauguuguugucagguguguaga	................((((.((((((.(((((.(((((...(((.(((((((((((........))))))))))).)))....)))))))).....)).)))).)).))))	-33.7	0	0	0	0	0	0	0.117112	0.211562	0	0	0	0	0	0	0	0	0	0.105936	0	0	0	0	0	0.153705
novel_miR_559	1.8	ugugacuguggcauaggccgg	aaccuccauaagccacaggagcggc	10	+	43922584	43922695	uggcucagaucccacguugcugugacuguggcauaggccggaggcuacagcuccaauuggaccccuagccugcaaaccuccauaagccacaggagcggcccuaaaaagacaa	(((........)))....(((((..(((((((..(((..(.((((((..(.(((....))).)..)))))).)...)))......)))))))..))))).............	-36.7	1.08488	0.72927	0.770893	0.618933	1.14563	0.113601	0.234225	0.317344	0.179501	0.389526	0.483746	0.807291	1.21941	0.984346	0.311497	0.299641	0.401999	0.423744	0.532707	0.514924	0.567758	0.228727	0.267355	0.307409
novel_miR_85	2.2	ucgugagugugcgugugugugc	acaugcccacugaugcuc	6	-	30065747	30065856	acagacgugaccaugugugaucgugagugugcgugugugugcguguguguguguguguauacacgcacaugcccacugaugcucaggcuguggugguaucuugccagguu	..........((((((.(((.(((.((((.((....(((((((((((((........))))))))))))))).)))).))).))).)).))))(((((...)))))....	-42.8	0	0	0.0592995	0	0	0	0	0.423125	0.538502	0.0779052	0.322497	0.201823	0	0	0	0.0998803	0.3015	0	0.177569	0	0	0.152485	0	0.384261
novel_miR_59	0.4	caaguuuucacugcagcagcuu	ugcugcugugacaacucaggauc	18	-	19427593	19427704	gugcaguggguuaaggaucccaaguuuucacugcagcagcuuggaucacugcuuuuggcacucacacugcugcugugacaacucaggaucccuggccuagcaacuuccaugu	.(((..(((((((.((((((..((((.((((.(((((((..(((.....((((...)))).)))..))))))).)))).))))..)))))).))))))))))..........	-45.6	0	0	0	0	0	0	0	0	0	0.0779052	0	0	0	0	0	0	0	0	0	0	0	0.152485	0.267355	0
novel_miR_486	256.7	cuguugccacuaaccucaacc	ugcggggcuagggcuaacagc	12	+	56464841	56464950	ggguugggcagggugcggggcuagggcuaacagcagucuuacugaagguuuccuggaaaccacgcacaugcuguugccacuaaccucaaccuuacucgguccugaccggc	((((((((.(((((..((((.((((((.(((((((...........((((((...)))))).......)))))))))).))).)))).))))).))))).))).......	-40.5	0.90407	1.45854	1.42319	2.47573	1.45113	0.795209	1.63957	1.90406	1.43601	2.72668	2.90247	2.01823	1.12561	1.64058	1.55748	1.09868	1.3065	3.28401	2.48596	1.22294	2.74417	2.43975	2.20568	1.22964
novel_miR_733	2.5	uuaggucagcucagagagccagc	uggacucuuuggacaggccuccug	1	+	126872302	126872414	cgcucugggguuuuuggacucuuuggacaggccuccugagccuuccugaggacagcucagagaagccuccuuaggucagcucagagagccagccagagugaaggagcaccuuc	((((((((.....((((.((((((((.(.(((((...(((.(((((((((.....))))).)))).)))...))))).).))))))))))))))))))))((((....)))).	-51.8	0.090407	0	0.0592995	0.123787	0	0	0.117112	0	0	0	0.322497	0.201823	0.187602	0	0.103832	0.299641	0	0.105936	0.0887845	0	0	0	0.0668389	0
novel_miR_525	232.3	uauggcuuuucauuccuaugug	uguagggcuaaaagccaugggc	9	-	66118633	66118744	ccgcuggacccccucagcucugcuguggccuauggcuuuucauuccuaugugauuacuguuccaaacucauguagggcuaaaagccaugggcuacagugaggggcgugcucc	.....(.((((((((......(((((((((((((((((((...((((((((((..............))))))))))..))))))))))))))))))))))))).)).)...	-54.4	1.2657	0.198892	0.533695	0.37136	0.611002	0.568006	0.585561	1.37516	0.538502	0.779052	0.322497	1.00911	1.12561	2.07806	2.49197	0.399521	0.803999	1.58904	2.21961	0.128731	0.662385	0.457454	0.467872	2.76668
novel_miR_501	2.4	accggacucgccucuuccaacucg	agaggaagaggcggggccaguga	15	-	82958313	82958424	uuuuaccuccauuuugagaccggacucgccucuuccaacucgaguucaauaugggaccgagaggaagaggcggggccagugaccacgugacgcgccuuccgcgcgccgccgg	......(((......)))((.((.((((((((((((..((((.((((......)))))))).)))))))))))).)).))..((..(((.(((((.....))))).))).))	-48.1	0.090407	0.265189	0	0.37136	0.0763753	0	0	0.105781	0.448752	0	0.161249	0.201823	0	0	0	0.0998803	0	0	0	0.0643655	0	0.304969	0	0.0768523
novel_miR_1045	3.4	uuugaucccuggccuugcucag	uguggcucaaugggugaagaaccug	2	-	91852236	91852350	aaaacuacaaaaguucccacuguggcucaaugggugaagaaccugacauauguccaugaggaugugguuugaucccuggccuugcucagugguuuaaggauacgguguugcuaua	......(((...((((((((((.(((....((((.((.(((((......((((((....)))))))))))..)))))).....))))))))).....))))....))).......	-25.7	0.090407	0.132594	0	0	0	0.113601	0	0	0.0897504	0	0	0	0	0	0	0	0	0	0	0.0643655	0	0.228727	0	0
novel_miR_538	2.3	ucuggauguaguugugcugcagc	uguagcuccugcuccagcug	14	-	112087662	112087774	aguucccgggccuccagcuccaggcugagcugcuguagcuccugcuccagcugccuguugcgucgguacaucuggauguaguugugcugcagcugcuucugguagcggaucac	............(((.(((((((...((((.((((((((..(((((((((.((((.........))))...))))).))))....)))))))).)))))))).))))))....	-45.2	0	0	0.237198	0	0	0.227203	0	0	0	0	0.161249	0.605468	0	0	0	0.199761	0.3015	0.105936	0.0887845	0.128731	0	0	0	0.153705
novel_miR_638	1222.1	aaacauucgcggugcacuucuu	aaguugcccgugucuuuuucg	AEMK02000452.1	+	37912	38021	ucgcucgaagauucugaccgaugguacuuaaggagaaguugcccgugucuuuuucgcuuuauuugugacgaaacauucgcggugcacuucuuuuucaguauccaauucug	(((.(((.......))).)))(((((((.((((((((((.(((((((....((((((.........).)))))....))))).)))))))))))).)))).)))......	-32.8	5.60523	4.30932	3.43937	14.1117	12.4492	4.31685	7.14385	2.85609	0.807754	0.856957	1.28999	0.403645	13.8825	11.2653	16.9247	11.8858	12.7635	14.937	9.41115	10.6203	14.4778	10.5214	12.4989	8.30005
novel_miR_273	2	acugugccacgaugggaacuc	ggucccaucguggcucaaguu	15	-	15912799	15912914	cuuaguuggauucauuaaccacugugccacgaugggaacuccauuaaaucuuuagauaauuuuuugaugaagaaauuaaugaggaggucccaucguggcucaaguuaacaaauacu	..............(((((...((.((((((((((((.(((((((((.((((((..(((....))).))))))..)))))..)))).)))))))))))).)).)))))........	-39.2	0.361628	0.72927	0.652294	0.618933	0.152751	0.340804	0.234225	0.317344	0.179501	0.15581	0	0.605468	0.0938008	0.218744	0.415329	0	0.1005	0.317808	0.266353	0.0643655	0.283879	0.304969	0	0.0768523
novel_miR_955	2.3	uguggcugugguguaggccagu	uggccuugcucaguggguua	6	-	46841005	46841117	cuggccuugcucaguggguuaaggauccggcguugcucugaguugugguguagguugcagaugcggcucagaucccggguugcuguggcugugguguaggccaguggcuauag	(((((((((((((((.(......(((((((....(.(((((((((((.((((...))))..))))))))))).))))))))....).)))).)))).))))))).........	-44.5	0	0.0662972	0.0592995	0.123787	0	0.113601	0.117112	0.105781	0.0897504	0.233715	0	0	0.0938008	0.109372	0	0	0.1005	0	0	0	0	0	0	0
novel_miR_274	0.2	uggaggaguccugggccucucuga	agagggcgugggaagccuccggg	6	-	77870939	77871052	uccaguucucuguaugagcuuggaggaguccugggccucucugagcaucggauuccgcagagggcgugggaagccuccgggcucauuuuccggaguuaccucggugugccgcgc	....((.(((((.(((((((((((((..(((((.(((.(((((.....(((...))))))))))).)))))..)))))))))))))....)))))..))..(((....)))...	-53.7	0.090407	0.132594	0	0	0	0	0	0	0	0	0.161249	0.605468	0	0	0	0	0	0	0	0	0	0	0	0
novel_miR_1189	2.2	ugugccuguggcguagaccagc	ugcaguguaagucacagaugcggu	11	+	77180179	77180288	guggguuaaggagccagcguugcugugagcugcaguguaagucacagaugcgguucggaucugucgaugcugugccuguggcguagaccagcugcugcagcucugauucg	..........(((.(((.(((((.((.(((((..((.((.(((((((.((((((((((.....)))).)))))).))))))).)).))))))))).))))).))).))).	-42.4	2.98343	2.12151	2.54988	1.36165	1.75663	0.681608	1.28824	0.740469	0.628253	0.15581	0.483746	0.605468	1.31321	1.42183	1.86898	1.19856	1.1055	1.4831	1.33177	0.514924	0.662385	0.762423	0.534711	0.922228
novel_miR_686	1.9	cagugccucugcugagacugug	cagucucagcagaggcacuguc	15	+	138123954	138124065	acaggaccccggagccucuugccugugcacagucucagcagaggcacugucauacccacugucauacccacagugccucugcugagacugugcacaggcaagaggggccacg	..........((..((((((((((((((((((((((((((((((((((((...................))))))))))))))))))))))))))))))))))))..))...	-80.3	0	0	0	0	0	0.113601	0	0	0	0	0	0	0	0	0	0	0	0.105936	0	0	0	0	0	0
novel_miR_126	1.9	ccuggccugggaacuuccauaugcc	cuuggaucccaaguugcugc	11	+	7710467	7710586	acagacauggcuuggaucccaaguugcugcggcuguggcguaggccagcggccacagcucugauucaacuccuggccugggaacuuccauaugccgcaaaaaaacaaaaacaaaaacaag	.......((((.(((((((((.(((((((.(((((((((....)))).))))).))))...............))).)))))...))))...))))........................	-38.2	7.23256	10.7402	5.27765	6.68448	7.02653	12.7233	7.96364	8.56828	6.28253	8.10214	24.026	21.1914	8.53587	9.95284	6.22993	5.39354	6.43199	8.89862	5.06071	7.78823	4.25819	1.9823	3.40878	2.84353
novel_miR_95	2.7	ucugcggcucgcgggcucc	agcucgcgcgccgccuggc	6	-	170195214	170195322	accccggccucuccugagcgaggcgcgggagcucgcgcgccgccuggcucgggacagcgucacucaccgcucugcggcucgcgggcucccagcccuccuccaggaccag	.....((....(((((((.((((.(((((((((((((.(((((..(((..(((((...))).))....)))..))))).))))))))))).)))))))).)))))))..	-58.8	0	0.132594	0	0	0.0763753	0.113601	0	0	0	0	0	0	0	0	0.103832	0.0998803	0	0	0.0887845	0	0.283879	0	0.0668389	0.0768523
novel_miR_45	1	auaucugccuguauauaugccu	guauauauacaggcauauauau	13	-	127485692	127485802	uggauggauggccuggcugauggguauauagguauauauacaggcauauauauaugccuauauacuuguauauaucugccuguauauaugccuauauaccuguauauaucu	.....(((((.........(((((((((((((((((((((((((((.((((((((............)))))))).)))))))))))))))))))))))))))...)))))	-47.4	0	0.0662972	0	0	0	0.454405	0.117112	0	0	0	0	0	0	0	0	0	0	0.105936	0	0.128731	0	0	0	0
novel_miR_540	2.2	uguggcuguggcguaugc	aagcuguggcauagguugcaga	4	-	6590138	6590246	guggguuaaggagcuggcguugccgcaagcuguggcauagguugcagauguggaucagauccaguguugcuguggcuguggcguaugcaggcggcugcagcucugauuc	..(((((..(((((((..(((((((((.((.((.(((...(((((((...(((((...)))))......)))))))))).)))).))).))))))..))))))))))))	-43.6	0	0.132594	0	0	0	0	0.117112	0	0.179501	0	0	0	0	0	0.103832	0	0	0.105936	0	0	0	0.152485	0.0668389	0
novel_miR_858	2.3	ucaagguccgcugugaacacgc	gcauucaccgcgugccuuaauu	17	-	62318717	62318827	caugagaaaggagcggcggaggcgccucucuuggcauucaccgcgugccuuaauuguauagacauuaaaucaagguccgcugugaacacgcagaggggcccucagggcugc	............(((((.((((.((((((((..(..(((((.(((.(((((.(((..((....))..))).))))).))).)))))..)..))))))))))))...)))))	-46.1	3.97791	3.04967	2.84637	4.58011	3.97151	5.33926	4.56738	4.12547	2.87201	4.44059	4.9987	0.807291	3.00162	3.17178	5.19161	6.69198	3.21599	6.88584	2.48596	3.7332	4.44744	3.88836	2.33936	3.45835
novel_miR_80	0.5	ucccggucuuggugauaagcug	gcuuugaccaaggccaaccgc	17	+	58566395	58566506	cccgcuuggcucacgucauuucccggucuuggugauaagcugcuuuuagcuuugaccaaggccaaccgcagcccagcuguuuucagggcgcuuuccuuguuagcaguguagc	......((((....))))......(((((((((.(.((((((....))))))).))))))))).......((...((((((..(((((......)))))..))))))...))	-37.7	0	0	0	0	0	0	0.234225	0	0	0	0	0	0.0938008	0	0	0.199761	0	0	0	0	0.378506	0	0	0
novel_miR_408	36.2	ugugacuguggcguaggccggc	ugguguaggucgcagagg	10	-	57669760	57669872	gugagcugugguguaggucgcagaggcgguucggaucuggcguugcugugacuguggcguaggccggcagcuauggcuccuauuaaacccccagccugggaaucuccauaugc	....((((((((.((.(((((((..(((((.((.......))..)))))..))))))).)).))).)))))(((((.(((((..............)))))....)))))...	-40.1	0.632849	0.530378	1.18599	0.37136	0.534627	0.227203	0.117112	0.528906	0.0897504	0.389526	0.483746	0.605468	0.938008	1.20309	0.726826	0.399521	0.3015	0.635616	0.443922	0.708021	0.567758	0.381211	0.334194	0.153705
novel_miR_1146	0	uccccguucugccucugcaguu	ccuccggugggggccuuccggagaca	16	-	68402936	68403047	uuggccuggugggagccuccggugggggccuuccggagacagggggucaauugccuaccccugcuuacuguccccguucugccucugcaguucccacugaugcccuggccaa	((((((((((((((((.....((((((((....(((.((((((((((.........)))))......))))).)))....)))))))).)))))))))).......))))))	-49	0	0	0.177898	0.37136	0	0	0	0	0	0	0	0	0	0	0	0	0	0	0.0887845	0	0	0	0	0
novel_miR_485	1.6	cuagucgugucucuugggcagg	aguuugagaggugugacuacca	9	-	6855985	6856096	ccauguuugaccaaaagaaagaugaagaagacaguuugagaggugugacuaccagucagcgugugaucugcuagucgugucucuugggcaggucucaucucucgcuucgguu	........((((((..((.((((((....(((.((((((((((((((((((.((((((.....))).))).))))))))))))))))))..))))))))).))..)).))))	-35.2	0	0.0662972	0.0592995	0.247573	0.0763753	0.113601	0	0.317344	0	0.311621	0.483746	0.201823	0	0.546859	0.103832	0.0998803	0.201	0	0.177569	0	0	0	0	0
novel_miR_41	2.5	uggggugucugggcucugccuuc	aggacagggccuggcacggccccugg	12	-	23661767	23661878	auauaagcaggaacccgugggagaugagaggacagggccuggcacggccccuggugcuuggggaggaaccauggggugucugggcucugccuucagccugaggagguucaag	..........((((((.(.((.(.(((.(((.((((((((((.(((.((((((((.(((....))).)))).))))))))))))))))))))))).))).).).)))))...	-51.5	0	0	0.0592995	0	0	0.227203	0	0	0.179501	0.15581	0	0	0.0938008	0	0.103832	0	0	0.317808	0	0	0	0	0	0.0768523
novel_miR_93	68.3	cauggcugugguguagucuagc	aggauacgucgcagacguggu	2	-	69132961	69133072	uggguugaggaucugguguuggcugugagcugcaggauacgucgcagacgugguucagaucuggugcugccauggcugugguguagucuagcagcugcagccccuagcuugg	.(((((.(((..........((((((.(((((((((.((((((((((.((((((.((.......))..)))))).)))))))))).))).))))))))))))))))))))..	-45.9	0.271221	0.132594	0.830192	0.123787	0.152751	1.13601	0.936898	0.84625	0.448752	1.40229	1.28999	0.807291	0.0938008	0.765603	0.103832	0.199761	0.201	0	0.710276	0.0643655	0.0946264	0.228727	0.668389	0.153705
novel_miR_1056	1.9	uuggaauuuugcaguguccacc	ggggccuuagaaggccagcu	13	+	23821376	23821483	uggauuccaguuauguccccuuggaauuuugcaguguccacccugcucaauuguaugaggcagcccuggggccuuagaaggccagcugggcaaaggcuggaagcacca	(((.((((((((.(((((..((((..(((((.((.((((...(((((((......))).)))).....)))))))))))..))))..)))))..))))))))...)))	-38.3	0.271221	0.132594	0.355797	0.123787	0.0763753	0.113601	0.117112	0	0	0.389526	0	0	0	0.109372	0	0.0998803	0.3015	0.211872	0.0887845	0.193097	0.283879	0.304969	0.267355	0.0768523
novel_miR_1233	2.8	cagccgcuggaucagccucuga	ccaggcuggcgggcggcggca	6	-	115786295	115786406	ugguuucaaggcuuuagugccgggccccgcccggccgggccaggcuggcgggcggcggcaguagcugcugcagccgcuggaucagccucugagugggccgaaaggcggacgc	.(((((...(((......))))))))((((((((((.(...((((((((.((((((.(((((....))))).)))))).).))))))).....).)))))...)))))....	-61.1	0.361628	0.0662972	0.592995	0.123787	0.992879	0.454405	0.585561	0.317344	0.179501	1.09067	2.09623	2.22005	0.375203	0.437487	0.207664	0	0.1005	0.317808	0.266353	0.772386	0.567758	0.914908	0.668389	0.845375
novel_miR_1200	1.9	uguaucacagcaggaacucccuu	gaggaguucucacuguggcucaau	X	+	94907079	94907190	cagucagauucuuaaccuacuguaucacagcaggaacucccuuaaaaacuuuaugaggaguucucacuguggcucaauggguuaaggaccuuauguugucuuugugagcaua	.....((.(((((((((((.((..((((((..(((((((((.((((...)))).).))))))))..))))))..)).))))))))))).))((((((.........))))))	-38.3	0	0.0662972	0	0	0	0.113601	0	0.423125	0.0897504	0	0	1.00911	0.281402	0	0.311497	0	0	0.105936	0	0	0.0946264	0	0	0
novel_miR_113	1.2	ugaaaagucauguggaagg	uggccagcuucuuuuccuu	3	-	119279217	119279324	cucuggcuaguuuggggacugaaaagucauguggaaggaacuaugccuggccagcuucuuuuccuuuccuggcaagugagagagguaacugugcaacaauguacaaau	((((.(((.(((.(((((..((((((.....(((.(((.......)))..)))....)))))).))))).))).))).)))).......((((((....))))))...	-32	0	0	0	0	0	0	0.585561	0	0	1.16858	3.22497	0.807291	0	0	0	0	0	0	0	0	0	0	0	0
novel_miR_962	8.8	ucugggacugaaggccgcggcc	cccuuggccuuuuugccccuag	5	+	67386121	67386232	ugagcgauucugagccucccucugggacugaaggccgcggccuccgaagacuccgggcccuuggccuuuuugccccuagggacggagcugaagaccaucaacgacuuccucu	(((....(((.(..(((((((..(((...((((((((.(((((..((....)).)))))..))))))))...)))..))))).))..).))).....)))............	-41.8	0	0.132594	0.118599	0	0.305501	0	0	0	0	0	0	0	0	0	0.207664	0	0.3015	0	0	0.193097	0.0946264	0.152485	0.0668389	0.0768523
novel_miR_491	562.7	uaaggaucuggcauugcuguga	ugcagacguggcucggauccugau	3	+	18450401	18450514	ggguucgaucccugcccuugcucaguggguuaaguaaggaucuggcauugcugugagcugugguguagguugcagacguggcucggauccugauuugcuguggcucuggcguag	(((......)))((((...((((((((((((.....((((((((((..((((((((.(((.....))).)))))).))..)).))))))))))))))))).)))...))))...	-42.4	0.090407	0.265189	0.177898	0.618933	0.611002	0.340804	0.702674	0.84625	0.538502	0.623241	0.483746	0.605468	0.187602	0.218744	0.311497	0.299641	0.201	0.211872	0	0.128731	0.0946264	0.381211	0.401033	0.384261
novel_miR_414	64.1	cugaccagccccuuuccccagg	uggggggaggggcugcgcugc	3	+	8582741	8582851	ccaaggcacgggcacugauguggggggaggggcugcgcugcccucccuuaaagacccggcugaccagccccuuuccccaggcuaccugucaugcugccgcuuccuggauga	(((.((....(((((((((((((((((((((((((..(.(((.((.......))...))).)..))))))))))))))).......))))).).))))....)))))....	-48	0.271221	0.132594	0.533695	0.74272	0.534627	0.568006	0.234225	0.423125	0	0.311621	0.161249	1.41276	0.469004	0.546859	0.830658	0.499401	0.502499	0.52968	0.0887845	0.257462	0.851638	0.609938	0.802066	0.614818
novel_miR_161	0.7	acccuguccucgcucuccuag	uggagggcccgugaucaggcugc	2	-	6728384	6728494	gugucccccacccccugaugcuugcccauggcuggagggcccgugaucaggcugcuugccuccucccugcacccuguccucgcucuccuagaucaaagagccagccgagaa	...................(((.(((..((((((((((((..(.((.((((.(((.............))).)))))))..))))))).)).)))..).)).)))......	-29.7	0	0	0	0	0	0	0.117112	0.211562	0	0	0	0	0	0	0	0	0	0	0	0	0.0946264	0.0762423	0	0
novel_miR_473	2.3	ugugacuguggccuaggcuggca	ugguguagguugcagacaugg	6	-	80998986	80999098	agugaguuaaggaucugguguugcugugagcuaugguguagguugcagacauggcucagaucugacagugcugucugugacuguggccuaggcuggcagcugcagcucugauu	...........((((.(.(((.(((((.((((..(((...(((((((((((..(((((....)))..))..)))))))))))...)))..)))).))))).))).)...))))	-44.5	2.80262	2.12151	2.43128	2.10437	1.68026	1.59042	1.63957	1.26937	0.807754	1.32439	0.967491	1.41276	2.90782	1.85932	3.11497	1.69796	1.809	1.58904	1.59812	1.15858	1.04089	0.99115	0.735228	0.768523
novel_miR_258	2.1	ccagacauagcucagauccugca	cucugaugugaccccuagccuggga	13	-	161643008	161643119	ggugagcugcaguguaagucccagacauagcucagauccugcauugcuguggcauaggccagcagcuuuagcucugaugugaccccuagccugggaacuuccauaugcugca	.......(((((((((((((((((.(.(((.(((.(((..(((..((((((((....)))).))))..).))...))).)))...)))).))))).)))....)))))))))	-40.3	0.180814	0.397783	0	0.247573	0.152751	0	0.117112	0	0.0897504	0	0.483746	0.403645	0.281402	0	0	0	0.201	0.105936	0.177569	0.128731	0	0.152485	0.0668389	0.230557
novel_miR_937	2.2	aaggaaccaagggucuggcaga	ugccagcuccaaggcucaaugu	13	-	45710572	45710683	accuugggagggacccccaagccugugguggcacugccagcuccaaggcucaaugucuugaauagcaagcaaggaaccaagggucuggcagaagcccagaggaccaucugug	..((((((.......))))))(((.(((.(...(((((((.(((..((.((..((.((((.....))))))..)).))..))).)))))))...)))).)))..........	-43.1	0	0	0.0592995	0	0	0.227203	0	0	0.628253	0	0	0	0.187602	0	0	0	0	0.105936	0.177569	0	0.378506	0.152485	0	0
novel_miR_32	0.7	aucagacgcagggcaggaugac	cucugcccgccgucucaagg	7	-	98157948	98158060	cccgccagcugagaacagccaucagacgcagggcaggaugacccaugacuggaaaugugucucugcccgccgucucaaggcugggcugggcugcaugccuggaaucauaggcu	.....(((((.((..(((((...(((((..(((((((..(((.(((........))).))))))))))..)))))...)))))..)).)))))...(((((......))))).	-53.8	0	0	0	0	0.0763753	0	0	0	0.0897504	0	0	0	0	0	0	0.299641	0	0	0	0.128731	0	0	0	0.0768523
novel_miR_396	12.5	cccucccgggccuccggaacuu	uugcgagggccucgggagcagc	5	+	21175482	21175593	ucccgcgcuccgcaucccaccccucccgggccuccggaacuuuccaaaguugcaaaguugcgagggccucgggagcagcgggggagcgaagccgaucuucagaggcccggag	..(((((((((....(((.(..(((((((((((.((.((((((.((....)).)))))).)).))))).))))))..).)))))))))..(((..........))).)))..	-53.1	0	0	0	0	0	0	0	0	0	0	0	0.201823	0	0	0	0	0.201	0	0.0887845	0	0.0946264	0	0.401033	0.153705
novel_miR_230	0.8	cugucucugggccugugccc	gugcgaggcccggacucggcu	X	+	124904799	124904908	gcugggugcgaggcccggacucggcuuucuggugugcugggacugagggccuggggcacuggcugaggcgcugucucugggccugugcccaggccugguggagccagugg	.((((((((.(((((((((..((((((((((((((.(((((........))))).))))))...)))).))))..))))))))))))))))).((((((...))))).).	-59	0	0.132594	0	0	0	0	0	0	0	0	0	0	0	0.218744	0	0	0	0	0	0	0	0	0	0.230557
novel_miR_456	1.6	cuggcugggucuggacgg	ccggcugaacccgaacggu	7	-	341318	341425	ugucaggcaacccguucccucuggcugggucuggacgggcgccuuucuguguucgaggccaacgccccgcggugccugccggcugaacccgaacggugcccacgcuca	.....((((..((((((.....((.(.((.((((.((((((((.....(((((.(....)))))).....)))))))))))))).).)).))))))))))........	-40.8	0	0.397783	0	0	0	0	0	0	0	0	0	0	0	0.109372	0	0	0	0	0	0	0	0	0	0
novel_miR_260	0.6	aaaacccacuccucucuguagg	ccugcaggguaggagcugggu	6	+	53335282	53335393	agagggagagaaauaaaaagaaaacccacuccucucuguagggagauggucccugcaggguaggagcuggguuauaggacagguaggagauguagcgcucaguuaggauaag	......................((((((((((((((((((((((.....))))))))))).))))).)))))).................(.((((.....)))).).....	-39	0	0	0.0592995	0.123787	0	0.227203	0	0	0.269251	0	0	0	0	0	0.103832	0	0	0	0	0	0	0	0	0
novel_miR_184	53.7	cagggagaagggcggccuuuggc	aggggccaccgucgcucccgcgc	AEMK02000682.1	+	1452311	1452420	uuucauguccagagggcccacgucugcuaggggccaccgucgcucccgcgcuguccucaggcuugaccagcagggagaagggcggccuuuggcagguguugggagaaccg	........((....))(((((((((((((((((((.((....(((((..((((...(((....))).)))).)))))...)).))))))))))))))).)))).......	-51.3	0.271221	0.265189	1.00809	0	0.381876	0.340804	0.117112	0.105781	0.359002	0.623241	0.322497	0	0.375203	1.20309	0	0.199761	0.201	0.741552	0	0.772386	0	0.152485	0.467872	0.384261
novel_miR_655	42.2	agccagguggaugcggacgagc	ucgcccgcacccagccuggucucg	8	-	6439730	6439842	gcccaugccuguuggcugccucgcccgcacccagccuggucucggccccagcaagagccagguggaugcggacgagcugcugugggcugucagccacccuggagagugaccga	((((((.......(((.((.(((.(((((.(((.(((((.(((.((....))..))))))))))).))))).))))).))))))))).((((..(........)..))))...	-49.6	0.361628	0.0662972	0.118599	0.37136	0.229126	0.568006	0	0.528906	0.269251	0	0	0	0.844207	0.109372	0.519161	0.199761	0.3015	0.52968	0.0887845	0.128731	0	0.457454	0.133678	0.0768523
novel_miR_1238	110.4	ugagcaggccugucagggcguu	ggcucugcgaggucggcucaag	3	+	39779433	39779543	agccagcaccugugagguugguggugcugacguuggcucugcgaggucggcucaaggugggucuggauauugagcaggccugucagggcguugucacccacaccaggagca	.....((.(((....(((..((((.(.(((((...((((((..(((((.((((((.((........)).)))))).)))))..))))))..)))))))))))))))).)).	-44.5	1.08488	1.19335	0.652294	0.866507	0.611002	0.454405	1.52246	0.423125	0.718003	0.311621	1.12874	0	1.40701	0.984346	1.03832	0.299641	1.1055	0.847488	1.50934	0.772386	0.757011	0.838665	0.735228	0.691671
novel_miR_854	33.6	aaccaugaagggaacucccauu	uuaggaguucccaucaug	6	-	91064824	91064935	ccacaauaggaacucccagaccuaacuaauuaggaguucccaucauggcucagugguaacgaacccacugaaccaugaagggaacucccauuuuggauauuuucuuuuggua	...(((.(((((...(((((............(((((((((.((((((.(((((((........))))))).)))))).)))))))))...)))))....))))).)))...	-44.2	0	0.530378	0.177898	0	0.611002	0	0.351337	0.211562	0	0	0.161249	0	0.0938008	0	0.311497	0.299641	0.401999	0.847488	0.0887845	0.450559	0.757011	0.228727	0.133678	0.153705
novel_miR_842	2.4	ucccuggcccuggaacuucuuu	ggagguucccaggcuagcgauu	3	-	38362734	38362845	cagcuacaguuugaauucagucccuggcccuggaacuucuuuuguuuguuuuuuagggucgcaucuguggcauauggagguucccaggcuagcgauugaaguggagcugugg	...(((((((((.(.(((((((.((((((..(((((((((.................(((((....)))))....)))))))))..)))))).))))))).).)))))))))	-46.9	0	0.0662972	0.118599	0	0	0	0	0.211562	0.179501	0.311621	0	0	0.0938008	0.218744	0.103832	0.0998803	0	0	0.177569	0.257462	0.0946264	0	0.133678	0
novel_miR_618	288.4	uaugucugugguguagaccagc	ugguguagguugcagacaugg	13	+	18705972	18706083	guggauuaaggaucuggaguugccgugagcugugguguagguugcagacauggcucgaaucugcuguuucuaugucugugguguagaccagcagcuacagcuccaauucuac	........(((((.((((((((.....(((((((((.((.(((((((((((((...((((.....))))))))))))))))).)).)))).))))).)))))))))))))..	-42.5	0.994476	1.39224	1.42319	1.98059	2.82589	2.49923	1.99091	1.79828	1.25651	2.9604	2.41873	5.24739	1.50081	2.40618	1.45365	1.89773	2.412	1.4831	1.95326	0.643655	1.70328	2.59224	1.53729	2.92039
novel_miR_73	2	uuguucuccggucaaagauug	aucuaaugacgggaguguuaug	4	-	15680431	15680541	aauaauacacguaauauagcaggugguggucaaucuaaugacgggaguguuauguacuuuauggaaggcauuguucuccggucaaagauugacccucaaguuccugccauu	..................((((((((.(((((((((..((((.((((....((((.((((...))))))))....)))).)))).))))))))).)))....)))))....	-39.4	0.090407	0.331486	0	0	0.0763753	0.113601	0	0.317344	0.0897504	0	0	0	0	0.109372	0.103832	0.0998803	0.201	0.105936	0.266353	0.128731	0	0	0	0
novel_miR_1137	1.9	cagcaaugauggaucugagc	ccagauccuuaacccauugaacaa	9	+	124346354	124346466	gcuggccuacaccacagccacagcaaugauggaucugagccgugucugugaccuacaccauggcucauggcagugccagauccuuaacccauugaacaaggccagggaucgaa	.(((((((...............(((((..(((((((.((..((((.((((((........)).))))))))..)))))))))......)))))....)))))))........	-37.8	2.26017	2.78448	2.72778	4.45632	4.04789	4.43045	3.86471	5.60641	2.24376	4.67431	4.35371	2.42187	4.50244	5.57796	5.08778	5.29366	4.92449	5.40273	2.92989	3.34701	4.16356	2.28727	2.94091	3.30465
novel_miR_132	2.7	agaagcuuccguccuccuuggu	gaaggaggcuggcuucccugg	12	-	4303925	4304038	gacuugggagccacggcccagagcaccuguucucacgaaggaggcuggcuucccuggaggccccucuuccagaagcuuccguccuccuuggugagagcggagagccaugggggc	.........(((....((((..((.(((((((((((.((((((((.((((((..((((((.....))))))))))))...).))))))).)))))))))).).))..)))))))	-56.4	0	0	0.177898	0	0.152751	0	0.117112	0	0	0	0	0.605468	0	0	0.103832	0.0998803	0	0	0	0	0	0.152485	0.133678	0.153705
novel_miR_1067	2.1	ugagccacuagagaacuccagu	uggagguuccacaguggcacagu	6	-	37131427	37131538	aagcuggaucuuuaaccuucugagccacuagagaacuccaguaguguuuuauuaaaaugugccuuuugcuggagguuccacaguggcacaguggguugagaaucugacugca	.((.(((((.((((((((.(((.((((((...((((((((((((.....(((......)))....)))))))).))))...)))))).))).)))))))).))))).))...	-40.9	0.180814	0	0	0.37136	0	0	0	0	0	0	0	0.605468	0	0.218744	0	0	0	0	0	0.0643655	0	0.228727	0	0
novel_miR_391	2.4	uucuccgccgggcgggucuguu	ugggccccacccugcggagcuuggagc	12	-	16050027	16050138	cgaauaacagauuguguucucucgggucgcccucugggccccacccugcggagcuuggagcugguucagcuucuccgccgggcgggucuguuggggguuccccaaagcauca	.............(((((.....(((..((((((.((((((..(((.((((((....((((((...)))))))))))).))).))))))...)))))).)))...)))))..	-48.4	0.090407	0.198892	0	0	0.305501	0	0	0	0.269251	0.0779052	0	0	0.0938008	0.109372	0.103832	0.199761	0.1005	0	0.0887845	0	0.567758	0.228727	0	0
novel_miR_1061	42.4	uucauucggcuguccagaugua	caucugggcaacugauugaacu	X	+	94183294	94183404	gaaagacgagaaguuaagaguucauucggcuguccagauguauccaaguaccccgauauuuggcaauaaauacaucugggcaacugauugaacuuuucacuuuucaugauu	.......(((((((.(((((((((.((((.((((((((((((((((((((......)))))))......))))))))))))).)))).))))))))).)))))))......	-47.9	0	0	0.118599	0	0.152751	0	0.585561	0.423125	1.077	0.467431	1.12874	0.201823	0	0.109372	0.207664	0.0998803	0	0	0	0.128731	0.283879	0.762423	0.735228	0.768523
novel_miR_1193	2.5	ucuagccucucggcccuggacu	aacguggcuuagcggcagaaa	3	-	71589326	71589437	uucagacuccugcggcccucucuagccucucggcccuggacucuaagcacuuccaagcaggagaacguggcuuagcggcagaaagggccuaggaggaaagcuggagcaccag	......((((((.((((((.(((.(((.((.((((.((..((((..((........)).))))..)).)))).)).)))))).)))))))))))).....((((....))))	-49.3	0	0	0	0	0.381876	0	0	0	0	0.0779052	0	0	0	0.109372	0.103832	0.299641	0.3015	0.211872	0	0	0	0	0	0
novel_miR_983	28.1	ugugcugugcaguaggacccacu	uggguccuacugcacagcauagg	7	-	112589408	112589519	cucuucuggacauaguucccugugcugugcaguaggacccacugaauagauaagauaagcgguggguccuacugcacagcauagggaacuauguccaguaucuuggguuaga	(((..(((((((((((((((((((((((((((((((((((((((..((.......))..)))))))))))))))))))))))))))))))))))))))......))).....	-81.9	0	0.132594	0.355797	0.495147	0.229126	0.227203	0	0.740469	0.0897504	0.545336	0.483746	0	0.187602	0	0.207664	0.0998803	0.1005	0.105936	0	0.386193	0	0.0762423	0	0.0768523
novel_miR_330	2.4	uggggaucccgaguugccaugagc	acauggcugggaucaccacc	1	-	190685499	190685612	cucugcuugucucaguggguuggggaucccgaguugccaugagcuguggugcaggucacagacauggcugggaucaccaccuuauuguguaggcuggcagcuguggcucugacu	..(((((.(((((((((((.(((.(((((((....((((((..((((((......)))))).))))))))))))).))).)))))))...)))).)))))..............	-48	0	0	0.0592995	0	0	0.113601	0.234225	0	0.359002	0	0	0	0.0938008	0	0	0	0.602999	0	0	0	0	0	0.0668389	0
novel_miR_484	2.1	cuuccugucuccuccuucccagu	agggagaggggagcaggcccug	7	-	92559642	92559754	ccagcaccacgaacgcccccagcuccagggagaggggagcaggcccuggaggucaccuggucaccuaacucuuccugucuccuccuucccagugagcuggacuauuacgacuc	..................((((((((.(((((.((((((((((......((((.((...)).)))).......)))).)))))).))))).).))))))).............	-41.1	4.24913	6.76232	3.79517	3.58981	4.81164	6.13447	2.69358	2.85609	0.987255	1.01277	1.45124	0.403645	3.65823	4.04676	4.56862	5.99282	5.52749	9.00456	5.41585	5.08488	4.54207	3.65963	3.14143	3.2278
novel_miR_371	1.1	cgcggcccccgugacccgggaugu	cucucgggcgcgggugccgcgcg	6	+	12223996	12224107	cuuggcucccgugcgugggcccgguggcccggguggcucucgggcgcgggugccgcgcguccucguaccgcgcggcccccgugacccgggaugugugccccgggcugucucg	((.(((((........))))).)).((((((((..(((((((((((((((.((((((((.........)))))))).)))))).)))))))...))..))))))))......	-69.3	0	0	0	0	0	0	0	0.423125	0	0	0	0	0.281402	0	0	0	0	0	0	0	0.0946264	0	0	0
novel_miR_1074	52.4	aucacuaauuccacugccauc	uaggcaguguaauuagcugauug	9	+	39279699	39279810	cugcacccugcgggcgcccggugcucgguuuguaggcaguguaauuagcugauuguacucuggcgcuuacaaucacuaauuccacugccaucaaaacaaggcacagcaucac	..((.(((...))).))...(((((..((((...(((((((.((((((.((((((((..(....)..)))))))))))))).)))))))....))))..)))))........	-42.9	0.452035	0.198892	0.415096	0.247573	0.0763753	0	1.05401	0	0.269251	0.311621	0.644994	0.807291	0.187602	0.109372	0.207664	1.09868	0.1005	0.635616	0.266353	0.0643655	0.473132	0.609938	0.935744	0.153705
novel_miR_286	30.3	agccuagacgcguccuccucc	cggaggcagcagucuuagaauga	14	-	80105948	80106058	cggcggcggcggcggcggcggcggaggcagcagucuuagaaugaguagcaauauccacgcgaaccaucucagccuagacgcguccuccuccuccucuuccuccucuucuuc	.((.((.((.((.((.((.((.(((((..((.((((.((..((((..((.........)).......))))..))))))))..))))).)).)).)).)).)).)).))..	-36.6	0	0.0662972	0.0592995	0.123787	0.152751	0.227203	0	0.423125	0.0897504	0	0	0	0.281402	0.656231	0.207664	0.199761	0	0.423744	0.177569	0.643655	0	0.609938	0.467872	0.614818
novel_miR_709	1.6	cuaagcugcuaguucugcuacgu	ucagaagagcugagcgcuugcc	4	-	99208518	99208630	cccuguauggcuucgggggcuaagcugcuaguucugcuacgugagacaaucucaaaggcccuuuuuagggccaaccacacaguccucagaagagcugagcgcuugccuaaaaa	(((((........)))))((.((((.(((((((((......((((((.........((((((....)))))).........)).))))..)))))).))))))))).......	-39.7	0.090407	0	0	0.123787	0	0.113601	0.117112	0	0	0	0	0	0.0938008	0	0.103832	0	0.1005	0.105936	0	0	0	0	0.133678	0
novel_miR_116	133.9	ugugacuguggcuuaggccggc	ugguguaggucgcagacacaa	17	+	40335586	40335700	ggcuuugcucaguggauuaaggauccaacauugucgugagcugugguguaggucgcagacacaaccuugcugugacuguggcuuaggccggcaacugcaguuccaauuugaccca	(((..((.....((((((...)))))).))..)))..((((((((((.((((((((((.((((.......)))).)))))))))).))).......)))))))............	-37.3	1.80814	0.928161	1.48249	2.22816	1.222	0.795209	1.63957	2.53875	0.807754	1.40229	2.09623	1.21094	2.25122	2.07806	1.86898	1.19856	1.9095	1.27123	0.621491	1.54477	0.946264	0.533696	0.534711	0.845375
novel_miR_545	24.7	ugcggggagccgaggcgaccagc	ccggcccucgaguuccccgcgagcu	6	+	145533512	145533624	gcggggacggguggcggccuugcggggagccgaggcgaccagcgcagccggcucagugcaccggcgccggcccucgaguuccccgcgagcugccgccgcagacccccaagccg	..((((....(((((((((((((((((((((((((.(.((.(.((.(((((.........)))))))))))))))).))))))))))))..))))))))....))))......	-71.7	0.452035	0.331486	0.118599	0	0.0763753	0	0	0	0	0.0779052	0	0	0.281402	0	0.103832	0.0998803	0	0.635616	0	0.193097	0	0	0.200517	0.0768523
novel_miR_626	1.4	uucgccgcgcagccugcuggga	ccagcagacuucguagcaaaca	6	-	54707445	54707556	uccguagaggaucaggaacuacgauucccagcagacuucguagcaaacauuccccuccguccguuacuuguucgccgcgcagccugcugggagguguaguuccacucugacu	....(((((.....(((((((((.((((((((((.((.(((.((.((((...................)))).)).))).)).)))))))))).))))))))).)))))...	-44	0.271221	0	0	0	0	0.113601	0	0	0	0	0	0	0	0.109372	0.415329	0	0	0	0.0887845	0	0	0	0	0
novel_miR_566	25	aauggcagcucugauucaaacc	cuuggaucugacguugcuguagc	11	-	46058752	46058863	ccacaagcugcguuguaggucacaggcguggcuuggaucugacguugcuguagcugugguguaggcuggcaauggcagcucugauucaaacccuagccugggaauuuccaua	((((((......)))).))...(((((..((.(((((((.((.((((((((.(((..(((....)))))).)))))))))).)))))))..))..)))))(((...)))...	-40.2	0	0.132594	0	0	0.0763753	0.113601	0	0	0	0	0	0	0	0	0	0	0.1005	0.423744	0	0	0	0	0	0
novel_miR_944	2	uguggcuguggcguaugc	guaggucgcagacauagc	14	+	90457355	90457464	gugaguuaaggauuugguauugccaugggcugcaguguaggucgcagacauagcuuggauccuacguuguuguggcuguggcguaugcuagcagcuacagcucugauuga	..((((........((((...))))((((((((((((((.(((((((.((((((.((.......))..)))))).))))))).)))))).)))))).)))))).......	-38.7	0.090407	0.0662972	0.0592995	0.123787	0	0	0	0	0.359002	0	0	0	0	0	0	0	0	0	0	0	0	0.0762423	0	0
novel_miR_53	1.8	uaaaaggcuguuaaaugguga	aucauuuagaaaccuuuuaga	2	-	86925106	86925217	caugcuaggggacugcucuuuaaaaggcuguuaaauggugauacuauauuuuuuaacaucaacaucauuuagaaaccuuuuagagaacaguccucuucacccacaacuaaca	......(((((((((.(((((((((((...((((((((((......................))))))))))...))))))))))).)))))))))................	-36.5	0.090407	0.331486	0	0	0.229126	0	0	0	0	0.15581	0	0	0	0	0	0	0	0.105936	0	0.450559	0	0	0.200517	0
novel_miR_896	1.8	ugggaugaggaucuggcauugc	cagcuuggaucuggugucguuguuca	7	-	67152737	67152852	ggguuugaucccuggccuugcuuagugggaugaggaucuggcauugcugcaagcugcgguguacaucacaguugcagcuuggaucuggugucguuguucagagcuugggccuugga	........(((..(((((.((((...(.(((((((((((((....(((((((.(((.(((....))).))))))))))))))))))....))))).)...))))..)))))..)))	-42.3	0	0	0	0	0.0763753	0	0	0	0.359002	0	0	0.201823	0	0	0	0	0	0	0	0	0	0	0	0
novel_miR_960	5.7	gccaccccaucucugagcccgag	cgugcccagacauguagggugacc	1	-	9024238	9024348	cccacccucucuccgcuucucaggacuuaggccacgugcccagacauguagggugaccccuaacgaggcgccaccccaucucugagcccgagccuacugagaacagcccuu	..............(((((((((....(((((..((.((.((((.(((..(((((.(.(((....))).).)))))))).)))).)).)).)))))))))))..)))....	-37.4	0	0	0.0592995	0	0	0	0	0	0	0	0	0.403645	0	0	0.207664	0	0	0	0	0	0.189253	0	0	0.0768523
novel_miR_707	2.9	aggcccuuacauagucagacucu	ucugacuauguaggggccuaa	1	+	50643104	50643216	guauauuuucacauucgguuaggcccuuacauagucagacucuugugugacauagcagugagucugacuauguaggggccuaaccaaaugggaaaaguacccucuccuucaug	((((.(((((.((((.((((((((((((((((((((((((((((((........)))).)))))))))))))))))))))))))).))))))))).)))).............	-63.1	0	0	0	0	0	0.113601	0.117112	0	0	0	0.161249	0	0	0.328115	0.311497	0.299641	0.201	0	0	0	0	0.228727	0.133678	0
novel_miR_340	1.9	augguugggaggauucucaga	ugggaguccugccuggcuaacugu	2	-	46665692	46665802	uuuguccacuggcuuuuugcaugguugggaggauucucagaaaauaguuuccauagucugggaguccugccuggcuaacugugaaaccacuggucucucuucugauugggu	...(.(((.(((..(((((((((((((((((((((((((((...............)))))))))))).))))))))..)))))))))).))).).(((........))).	-37.5	0.723256	0.662972	0.652294	0.618933	0.381876	0.681608	1.17112	0.528906	0.359002	0.623241	0.322497	0.605468	0	0.765603	0.311497	0.399521	0.602999	0.423744	0.621491	0.386193	0.189253	0.457454	0.60155	0.768523
novel_miR_637	24.5	agucuugauucucuguuuuguu	cccaaaacagagaaucaagacu	7	+	63044214	63044325	agacugaauuuuaggcccucagucuugauucucuguuuuguugguuugacuucugaaguauugcccaaaacagagaaucaagacugagggccuaaaauuaggaauggaaugg	...((.((((((((((((((((((((((((((((((((((..(((...((((...))))...))))))))))))))))))))))))))))))))))))).))..........	-64.3	0	0.132594	0	0	0.305501	0	0	0	0	0	0.322497	0.403645	0.0938008	0.328115	0.103832	0.199761	0.401999	0	0	0	0.0946264	0.0762423	0.334194	0
novel_miR_30	5.7	cccaggucugucacuuucuaua	acagaaagguggagaccugaccgg	9	+	40813043	40813154	auucuguaauuguucauugcccggauucuggguacagaaagguggagaccugaccggcugagcuuugugucccaggucugucacuuucuauauuugugagcugggacaagca	................((((((((.(((((((((.((((((..(.(((((((...(((..........))).))))))).)..)))))).)))))).)))))))).)))...	-34.7	0	0	0	0	0	0	0	0	0.0897504	0	0	0	0	0	0	0	0	0.105936	0.443922	0	0.378506	0	0	0.0768523
novel_miR_225	0.8	ugcucugcagugccccaccuugcu	caagguggggugcuccagaggcgcu	2	+	143635087	143635198	uaaaacaugccaaagagcugccuccuugcagcaagguggggugcuccagaggcgcugccuccuuccugggugcucugcagugccccaccuugcugcuuggagccgagacguc	.....((.((......)))).((((..((((((((((((((((((.(((((.(((..((........)))))))))).))))))))))))))))))..))))..........	-58.7	0	0	0	0	0.0763753	0	0	0	0.0897504	0	0	0	0	0.218744	0	0	0	0	0	0	0	0.152485	0.133678	0
novel_miR_1150	1.6	uuguucccucugccuccucagc	caaggaggagagguggaaga	2	+	9142938	9143048	cggaggagacaaggaggagagguggaagaggugagggaaccaggcgcuagggccggauaccagcucacccuuguucccucugccuccucagcuccccuggaagucacuggc	(((.((((...(((((((((((.(.(((.(((((((((.((.(((......))))).).))..))))))))).)..))))).))))))...)))).)))............	-49.1	0	0.0662972	0.0592995	0	0.152751	0	0	0.105781	0	0.15581	0	0	0.187602	0	0	0	0	0.105936	0	0	0	0	0	0
novel_miR_635	5.7	gaccucuggggugaugaccucu	ugugaugaccucaggggcgauga	1	-	533890	534001	acgaugaccucaggggugaugaccucuggggugaugaccucuggugugaugaccucaggugugaugaccucaggggcgaugaccucuagggggccggucacaugaacaguuu	..(((..((((((((((.((..((((((((((.((.((.(((((.((....)).))))).)).)).))))))))))..)).)))))).))))....))).............	-48.7	0	0	0	0	0	0.340804	0	0	0	0	0	0	0.281402	0	0	0	0	0	0	0	0	0	0	0
novel_miR_918	55.2	ccauguacgugugugugugaau	uauauacacauacauacauacgug	6	-	31423811	31423921	cuaaucauucauauguauguguguauguauauauacacauacauacauacguguauaaauauacaaacccauguacgugugugugugaauauguacacacauucuucauuu	................((((((((((((((.(((((((((((.(((((...(((((....))))).....))))).))))))))))).)))))))))))))).........	-38	0.180814	0.265189	0.415096	0.74272	0.381876	0.227203	0.234225	0.634687	1.25651	0.389526	0.967491	0	0.656605	0.437487	0.519161	0.399521	0.201	0	0.0887845	0.0643655	0.189253	0.381211	0.401033	0.537966
novel_miR_1090	19.1	ucuuugagccucaguuucccugu	uggagaaacugagguucuggaag	17	+	40503665	40503776	uaccaucauuguucccauuuuacagauggagaaacugagguucuggaaggcuaauuuacccaaagagaccucuuugagccucaguuucccugucuguagaaugggugggagu	........((.(.((((((((((((((((.(((((((((((((.(((.((((..(((....))).)).)))))..))))))))))))).)))))))))))))))).).))..	-50.9	0.090407	0	0.237198	0.123787	0.0763753	0.113601	0	0	0.0897504	0	0	0.403645	0	0.109372	0.103832	0.0998803	0.1005	0	0.266353	0	0	0	0.267355	0
novel_miR_1239	2.3	uguggcuguggcugugacccgc	gguguaggucacagguauggc	7	-	51727215	51727326	ugaggaucuggcguugcugugagcugugguguaggucacagguauggcuccaaucugaugugacuauggcuguggcuguggcugugacccgcagcuauagcuccaauucgac	....((..(((....(((((.((((((((.((.((((((((.(((((((....((......))....))))))).))))))))...))))))))))))))).)))..))...	-45.3	5.96686	3.58005	4.38816	5.94176	5.72815	4.99846	4.91872	4.23125	3.05151	4.98593	5.48245	3.63281	5.72185	6.12482	7.57975	4.89413	5.32649	4.23744	3.19624	3.60447	3.12267	4.72702	3.74298	4.53429
novel_miR_480	17.3	augauggaggagcgagcggccgc	cgccgccgcuuccuccagccgc	6	-	52627790	52627902	gggccggccccggggccuccaugauggaggagcgagcggccgccgcugccgccgccgccgcuuccuccagccgcccacucggcuccggcgcgggcccgggcccgacgggggcg	(((((.((.((((((((.......((((((((((.(((((.((.......)).)))))))).)))))))...........)))))))).)).)))))..((((.....)))).	-70.8	0	0	0.177898	0	0.229126	0	0	0.105781	0	0.0779052	0.322497	0.403645	0	0	0.207664	0	0.201	0	0	0.193097	0.0946264	0.381211	0.200517	0.307409
novel_miR_895	75	cuuuuggaaggcuuagaccauc	ugggucugagaacuuacaaaagu	1	-	97936642	97936752	gcuuucuggaucuggaguaggauggacaguugggucugagaacuuacaaaaguguggauuauagaggacacuuuuggaaggcuuagaccaucuugucuccuugaggcaucc	(((((..((((((......))))((((((...((((((((..((..(((((((((............)))))))))..)).))))))))...))))))))..)))))....	-38.1	0.361628	0.72927	0.652294	0.123787	0.458252	1.02241	0.351337	0	0.0897504	0.0779052	0.161249	0.201823	0.469004	0.328115	0.207664	0.998803	0.502499	0.741552	0.532707	0.257462	1.04089	0.609938	0.735228	0.614818
novel_miR_87	1.3	aggccggagcugggucacucgg	gagcgcacccgcucccggcccac	4	-	34431391	34431502	uuugcucccgccccuggcggaggccggagcugggucacucggggacgagaagcuccccgagcgcacccgcucccggcccacccccagccuccgccucagcugccgggggagg	.......((.((((((((((.(((((((((.(((((.(((((((((.....).)))))))).).))))))).))))))........((....)).....)))))))))).))	-64.4	0	0	0	0.37136	0	0	0	0	0	0.389526	0	0.403645	0	0.109372	0	0.199761	0	0	0.355138	0	0	0	0	0
novel_miR_653	1.8	ugugucugugguguaggccaga	ugguucggaucuggcauugc	1	+	174799862	174799974	auuugaggcauaaauugcaguugugguucggaucuggcauugcgugugucugugguguaggccagagcugcaguuccaguucgaccucuagcccaggaacuuccauaugccac	......((((((((((((((((.(((((.(.(((.(((((.....)))))...))).).))))).))))))))))..(((((..............)))))....))))))..	-36.9	0.271221	0.72927	0.355797	0.37136	0.458252	0.568006	0.468449	0.317344	0.0897504	0.233715	0.483746	0.807291	0	0.218744	0.519161	0.599282	0.401999	0.211872	0.177569	0.450559	0.567758	0.457454	0.467872	0.230557
novel_miR_376	55.9	uguggcgcaguuucgaucccuagc	uaaggaucaagugucgucacugu	7	-	30625706	30625819	ggcagaguucucuugugguucagcggguuaaggaucaagugucgucacugugggcgguucuggucacugcuguggcgcaguuucgaucccuagccugggaacuucuaaaugccu	((((..........(.(((((..(((((((.(((((((.((.((((((....((((((.......)))))))))))))).))..))))).))))))).))))).)....)))).	-41.3	0.180814	0.0662972	0.237198	0	0.229126	0.227203	0.117112	0.105781	0.269251	0	0	0.201823	0.938008	0	0.207664	0.0998803	0.502499	0.211872	0.443922	0.772386	1.04089	0.0762423	0.267355	0
novel_miR_390	30.4	cauagcaacaccagaucugagc	ucagaucugagcugcaguggc	7	+	54860319	54860430	ggaaguucgcaggcuaggggucagaucugagcugcaguggccagucuacacaacagccauagcaacaccagaucugagccacgucugugaccugcacugcagcccauggcaa	.(.((.((((((((...((.(((((((((...(((.(((((..............))))).)))....))))))))).))..)))))))).)).)......(((...)))..	-41.7	0	0.265189	0.415096	0	0.229126	0.227203	0	0	0	0.15581	0	0.201823	0	0.328115	0	0	0.201	0.105936	0.0887845	0.128731	0.0946264	0	0.0668389	0.0768523
novel_miR_352	2.6	gcuggcagcuguagcucc	agcugcggcuguggcau	15	-	31534416	31534527	cugauuaguauccaugaggaugcaggguugaucccuggccucaaugagugggucagggauccagcauagcugcggcuguggcauaugcuggcagcuguagcuccaauuuguc	.......((((((....))))))...(((((((((((((((........))))))))))).))))..((((((((((((.((....))..))))))))))))..........	-53.3	0.090407	0.132594	0	0	0	0	0	0	0	0	0	0.201823	0	0	0	0	0	0.105936	0.266353	0	0	0	0	0
novel_miR_452	0.3	cauuuucucucccuccagugcuu	ucucuggaggagaggaagcgcc	2	-	28827408	28827520	aagacuagucagaagcuaacgcguuucacucucuggaggagaggaagcgccagacuagggaucuccugggcauuuucucucccuccagugcuuuaaaugaauuuguaguuuau	.((((((....(((((......)))))...(.(((((((((((((((.(((....((((.....))))))).)))))))).))))))).)...............))))))..	-36	0	0	0	0	0	0.113601	0.117112	0	0	0	0.483746	0	0	0	0	0	0	0.211872	0	0	0	0	0.133678	0
novel_miR_284	36	cagggcggguggggaggcugga	cucccuccccuccccuccagc	2	+	76512873	76512981	ccuugcagggacuggcuggagccccuccucccuccccuccccuccagccaggccuccuagcaacuaucugcagggcggguggggaggcuggagggcccacgccuguuuu	(((...)))(((.((((((.((((.(((..(((((((.(((.....(((..((....(((...)))...))..)))))).)))))))..)))))))))).))).)))..	-54.2	0	0.0662972	0.0592995	0	0	0.113601	0	0	0	0	0	0	0	0.328115	0	0	0	0	0	0.193097	0	0	0	0
novel_miR_728	2.5	uggguucugcggaguggagc	ugcuggcugaauauu	9	+	56851411	56851520	uggugcugaaggcaccagggggcgcggaugggggcugcuggcugaauauuggguaaggaagauggcccaguggguucugcggaguggagccccgaccuugagcagccccu	(((((((...)))))))((((((((((.(.((((((.((.((.(((((((((((..........)))))))..)))).)).)...).)))))).)))....)).))))))	-51.9	0	0.132594	0.0592995	0	0	0	0	0.105781	0	0	0	0	0	0.109372	0	0.0998803	0.1005	0	0	0	0.0946264	0	0	0
novel_miR_513	1.1	uaaacccauguggaauucugagg	gaugaguaccaugggguaucug	7	+	121772210	121772318	aggcagaaaaccacgugucuggaucgaugaugaguaccaugggguaucugaaacgggaguuuugauuaaacccauguggaauucugagguccuguuacagagacacgca	.............((((((((((((......((((.((((.(((((((.(((((....))))))))...))))..)))).))))...)))))........)))))))..	-31.5	0	0.0662972	0.0592995	0	0	0.113601	0.234225	0.84625	0.359002	0.15581	0	0.403645	0.0938008	0.437487	0.726826	0.699162	0.602999	0.211872	0.621491	0.257462	0.473132	0.533696	0.267355	0.691671
novel_miR_938	1.9	ugacagggauggaagacaggagc	ccccgucuuaccuuccugccagu	2	-	73128509	73128621	caagggaguaaguuuuaucuugacagggauggaagacaggagcaggggaagagagccuugggcuccggguaccauaacugccccgucuuaccuuccugccagugagauugcca	.......((((.((((((..((.((((((.(((((((.((.((((((...(.(((((...)))))).....))....)))))).))))).)))))))).))))))))))))..	-38.1	0.090407	0.0662972	0	0	0	0	0	0	0	0	0	0.807291	0	0.109372	0	0.299641	0	0	0.0887845	0.128731	0.283879	0.0762423	0	0.153705
novel_miR_685	0.3	cucuguuugagacugugccugccg	ggggcauuaagacacagaggg	14	-	30862786	30862899	uuucuucacccccaugcccucucuguuugagacugugccugccgguuucaagaucgaugaaaucgggggcauuaagacacagagggggaccugggcacagcggcaaacuucucu	..........((((.(((((((((((........((((((.(((((((((.......)))))))))))))))......)))))))))).).))))...................	-43.6	0	0	0	0.247573	0	0	0.234225	0	0	0	0	0	0	0	0	0	0	0	0	0	0.0946264	0.228727	0	0
novel_miR_593	0.2	cgggggucgggcggguagguu	gaggcgcgccgggccccugcc	1	-	146002572	146002682	gggcgcagggacugggggcgcgggggucgggcggguagguuccggguggggaggggccggccuggaggcgcgccgggccccugccccucugcccggggcgcacccccucuc	((((((.(((.(.(((((.(((((((((.((((.((...((((((((.((......)).)))))))))).)))).)))))))))))))).))))...)))).)).......	-74.5	0	0.0662972	0	0	0	0	0.117112	0	0	0	0	0	0	0	0	0	0	0	0.355138	0	0	0	0	0
novel_miR_589	0.1	gugccuguguuggggggg	uucccaagcaaguaccc	8	+	82803070	82803177	auuuauuuuccagucagaauucuaggcccagaguuucccaagcaaguaccccauauuaauuguguggggugugccuguguugggggggggguauuguacuuugagccu	.......................((((.((((((((((((((((.(((((((((((.....)))))))))..)).))).)))))))...........)))))).))))	-34.2	0.090407	0	0	0	0	0.113601	0	0	0	0	0	0	0.0938008	0	0	0	0	0	0.177569	0	0	0.228727	0.0668389	0
novel_miR_211	42	cuuuaagcugcaugcacugagcgc	cucaguggguguggcuuagagau	13	-	207653159	207653270	aagcuugucuguucuccuaucuuuaagcugcaugcacugagcgccaccuugaauggugugucccgcucaguggguguggcuuagagauaggaggacagaccagacacacaag	...((.(((((((((((((((((((((((((((.((((((((((((((......)))).)...))))))))).))))))))))))))))))))))))))).)).........	-71.1	0	0.397783	0	0.247573	0.381876	0.681608	0.819786	1.26937	0	0.311621	0	0	0.0938008	0.218744	0	1.09868	0.3015	0.105936	0.177569	0.257462	0.283879	0.304969	0.133678	0.153705
novel_miR_747	0.7	aauaagaugaacagcuguauacc	uaugcagauguucaucuuauugu	17	-	13982519	13982631	aauacauucauuuaauacacaauaagaugaacagcuguauaccuauugaaaaccaagcuuuuuuaaaaauagguaugcagauguucaucuuauuguguauuaaaugacccagc	.......((((((((((((((((((((((((((.(((((((((((((....................))))))))))))).))))))))))))))))))))))))))......	-54.3	0	0	0	0	0	0	0	0	0	0.0779052	0	0.201823	0	0	0.103832	0	0	0	0.355138	0	0	0	0	0.0768523
novel_miR_131	2	ucugagaugugaccugggcauc	ugccuggguccccuccccagagg	5	-	27343455	27343566	gaauccuuuggaagcuuuugaaaaauuccuggugccuggguccccuccccagagguucaaauuuaauugcucugagaugugaccugggcauccggauuuuuaaaguccuccc	.........(((.(.(((((((((..(((.((((((((((((.(.((..(((((...............))))).)).).)))))))))))).)))))))))))).).))).	-38.9	0.361628	0.265189	0.474396	1.11408	0.0763753	0	0	0.211562	0	0.545336	1.12874	0.201823	0.375203	0	0.207664	0.399521	0	0.635616	0.177569	0.0643655	0.473132	0.152485	0.467872	0
novel_miR_1062	12.3	ugguguguaggucacagacauagcu	uguggcuguggugcagacugac	6	-	45832879	45832992	aaggauccggcugugagcuuugguguguaggucacagacauagcuugaaucccauguugcuguggcuguggugcagacugacagcuacagcucuaaaucaacccacuagccugg	...(((..((((((.(((((((((.((((..((((((.((((((..............)))))).)))))))))).))))).))))))))))....)))...(((......)))	-37.6	0	0.198892	0	0	0	0	0	0	0	0	0	0	0.0938008	0	0	0	0	0	0.0887845	0	0	0	0	0
novel_miR_990	0.7	gagaucuuagaaaauuugg	ugacuagcuucuccu	14	+	48762433	48762540	aagggacccuuagggggagggaacucaucugccugacuagcuucuccuccacggggcagguggacacaggagaucuuagaaaauuugguagaggaguuccugacuugg	......(((...)))(..((((((((.((((((.((((((..((((((((((.......)))))....)))))..))))....)).)))))).))))))))..)....	-41.4	0	0	0	0	0	0	0.234225	0	0	0	0.483746	0.807291	0	0	0	0	0	0	0	0	0	0	0	0
novel_miR_121	2	auuaccacuuggugacugugaaa	ucacagcaucuagugggaagaa	3	+	72877992	72878102	ggugguggguguuggccuuauuaccacuuggugacugugaaagucuugacucuccuuuuggccucucacagcaucuagugggaagaaggaagacuaccuccuuauuaccca	(((((((((((((..((((....(((((.((((.((((((.((.((.............)).)).)))))))))).)))))....))))..))).))))....))))))..	-39.2	0.180814	0.0662972	0.0592995	0.123787	0	0.113601	0	0	0	0.0779052	0	0	0	0.437487	0.207664	0	0	0	0.0887845	0	0	0.0762423	0.0668389	0
novel_miR_660	2	uugcuguggcacaugcuaga	cagcaucgucacugcugug	7	+	28902795	28902904	guauucucugaguuccccuguggcucaacagguuaaggauccagcaucgucacugcugugguucaggucauugcuguggcacaugcuagaucccuggccugggaauuucu	..(((((.((((((.......)))))).(((((((.(((((.(((((.(((((.((.((((......)))).)).)))))..))))).))))).))))))))))))....	-39.8	0	0.132594	0.237198	0	0	0	0	0	0	0	0	0	0	0	0	0.0998803	0	0.105936	0	0.128731	0	0	0	0.153705
novel_miR_613	1.9	ucaugagaaagugccuggaac	gccaagcauuuucuuaugugc	4	+	93534240	93534350	guaccagcuaaugcugauggaguucucacucugugccaagcauuuucuuaugugcuuuacaaauauuacuucaugagaaagugccuggaacacagugcuccauaaaauguu	....((((....))))((((((....((((.(((.(((.(((((((((((((...................))))))))))))).))).))).))))))))))........	-38.3	0	0	0	0	0.0763753	0.227203	0.117112	0	0	0	0	0	0.0938008	0	0	0.0998803	0.1005	0.211872	0	0	0.0946264	0	0.133678	0.230557
novel_miR_592	2.2	uguggcuguggcugugacccgc	gguguagguugcagacgcggc	11	+	70573691	70573801	guggguugaggaucugguguugccaugagcugugguguagguugcagacgcggcuuggaucugguguggcuguggcuguggcugugacccgcagcuguagcuccaauucga	..........((..(((.(((((....((((((((.((.((((((((.(((((((............))))))).))))))))...))))))))))))))).)))..))..	-43.3	5.96686	3.58005	4.38816	5.94176	5.72815	4.99846	4.91872	4.23125	3.05151	4.98593	5.48245	3.63281	5.72185	6.12482	7.57975	4.89413	5.32649	4.23744	3.19624	3.60447	3.12267	4.72702	3.74298	4.53429
novel_miR_151	1.4	uuugucagacuaaauuuacucu	cauaaauuuugucugacaaaau	15	+	31501316	31501425	acauaaaaauagcauuggugguaacuggagcauaaauuuugucugacaaaaucaguggaucccacaguauuuugucagacuaaauuuacucucuuauuaugaguuaguaa	.............(((.((((((...((((..(((((((.(((((((((((((.((((...)))).).)))))))))))).)))))))..)))))))))).)))......	-33.2	0	0.0662972	0	0	0.0763753	0	0	0.317344	0	0.389526	0	0	0	0	0	0	0.201	0	0	0	0.0946264	0	0.0668389	0
novel_miR_282	2.7	ucagcuucgggccuagauccugg	ucgggcucucccggagcagagg	1	+	272963387	272963497	uggaagccccugcgucugcgucagcuucgggccuagauccuggccuuugggauucagcuugauggucgggcucucccggagcagaggcagucggagggcagggcugacguu	.(..(((((((.((.((((.((.((((((((...(((.(((((((.(((((......))))).))))))).))))))))))).)).)))).)).))....)))))..)...	-57.2	222.22	164.881	199.009	295.479	268.841	198.461	317.023	348.443	287.919	212.447	262.19	308.99	215.648	185.385	259.788	215.542	177.684	212.825	202.517	155.636	143.075	170.173	150.655	143.099
novel_miR_1071	2.3	ugggacuuauaggugaaccaga	uggccacuuaggaagucaccugu	5	-	15734995	15735106	cacaaacgagcagagcccagugggacuuauaggugaaccagagcuacuuucucagagcagaccuggccacuuaggaagucaccugugggcucuggccgaauagcagccauaa	......((..(((((((((..(((((((.((((((..((((..((.((((...)))).))..)))).))))))..))))).))..)))))))))..))..............	-45	0.090407	0.331486	0	0	0	0	0.117112	0.105781	0.359002	0.545336	0.161249	0.201823	0.0938008	0.218744	0.103832	0.499401	0.3015	0.105936	0	0.193097	0	0.381211	0	0
novel_miR_738	34.1	uacagucaacggucggugguuu	cucaccgacagcguugaauguu	1	-	265497224	265497334	gucaguaagaaccccaagguacagucaacggucggugguuuuuucaaaucccaaacucaccgacagcguugaauguuccuuggaguucucugaagacugaguccuggcccu	.((((..(((((.((((((.(((.(((((((((((((((((...........)))).)))))))..)))))).))).)))))).))))))))).(((...)))........	-43.6	0.271221	0.596675	0.177898	0.123787	0	0.113601	0	0.211562	0.359002	0	0.322497	0.201823	0.187602	0	0	0.0998803	0.1005	0.211872	0	0	0.0946264	0.228727	0.0668389	0
novel_miR_220	2.8	ucuggguauuccggcucgcacg	agcgagcggaggccgagaga	6	-	48701927	48702038	cgccgcuucgggaggagucgccuccacugccuuccggaagcgagcggaggccgagagagcagaacagcucucuggguauuccggcucgcacggucccgggcggcuggcagga	.((((((.(((((((((....))))........(((...(((((((((.(((.(((((((......))))))).)))..))).)))))).))))))))))))))........	-60.4	0	0	0.0592995	0	0.0763753	0	0.585561	0	0.0897504	0	0	0	0.0938008	0	0	0	0	0	0	0	0.0946264	0.0762423	0	0.0768523
novel_miR_754	0	cacggcauugcuggaaggaug	ggcuuccagcacugccugcc	6	-	156982885	156982995	uaaggcuccuuuuuaaaguccacggcauugcuggaaggaugggagggaaaucaggcuuccagcacugccugcccaauaaugagagcccugccucgcauuccuggcucccuu	...(((((.((.(((..(..((.((((.(((((((((..(((........)))..))))))))).))))))..)..))).)))))))..(((..........)))......	-37.2	0	0.0662972	0	0	0	0	0	0	0	0	0	0.201823	0	0	0	0	0	0	0	0.128731	0	0	0	0.307409
novel_miR_964	2	cccuucgcacacguguguucugc	agaaacacaccuguguuaagaccu	6	+	70886488	70886598	ucgcucugggcuguggcaggcccuucgcacacguguguucugcgguacucagaaccagaaacacaccuguguuaagaccugccacguguuaaaaaacaguaugucccuuuc	.......(((((((((((((..(((.(((((.((((((((((.(..........)))).))))))).))))).))).)))))))))((((....))))....)))).....	-39.6	0	0	0	0.123787	0.305501	0	0	0	0	0	0	0	0.0938008	0	0	0	0	0.211872	0	0.0643655	0	0.0762423	0.0668389	0.0768523
novel_miR_1225	2.2	augugucucugguuagcuggu	cugcugaccugggccacauuuga	18	-	40134114	40134225	ugguucaugagucucugaaucaguugggcauuucugcugaccugggccacauuugacuguuugaacucacucaugugucucugguuagcugguugcucagcuggggacugga	.......(.((((((.....((((((((((..((.(((((((.(((.((((..(((.((........)).))))))).))).))))))).)).)))))))))))))))).).	-43.5	0.090407	0	0.0592995	0	0	0	0	0.211562	0	0.233715	0	0	0	0	0	0	0.201	0.211872	0	0	0	0.0762423	0	0
novel_miR_288	18.7	uuacuucuucuuccauccccacc	uuggggauggagcagaggagggu	X	-	43003258	43003370	gucauagccaggauucugggagggagcaagccuuuuggggauggagcagaggagggucgugacuguguccuuacuucuucuuccauccccaccguagccccggaaagccagcg	......((..(..(((((((((((......)))).((((((((((..((((((((...(.(((...))))...)))))))))))))))))).......)))))))..)..)).	-42.9	0	0.0662972	0	0.247573	0	0.113601	0.702674	0.105781	0	0.0779052	0	0	0.0938008	0	0.207664	0	0.502499	0.105936	0	0.193097	0	0	0	0.0768523
novel_miR_329	5.8	agaagcuccucuuccugauugugc	ugguugggaaggaagaagcugc	6	-	157619271	157619384	ggacacccucagacugggagaggugaacagggcugguugggaaggaagaagcugccugacuuuuguacgcagaagcuccucuuccugauugugccuggaugccugauaccauca	...(((((((.......))).))))..((((..((((((((((((.((...((((...((....))..))))...)).).)))))))))))..))))((((........)))).	-35.9	0	0	0	0	0.0763753	0	0	0.634687	0	0	0	0	0	0	0	0.199761	0	0	0	0	0	0	0	0
novel_miR_342	2.3	accccuggccugggaacuucc	gaguucccugguggcucaguggguua	15	+	47634219	47634330	auguguggaguucccugguggcucaguggguuaaggaucugacauugucacugcuguggcucagguuagaccccuggccugggaacuuccgaguguugccaaaaacaaacaa	......(((((((((....(((.(((.(((((...(((((((....(((((....)))))))))))).))))))))))).)))))))))....((((......)))).....	-43.9	1.89855	1.92262	1.36389	0.866507	1.06925	0.454405	1.52246	0.740469	1.077	1.5581	3.38622	1.00911	1.12561	1.09372	1.24599	1.59808	1.206	1.05936	0.710276	0.514924	1.32477	0.686181	0.60155	0.691671
novel_miR_846	2.8	cuccuccggccucuccucuucccag	uuguggaagaaggcgaggaggaug	12	+	19016788	19016903	guaagugacccucgaggaagggcggugguuguggaagaaggcgaggaggauggcugggaucccuaaagcccuccuccggccucuccucuucccagugcccuuccagaggucgagag	.....(((((.((..(((((((((.(((..(.(((.((.(((..((((((.(((((((...)))..)))).)))))).)))))))).)...))).))))))))).)))))))....	-60.5	0	0.198892	0.118599	0	0.0763753	0	0.351337	0	0	0	0.161249	0	0.187602	0.109372	0.207664	0.0998803	0.1005	0.105936	0	0.257462	0	0.0762423	0.133678	0.0768523
novel_miR_351	0.3	uuucuggagacacaggacugg	cguccugcacgucuccaggccgu	5	+	21524369	21524478	augccugcaagggcaagaguuuucuggagacacaggacuggucguguguguggcacgcaccuuugaucccguccugcacgucuccaggccgucuacagcaccaacagccc	.(((((....)))))(((....(((((((((.((((((.(((((((((((...)))))))....)).)).))))))...)))))))))...)))...((.......))..	-43.8	0	0	0	0	0	0.113601	0	0.317344	0.0897504	0	0	0	0	0	0.103832	0	0	0.105936	0	0	0.0946264	0	0	0
novel_miR_533	3	ugcccgccugucucccgcagg	gagcgguugacggucccaggcagggugg	8	-	6425230	6425339	caucccagggccgcggggcuggagagagcgguugacggucccaggcaggguggcgcguccucaguucaccugcccgccugucucccgcagggucacagcaaauccaucca	...(((........)))((((((....((((..(((((.(...((((((..(((.........)))..)))))).).)))))..))))....)).))))...........	-39.2	0.090407	0	0	0.123787	0	0	0	0	0	0	0	0	0.281402	0	0	0	0.201	0	0	0	0	0	0.0668389	0.0768523
novel_miR_1234	2.1	ugugauucugguguagaccuc	ggccuacaucagagaugcagc	12	-	48246435	48246545	aguggguuaaggauccaguauugccacaagcuguggccuacaucagagaugcagcucggaucugguuugcugugauucugguguagaccucagcuguagcuccaauucagc	(.((((((...)))))).)...((.(((.((((.((.(((((((((((.((((((.............)))))).))))))))))).)).))))))).))...........	-41.7	0	0	0.118599	0.123787	0	0.113601	0	0	0.359002	0.0779052	0.161249	0	0	0.218744	0.519161	0	0	0	0.0887845	0.0643655	0.0946264	0.228727	0	0
novel_miR_633	2.6	acuagaaauuggguaggacaga	ucuguccuacccaauuucuagu	1	+	249083619	249083730	ucuauaguguucacacgggauuugaauaauuucuguccuacccaauuucuagucccuaccuauucuagagacuagaaauuggguaggacagaaaugauuagaucuagguaca	......(((....))).((((((((...((((((((((((((((((((((((((.(((.......))).))))))))))))))))))))))))))..)))))))).......	-53.4	2.35058	3.44746	2.25338	1.48544	1.45113	1.47682	0.936898	1.05781	1.52576	0.467431	1.12874	0.807291	1.87602	0.437487	1.14215	1.09868	1.1055	0.847488	0.887845	0.772386	0.567758	1.21988	0.735228	0.614818
novel_miR_547	9300.7	ucagugcacuacagaacuuugu	aaaguucugagacacuccgacu	18	+	46415208	46415318	cuuuugaggcaaaguucugagacacuccgacucugaauaugauagaagucagugcacuacagaacuuugucucuggagacuguggucgccgccacugccgccaccaccagc	((((.((((((((((((((((.((((..(((((((.......))).))))))))..)).)))))))))))))).)))).(((((((.((.((....)).)).)))).))).	-44.4	0	0.132594	0.296497	0.123787	0.0763753	0	0	0	0	0.701146	0	0.201823	0.187602	0.546859	0	0	0	0.211872	0	0	0.189253	0.228727	0.200517	0.0768523
novel_miR_425	2.3	ugguguaggucacagacgcagc	ugugguguaggccagcagcuaca	14	+	54377635	54377745	ugagcugugguguaggucacagacgcagcucggaucccauuuuccuguggcugugguguaggccagcagcuacagcuccuagccugggaacuuccauaugcugcagugugg	.((((((((((((.(((((((..(((((((.(((........)))...))))))).))).)))).))).))))))))).((((.((((....))))...))))........	-44.6	0.180814	0.132594	0.118599	0	0.152751	0	0.234225	0.105781	0.0897504	0	0	0.201823	0.0938008	0.218744	0.311497	0.299641	0.201	0.211872	0.177569	0.128731	0.0946264	0.0762423	0.0668389	0.0768523
novel_miR_1242	1.7	uucccugcccucuuccuccacu	aggaugggcuguggguggggaagg	7	+	8857867	8857978	uuccaaugcuaccaacaccuuucccugcccucuuccuccacuuccacugagcaagcgggacacaggaugggcuguggguggggaaggacugacauuucugugcuggaccucu	...........(((.(((((((((((((((.(.((((((..((((.((.....)).))))....))).)))..).))))))))))))............))).)))......	-35.6	0.361628	0.861864	0.0592995	0.37136	0.381876	0.113601	0.702674	0.105781	0.179501	0.779052	1.28999	0	0.375203	0	0.207664	0.699162	0.201	0.105936	0	0.257462	0.283879	0.533696	0.200517	0.537966
novel_miR_1018	0.9	cagcaaugauggaucugagc	ucacaacaaugcugua	13	-	83563555	83563666	cuggccuacaccacaucuacagcaaugauggaucugagcugugucuucggccuauagcacaguucacaacaaugcuguauccuuaacccaaugagcauagccagggaucgaa	(((((............(((((((.((.((....(((((((((.((.........))))))))))))).)).)))))))..((((......))))....)))))........	-30.4	1.08488	1.19335	1.42319	3.58981	3.36051	3.74884	2.45936	2.85609	1.52576	4.05107	3.38622	0.807291	3.28303	4.2655	3.73796	4.69437	4.42199	4.97899	1.95326	2.38152	3.50118	1.52485	2.07201	2.30557
novel_miR_210	2.9	gccuguggcggccgcggaucucc	ggguccgucaggccgccucagccu	12	+	61044649	61044761	ccugcccucgggcaccucaggccuguggcggccgcggaucucccagcucauggggguccgucaggccgccucagccugagcgccguggccgcagcgucgcguccuggauugag	..((((....)))).(((((((.((.((((((((((((((.((((.....)))))))))))..))))))).)))))))))..(((.((.(((......))).)))))......	-65.5	0	0	0	0	0	0	0.117112	0	0	0.0779052	0	0	0	0	0.103832	0.0998803	0	0	0	0.321828	0	0.228727	0	0
novel_miR_1236	1.8	uaaggaucugguguugcu	ugccagaguuccugac	16	-	68257940	68258055	acucagugccagaguuccugacguggcucagcaguaaggaaccugacuaguguccaugaggacauggguucugucccuggccuugcucaguugguuaaggaucugguguugcugug	...((((((((((..(((((((..((((.((((((.(((.((..((((.((((((....)))))).))))..)).))).))..)))).)))).))).))))))))))...))))..	-42.3	0	0	0	0	0	0	0.117112	0.105781	0	0	0	0	0	0	0	0	0	0	0	0	0	0	0.0668389	0
novel_miR_840	0.4	cucggggcgcucugcuucuuccuc	ccaggaagcagccgccccggcc	5	-	21262153	21262264	agauucagaagcccguccggcucggggcgcucugcuucuuccuccuacaccugcggucuccaggaagcagccgccccggccaucugcgcucucccuauugguggagcagagu	..................(((.(((((((..(((((((((...((.........)).....))))))))).))))))))))..((..(((((.((....)).)))))..)).	-44.6	0	0.0662972	0	0	0	0	0	0.317344	0	0	0.161249	0	0	0.109372	0	0	0	0	0	0	0	0.152485	0	0
novel_miR_570	61.7	agcuacauugucugcuggguuuc	accuggcauacaauguagauuucugu	X	-	40571048	40571158	cccaccauccaggucugggcaugaaccuggcauacaauguagauuucuguguuuguugggcaacagcuacauugucugcuggguuucaggcuaccuggaagcaugugcuuc	.......(((((((...(((.(((((((((((.(((((((((....((((((((...)))).))))))))))))).))))))).)))).))))))))))(((....)))..	-45.2	0	0	0	0	0	0	0	0	0	0.15581	0	0	0	0	0	0	0	0	0	0	0	0	0	0
novel_miR_716	2709.9	aaacaaacauggugcacuucuu	gaagucgcccauguucuuuucg	AEMK02000452.1	+	39725	39836	cugcccgucagugcccaucucuggugccugaaaagaagucgcccauguucuuuucgcuugauacgugacgaaacaaacauggugcacuucuuuuucgguaucacaucgcauc	..........((((.......(((((((.((((((((((.(((((((((..((((((.........).)))))..))))))).)))))))))))).)))))))....)))).	-39.3	8.49825	6.43083	6.16714	16.0923	15.8861	13.405	9.60321	8.35672	5.29527	2.49297	4.35371	2.22005	28.3278	37.5145	30.5267	27.6668	32.8634	29.2383	26.6353	35.0792	36.3365	35.2239	28.6739	24.3622
novel_miR_1094	1.6	gaugucauggcuguucucuug	ugagaguugccauggcaccg	15	+	54934654	54934763	uuuuguugucaagagugucugaugucauggcuguucucuuggcugccuguugcuacaccugagaguugccauggcaccggcaaucucugagucacacuuagugaacaggg	(((((....))))).((((.(.(((((((((..(((((.((((........)))).....)))))..)))))))))).))))..(((((..((((.....)))).)))))	-35.1	0	0.0662972	0	0	0.0763753	0.113601	0	0	0	0	0.161249	0	0	0	0.415329	0	0	0	0.177569	0.128731	0	0	0	0
novel_miR_750	0.7	uuggucucacucugucugaguuu	acugggcagaggggagacucccc	5	-	2732527	2732639	ucacggagcguccacacggguuggucucacucugucugaguuuuaggcacaugcugacugggcagaggggagacuccccugugcugggcgucgaagucccggugggacucuug	...((..(((((((((((((..((((((.((((((((.((((...(((....)))))))))))))))..))))))..)))))).))))))))).((((((...))))))....	-55.8	0	0.265189	0.0592995	0.123787	0	0	0	0	0	0	0	0	0	0	0	0.0998803	0	0	0	0	0	0.0762423	0	0
novel_miR_770	1.3	uggagcuggagaugaacucggacc	uccagccauguccagcuccagc	10	-	13481712	13481822	cagcauugucaggauccagccauguccagcuccagcacgaagauagugaagcccagugcugagaagcuggagcuggagaugaacucggaccucgaggcccagcuuugcaag	..........(((.(((((.(((.((((((((((((.(..((.((.((.....)).))))..)..)))))))))))).)))..)).))))))((((((...))))))....	-43.1	0.180814	0	0	0	0	0.113601	0	0	0.179501	0	0.322497	0	0	0.218744	0.207664	0	0	0	0	0	0	0	0.0668389	0
novel_miR_597	3.2	aucugcgguugguugaaucugu	agauucagucaaccgcggauca	3	-	94718303	94718414	agccggcucucgguauccgcggguuccguauccacagauucagucaaccgcggaucaaaaacagcacaugaucugcgguugguugaaucuguggaugcgggacccauggaug	.((((.....))))(((((.(((((((((((((((((((((((((((((((((((((...........))))))))))))))))))))))))))))))))))))).))))).	-76.9	0.090407	0.132594	0.237198	0.123787	0.0763753	0.113601	0.234225	0	0.179501	0	0	0	0.0938008	0.218744	0.415329	0.399521	0	0.423744	0	0.0643655	0.0946264	0	0.133678	0.230557
novel_miR_699	2.8	ugcccugucccggucuccgcagu	uuugcugagugggggguggggggcaug	14	-	44052965	44053077	uggccacgcugcuguccugugggugcuuugcugagugggggguggggggcaugcuggcuggacuuugcagccugcccugucccggucuccgcaguaccacggcagccuggcgu	..((((.((((((((......((((((.......(((((((.(((((((((....(((((.......))))))))))...)))).))))))))))))))))))))).))))..	-59.7	0	0	0	0	0	0.113601	0	0.317344	0.0897504	0	0.483746	0	0	0	0	0	0	0	0	0.128731	0.0946264	0	0	0.0768523
novel_miR_683	1070	aauauuauacagucaaccucu	agguugccugugagguguuca	AEMK02000452.1	+	70461	70569	gucugcagucagcccugcucagugguaccugaaacagguugccugugagguguucacuuucuauacgaugaauauuauacagucaaccucuuuccgguaucgaaucccg	....((((......))))....(((((((.((((.((((((.(((((.((((((((...((.....)))))))))).))))).)))))).)))).))))))).......	-36	3.61628	3.04967	3.73587	5.94176	9.31778	2.27203	9.83743	5.71219	5.38502	5.92079	8.22367	6.2565	8.44207	7.7654	4.56862	4.19497	10.9545	9.64017	6.12613	5.53543	5.77221	15.4772	19.918	17.9066
novel_miR_851	2.1	ucuaaucagcuguugcugcuggc	cacagcaacgccagauuugagc	12	-	45488928	45489040	ggagguucccaggcuaggguucuaaucagcuguugcugcuggccuacgucagagccacagcaacgccagauuugagccaagucuucgaccuacagcacagcucacggcaacac	..(((((...(((((..(((((.((((.((.(((((((.((((((.....)).)))))))))))))..)))).))))).)))))..)))))........(((...))).....	-40.1	0.090407	0.0662972	0	0.123787	0.0763753	0	0	0	0.179501	0.0779052	0	0	0.187602	0	0	0.299641	0	0	0	0	0.0946264	0	0	0
novel_miR_676	1.4	augugugguguguauguauaugu	guauauguacacacacacacac	12	+	53357398	53357510	aaaauuccguuguguguguguaugugugguguguauguauauguguguauauguacacacacacacacauaccuuuuuuuuuuggaugguucgcaauaguuuuuuuuuuaauu	((((..(.(((((((((((((..(((((.(((((((((((((....)))))))))))))))))))))))))((.(((......))).))..)))))).)..))))........	-33	0	0.198892	0.237198	0	0.152751	0.568006	0	0.211562	0	0	0	0	0	0	0	0.0998803	0	0	0	0	0.0946264	0	0	0.0768523
novel_miR_766	1.2	uggaaacgaaucugacuag	gggagguagaguuuccauu	7	-	75535663	75535774	accugggcagucugugccugccacucuccugcccaagacacugacuaagccaaaguguuuucugggagguagaguuuccauuguggcacgguggaaacgaaucugacuagua	...(((((((...(((.....)))....)))))))(((((((...........))))))).((((..((....(((((((((((...)))))))))))....))..))))..	-40	0	0.464081	0	0	0.152751	0	0	0	0	0.15581	0	0	0.0938008	0	0	0	0.1005	0.105936	0	0.0643655	0	0	0	0
novel_miR_560	0.9	guguauauauauaugugugugu	auauacauucuuguaguauau	1	-	141829266	141829378	auauauuuauauauacauucuuguaguauauacacauucuuuacacauaucuuuguguauauguguguguguguauauauauauguguguguucuuuuucauauucuuuucca	........((((((((((...((((.(((((((((((....((((((......))))))...)))))))))))..))))...)))))))))).....................	-30.4	0.090407	0	0.0592995	0	0	0	0	0	0	0	0	0	0.0938008	0.218744	0	0.0998803	0	0	0	0	0	0	0	0
novel_miR_315	92.8	ugugucugugguguaggccaau	ugguguaggucgcagacacggc	9	+	73098810	73098921	guggguuaaggaucuaguguugccgugagcugugguguaggucgcagacacggccuggaucuuguguggcugugucugugguguaggccaauagcuacagcuccaauucuac	.((((((...)))))).((..((.((.(((((((((.((.(((((((((((((((............))))))))))))))).)).))).)))))))).))..)).......	-46.7	0.090407	0.198892	0.177898	0	0	0.340804	0.117112	0.105781	0.179501	0.311621	0.161249	0	0.0938008	0.109372	0.207664	0.0998803	0.1005	0.105936	0.0887845	0	0.189253	0	0.0668389	0.153705
novel_miR_879	1.1	cgcgcuccuugggcucggc	cgugcucgcgcugaggcugc	13	+	32029436	32029544	gccccgcccucgcgcucggcgcccucucaccgcucgguacgugcucgcgcugaggcugcggugcggcgcucgcgcuccuugggcucggcggcggcggcgcggcagcggc	...((((..((((((.((.(((((....(((....))).((.((((((((.((((((((...))))).))))))).....)))).))).)))).))))))))..)))).	-53.9	0	0	0.296497	0	0	0	0	0	0	0	0	0	0	0	0	0	0	0	0	0	0	0	0	0
novel_miR_827	2.4	uguggccguggcauagaccuc	aagcuguggcguaggucccaga	11	-	75718134	75718243	ugaguuagggagcugguguugccucaagcuguggcguaggucccagaugcagcuuagaucuguuguggcuguggccguggcauagaccucagcugcagcagcuccgacuu	.(((((..(((((((.(((.((......(((((.((..((((.(((..(((((........)))))..))).)))).)).)))))......)).))).))))))))))))	-48	13.109	10.0109	11.8006	17.2063	15.5806	9.42891	14.8733	12.588	10.77	7.16727	8.38492	8.27473	11.3499	9.40598	12.1484	13.9832	10.452	11.7589	9.94386	8.75371	12.3961	10.2927	9.75848	8.99172
novel_miR_287	1.9	augagggacguggagccugaggacc	aucugagccuccacaucuucacag	5	+	63952425	63952539	uccaaaaucugagccuccacaucuucacaguguggagcccccuggagcuaaaaucaggauguuccgcuucaugagggacguggagccugaggaccccauguucuugaugugagua	.......(((.((.((((((.((((((....(((((((..(((((........)))))..)))))))....))))))..)))))).)).)))....((((((...))))))....	-37.7	0.090407	0.0662972	0.118599	0	0.0763753	0	0.117112	0	0	0.0779052	0	0	0.0938008	0.109372	0.207664	0.399521	0	0	0.355138	0.193097	0.0946264	0	0	0
novel_miR_646	92.3	uccgucgggggccuggcacaca	agggccaggcccuuugacgugggcgu	6	-	167610531	167610642	ggccgucucccugugagaccggaguucgcucagggccaggcccuuugacgugggcguuaugucccagccguccgucgggggccuggcacacagugauguccgauccacgcuc	...........((((.((.((((..(((((....(((((((((((.((((..(((...........)))...)))))))))))))))....)))))..)))).))))))...	-51.5	0.271221	0.132594	0.177898	0.866507	1.06925	0.681608	0.936898	0.317344	0.987255	0.0779052	0.806243	0.201823	0.656605	0.328115	0.311497	1.29844	0.3015	0.847488	0.443922	0.193097	0.662385	0.609938	0.267355	0.307409
novel_miR_632	10.5	caccgaagucacugaugacucacc	ugagucauagcugcuuccuggga	9	+	759603	759716	aagcuuucugaguucguuuccgucucugaaaauggggugagucauagcugcuuccugggacagagaacuccaccgaagucacugaugacucacccugugcucacaggagccgcc	....((((.(((..((....)).))).))))((((((((((((((((..(((((...(((........)))...)))))..)).))))))))))))))((((....))))....	-41	0.090407	0	0	0	0.152751	0	0	0	0.359002	0	0	0	0	0	0	0	0.201	0	0.355138	0	0	0.0762423	0	0.153705
novel_miR_679	1.8	uagggcacaggaugggaugagga	ccauuccuucgucugugcacu	5	+	104132100	104132212	ugugacuucagccaagguacccuguggugccuccauuccuucgucugugcacuagaaaaauaacaguaccuagggcacaggaugggaugaggaguaaacagggguaaaguaca	...................((((((....((((.(((((....(((((((.((((..............)))).)))))))..))))))))).....))))))..........	-36.3	0.180814	0.198892	0.533695	0.495147	0.0763753	0.227203	0.234225	0.211562	0.179501	0.0779052	0.161249	0.201823	0.0938008	0	0.519161	0.399521	0.201	0.105936	0.0887845	0.257462	0.283879	0.228727	0.267355	0
novel_miR_667	1952.1	uguggcuguggcguaugccaac	gugguguaggucacagacgagg	13	-	134833792	134833903	gcggguuaaggaucuggcauugccaugagcugugguguaggucacagacgaggcuuggauccugcguugcuguggcuguggcguaugccaacagcuguaucucugauuggac	.(.(((((.((((.((((...))))..((((((((((((.(((((((.((.(((...(......)...))).)).))))))).)))))).))))))..)))).))))).)..	-40.4	14.6459	11.3368	14.1133	15.5971	13.8239	11.2465	12.8824	8.67406	10.2315	6.46613	12.4161	6.86197	26.4518	19.3588	35.7183	20.6752	15.7785	18.7507	13.6728	10.6203	14.0047	7.16678	6.75073	6.83985
novel_miR_91	45	acugcccuuggcuccuccaga	cugggggagucagguggccagugu	3	+	68668139	68668250	uggcugggcagaaggcagugcugggggagucagguggccagugugggauuuucaccacugcccuuggcuccuccagauuuacgggacccccuccagcagccccuaugagugu	.(((((((.((..(((.(((((((((((((((((.(((.(((((((.....))).)))))))))))))))))))))...)))..).))..))))..)))))...........	-48.7	0.361628	0.132594	0.118599	0.247573	0.534627	0.340804	0	0.423125	0.0897504	0.545336	0.161249	0.605468	0.187602	0.765603	0.103832	0.599282	0	0.105936	0.532707	0	0.0946264	0.152485	0.267355	0.0768523
novel_miR_419	0.2	cgggcugagcaugcgcagaugg	cccugcgcaugugccgcaa	6	+	50569719	50569829	gaucagguugcgccagcugccgccccugcgcaugugccgcaaacugagcgcgcgagaaucgagcgugagcgccgggcugagcaugcgcagauggaggugguuggccucaac	......((((.((((((((((.((.(((((((((((((.....((..((((.(((...))).)))).)).....)))...))))))))))..)).))))))))))..))))	-53.2	0.180814	0	0.0592995	0	0	0	0	0	0	0.0779052	0	0	0	0.109372	0	0	0	0	0	0	0	0	0.0668389	0.0768523
novel_miR_203	2.5	cuccgccaccuccaccucagc	ggaggcggcgguggcggcagcg	3	+	57928351	57928462	cuccgcccccuccucccaccccgucugcuccgcggcggaggcggcgguggcggcagcgguugucccugccucuccgccaccuccaccucagccuaucccccgaccgguggcg	...............(((((..(((........(((.((((.((.((((((((.((.(((.......))).)))))))))).)).)))).)))........))).)))))..	-50.4	0.271221	0.0662972	0	0.123787	0.0763753	0	0	0.423125	0.448752	0.389526	0.322497	0.201823	0	0.109372	0	0	0.3015	0.317808	0.532707	0	0	0.228727	0.200517	0
novel_miR_150	9.9	uccucucuccuguccacagcuagga	cagcauggacuaagagagggaug	1	+	265173175	265173286	aaagcgcacaaauccaacucuuccucucuccuguccacagcuaggacguuucugucagcccagcauggacuaagagagggaugcuggcugugccauaaccacgugcuccuca	..((((((((...(((.(..(((((((((...(((((..(((.((.(..........))).))).)))))..))))))))).).))).)))))...........))).....	-34	0.271221	0	0	0	0	0	0	0	0	0	0	0	0	0	0.103832	0	0.1005	0	0.443922	0	0	0	0.0668389	0
novel_miR_725	3.1	ccugagaacugagaggcugcuu	gcagccucucaguucucaggcc	13	+	48662170	48662281	ggacuuaccaaguuuagaggccugagaacugagaggcugcuuuaagucccagagucuaaaagcagccucucaguucucaggccucuaaacuuggacugaacucaccccuagc	.......((((((((((((((((((((((((((((((((((((.((.(.....).)).))))))))))))))))))))))))))))))))))))..................	-73.5	0.180814	0	0.118599	0.37136	0.152751	0.113601	0	0.105781	0	0.0779052	0	0.201823	0.281402	0.109372	0.103832	0.299641	0.1005	0.105936	0.0887845	0.0643655	0.0946264	0	0.133678	0.0768523
novel_miR_554	1	auggauacagaaggcugacugu	agucagcccucuguauccacag	2	-	134529447	134529557	aagucagcacguucaaguaccggauagagaaaguacagucagcccucuguauccacagacgugaaaccuauggauacagaaggcugacuguacuacaccuuuucuguaagg	...................((..(((((((((((((((((((((.((((((((((.((.........)).)))))))))).))))))))))))).....))))))))..))	-48.7	0.090407	0.0662972	0	0	0	0.113601	0	0	0	0	0.322497	0	0.0938008	0	0	0	0	0	0	0	0	0.228727	0	0
novel_miR_354	0.9	uuuccgacuccuuuuccgagcg	ggaggaaggaggggggagcggggaga	5	-	19610576	19610688	aggaaauucuccgcucccuuuuuccgacuccuuuuccgagcguuuacguuguacaucuggaaaggaggcgggaggaaggaggggggagcggggagaaggaggggggaagagcc	.((...((((((.((((.((((((((.((((((((((...(((((.(.((...........)).))))))...))))).....))))))))))))).)))).))))))...))	-46.3	0.180814	0	0.0592995	0	0	0	0.117112	0	0	0	0	0	0	0	0	0	0	0.211872	0	0	0	0	0	0.230557
novel_miR_36	499.6	cugccguugggucuggggugugu	caccccagacccaauggcaaga	1	+	165080720	165080829	ugccacugcuuuugcugcuccugccguugggucugggguguguuuucuuccccuggaaacaccccagacccaauggcaagaagagcgaaaguccugaaguucccuuuuca	.......(((((((((..((.((((((((((((((((((((...((((......)))))))))))))))))))))))).))..)))))))))..(((((......)))))	-59.5	3.70669	3.97783	2.31268	3.21845	3.28414	3.18084	3.39626	3.49078	5.56453	4.20688	4.67621	5.04557	4.31484	2.7343	4.67245	2.89653	3.015	4.1315	4.35044	4.63432	3.5958	4.57454	2.13884	2.61298
novel_miR_1001	0.3	guggaagugaaucuucugagcuc	gacagagguuuuacuuucaauu	2	+	59302705	59302817	uuuaaauggcagauccugaaguggaagugaaucuucugagcucaguucuggccccugagacagagguuuuacuuucaauucccagcagcugcugauggccccagugugucauu	.......(((((...(((...((((((((((.((((((..(((((.........))))).)))))).)))))))))).....)))...)))))((((((........))))))	-35.7	0	0	0	0	0	0	0	0	0	0.311621	0	0	0.187602	0	0	0	0	0	0	0	0.0946264	0.0762423	0.0668389	0
novel_miR_994	0.5	uauggaugugauugcuuu	ggcaguccauccucugc	14	+	104733139	104733246	cuagguauuuguuccuuuuuauagagggggcaguccauccucugcggucuuuguccaucuguggaauuuauauggaugugauugcuuuucucuuugucauccuaagua	..(((........)))....(((((((((((((((((((((((((((...........)))))))........))))).)))))))...))))))))...........	-28.8	0	0	0	0	0	0	1.40535	0.105781	0	8.10214	9.19116	5.24739	0	0	0	0	0	0	0	0	0	0	0	0
novel_miR_67	2	uguggcuguggccuaggcuau	aauuuccacaugcuacagguu	AEMK02000698.1	-	1655320	1655430	gguucacgaucugguauugcuguggcuguggccuaggcuauaggggcagcuuugagucaaccccuaggccaggaauuuccacaugcuacagguucagcucuaaaaagaaaa	.......((.((((.....(((((((((((((((.((((.((((((..(((...)))...))))))))))))).....))))).)))))))..)))).))...........	-39.3	0	0.0662972	0.237198	0.123787	0.0763753	0	0	0	0.0897504	0	0	0	0	0	0.830658	0	0	0	0	0	0	0.0762423	0.133678	0
novel_miR_434	2.1	uguggccacaugauucucugua	cagagggucugugugucuauacu	6	-	59607945	59608056	ugugucugcaggaugcuuaggagugagugcucugggucagagggucugugugucuauacuuuugauaaguguggccacaugauucucuguaggggguguugcgauccacacu	((((..(((((.((.((..(((((....)))))....(((((((((.(((((.((((((((.....)))))))).))))))))))))))...)).)).)))))...))))..	-40.3	0	0.0662972	0	0.495147	0.0763753	0	0	0	0	0	0	0.403645	0.187602	0	0	0	0.1005	0	0.0887845	0	0	0	0	0
novel_miR_109	72.7	cacgccucucugcucuccuguag	uggggagggcauuguggugac	3	+	38589998	38590109	ggucagugggguggagggagccugcugugggagccccuggggagggcauuguggugacggccucugagcccacgccucucugcucuccuguagcuggcgaccgccuaucaga	...(((((((.(......).)))))))(((..(((.((((((((((((..(.((((..(((......)))..)))).)..))))))))).)))..)))..))).........	-46.8	0.361628	0.928161	0.652294	0.618933	0.687378	0.681608	0.702674	0.952031	0.987255	0.467431	0.483746	0.807291	0.844207	0.218744	0.207664	0.599282	0.401999	0.847488	0.355138	0.321828	0.189253	0.457454	0.401033	0.230557
novel_miR_857	2.3	uguggagaccucagcacguagu	cgugucugucugucuucacugca	11	-	6666466	6666578	caggagugaaugaagccggagagaccugcuguggagaccucagcacguaguuucuucuugugcacgucugcgugucugucugucuucacugcacguccuuggguucagcugcc	..(.(((...((((.((.(((.(((.(((.((((((((..((((((((((.................))))))).)))...)))))))).))).)))))).))))))))).).	-45.3	0	0	0.237198	0	0.0763753	0.113601	0	0	0	0	0.161249	0	0.0938008	0.109372	0	0.0998803	0	0	0	0	0.283879	0	0	0
novel_miR_519	2.4	uguguguuuacuguguauguac	acauacacauguauauacacaca	9	+	96397568	96397677	uuuguuuguguguguguguguguguguuuacuguguauguacuauguauguauauuacauacacauguauauacacacauacauauauacaucagcuuccaaaguuagca	..((..(((((((((((((((((((((.(((((((((((((.((((....)))).)))))))))).))).))))))))))))))))))))).))(((.........))).	-47.6	0.90407	0.132594	0.177898	0.618933	0.458252	0	0.351337	0	0.448752	0.311621	1.45124	1.21094	0.562805	0.109372	0	0.399521	0.602999	0.423744	0.0887845	0.321828	1.04089	0.381211	0	0.845375
novel_miR_196	1.6	ugcccuggccccuccugcccagg	ugggcagggagggccaguggagguggg	2	+	71351254	71351365	acuuggagucggcuuccaggagccugggcagggagggccaguggaggugggcugggcugaaggcgcuucuugcccuggccccuccugcccagggucccagaggacaccaggg	.(((((.(((...(((..(((.(((((((((((.(((((((....((((((..(.(((...))).)..))))))))))))).))))))))))).)))..)))))).))))).	-67.3	0	0	0.118599	0	0.0763753	0	0	0	0	0	0.161249	0	0	0	0	0	0.1005	0.423744	0	0	0	0	0	0
novel_miR_1068	1.7	aagcagggacugcugagguugg	gaccucagcaguucccuccucgcuccu	17	-	48101676	48101786	uugaacccaggucccggugaagcagggacugcugagguugggcgggccgaccucagcaguucccuccucgcuccugccgguuugggucccccacuugucuugacagcggcc	....(((((((..((((((.(((((((((((((((((((((.....))))))))))))).)))))....))).).))))))))))))...((.((.((....)))).))..	-54.3	0	0	0	0	0	0	0	0	0.179501	0.311621	0	0.201823	0	0	0	0	0	0	0	0	0	0.152485	0	0.0768523
novel_miR_1182	1.5	ucggcggugcucugcagcagcagc	ccuugcucgguccccgacgggc	5	-	9207930	9208043	gcgccgucuggcgcagcugcucggcggugcucugcagcagcagcagcuccucgcgcucgccgggagccgcguccccuugcucgguccccgacgggcaggcugccgccagcggcg	.(((((.((((((((((((((((.(((.(..(((.(((((..((.((((((.((....)).)))))).))......))))))))..)))).)))))).)))).)))))))))))	-65.6	0	0.198892	0	0	0	0	0	0	0	0	0	0	0	0	0	0	0.201	0	0.177569	0	0.189253	0	0	0
novel_miR_552	2.3	cgggacacgcacccucugcagu	ugcuuugggggcagcaaccuccccga	7	+	35234964	35235074	caagaggagccgccauggccugggcuuccugugcugcuuugggggcagcaaccuccccgagaucaaccuccgggacacgcacccucugcaguacauggaguucuccggucc	.....((((((.....)))(((((((((.((((((((...(((((..((....((((.(((......))).))))...)).))))).)))))))).)))))...)))))))	-44.5	0.361628	0	0	0	0.152751	0	0	0.423125	0	0.311621	0	0	0.281402	0.546859	0	0.0998803	0.201	0.211872	0	0	0.0946264	0	0.334194	0
novel_miR_530	1.9	ugcccugaccauccagcuuaucc	auaagcuggugguggugggcgcu	2	-	301118	301230	cuguggccuccugaggagcgaugacggaguauaagcuggugguggugggcgcuggagguguggggaagagugcccugaccauccagcuuauccagaaccacuuuguggaugag	((((.((((((...)))).).).))))...(((((((((((((.(.(((((((...............)))))))).)))).)))))))))......((((...)))).....	-44.6	0	0	0.118599	0	0	0	0	0	0	0	0	0	0.281402	0	0.103832	0	0	0.211872	0	0	0	0.152485	0	0.0768523
novel_miR_1141	1.2	agcgaggcgcgggcuguggggcu	ccccgcuggcccgugcccgcccg	12	+	44975679	44975790	ggagccgggagcgcggccggagcgaggcgcgggcuguggggcugccgcgugcccggccccgcuggcccgugcccgcccgccaugcccggcuucgacuacaaguuucuggaga	((((((((..(((.(((.((.(((.(((((((((((((((((((.........))))))))).)))))))))))))))))).)))))))))))...................	-71.2	0.090407	0	0	0	0	0	0	0	0	0	0.161249	0	0	0	0.311497	0	0	0	0	0.193097	0	0	0	0
novel_miR_961	14.9	ucuguugcucucucccugguuaga	ucacuagggggugagaaacag	5	+	22762363	22762473	guccucuguggccuuauuuacaaucacuguuucacuagggggugagaaacaggccccucucauucuaccuucuguugcucucucccugguuagauacuucuuucuguuguc	..((.....))................(((((.(((((((((.(((.((((((.................)))))).))).))))))))).)))))...............	-26.5	0	0.265189	0.0592995	0.247573	0.152751	0.340804	0	0	0.0897504	0.15581	0.322497	0	0.375203	0.437487	0	0.0998803	0.602999	0	0	0	0	0.0762423	0.267355	0.0768523
novel_miR_219	1.9	ugcgccacgacgggaacuccca	ggaguuccuguuuuagcucagc	7	+	75961965	75962084	uucguuaaccacugcgccacgacgggaacucccagguuuuauauuuuaaaaaauguuuaggaguuccuguuuuagcucagcggguuaagaacccaaguaguauccaugaggaugaagauu	(((.((((((.(((.((...((((((((((((((..(((((.....)))))..))....))))))))))))...)).)))..))))))))).........(((((....)))))......	-37.9	0.723256	1.06076	0.889492	0.618933	1.98576	0.227203	0.819786	0.211562	0.448752	0.311621	0	0.201823	0.938008	1.64058	1.14215	0.399521	0.401999	0.423744	0.0887845	0.450559	0.851638	0.457454	0.200517	0.230557
novel_miR_949	2.1	cuccucggacccuccuucgugcu	ccgggggagccccgcguuucc	1	+	238667227	238667337	cagaggacgcggcagacggccuccucggacccuccuucgugcuuccaggcacuccuugcugaggccgggggagccccgcguuucccucucacccgccucccacacucaccc	....(((.((((.(((.((....(.(((...((((((((.(((((..((((.....)))))))))))))))))..))).)...)).)))...)))).)))...........	-40.2	0.090407	0	0.0592995	0	0.152751	0.340804	0.117112	0.317344	0.359002	0.701146	0	0	0	0.109372	0.103832	0	0.1005	0.211872	0	0	0	0.0762423	0	0.307409
novel_miR_931	2.6	ugcuguggccuguguugagcugc	ugcucagcccuggccaccagc	2	+	13636155	13636264	ugcugcugugagggcagggcugcuguggccuguguugagcugcuggcucagaccccugcccuacccugggcugcucagcccuggccaccagcccuucccuucucucaccu	.........(((((.(((((((..((((((.(.(((((((....(((((((..............)))))))))))))).).))))))))))))).))))).........	-52.8	0.632849	0.198892	0.118599	0	0.229126	0	0	0	0.0897504	0	0.161249	0	0.562805	0.546859	0.207664	0.299641	0.1005	0.105936	0	0.193097	0.473132	0.304969	0.200517	0.230557
novel_miR_44	0.3	agcugggcugcuguucucgagg	uuccccacgaggcugcagcccgcacc	12	-	47710773	47710885	cucccccgggcugcggcuccagcugggcugcuguucucgagguaaugagccuuccccacgaggcugcagcccgcaccugccgcagccucacucucuccugggggauccugggc	.((((((((((((((((....((.(((((((.((.((((((((.....))))......)))))).)))))))))....))))))))))...........))))))........	-58	0	0	0	0	0	0	0	0	0	0	0	0	0	0	0	0.0998803	0	0	0	0	0	0	0	0
novel_miR_928	1.8	uggugcugcuguguggaccagu	ugugccacaggggagcuccaag	6	-	48290185	48290296	ccacugcagugacaacauuggauccuuaaccugcugugccacaggggagcuccaagugagcacgauuuuauggugcugcuguguggaccagugaguuaauggaaguaaauca	......(((((....)))))..((((((((.(((((..(((((.((.(((.(((...((......))...))).))).)).)))))..))))).))))).))).........	-37	0	0.132594	0	0	0	0	0.117112	0	0.359002	0	0	0	0.281402	0	0	0	0	0	0	0.0643655	0	0.152485	0.133678	0.0768523
novel_miR_346	2.3	uuugaucccuggccuugcucag	caguaggucagggauccagug	1	-	108883322	108883432	guuguuagcucagugguaacaaacccaacuaggagccaaggacuggaguuugaucccuggccuugcucaguagguuagggaucugcucaguaggucagggauccaguguuu	.......(((((((((........)).)))..))))..((.((((((......((((((((((.(((.((((((((...)))))))).))))))))))))))))))).)).	-44.5	0.090407	0	0	0	0	0	0	0	0.0897504	0	0	0	0	0	0	0	0	0	0	0.193097	0	0	0	0
novel_miR_467	2.2	uguggcuguggcauaggccugc	ugguguaggucacagaugcagc	14	+	3133842	3133955	guggguuaaggauccgguguuacugugagcugugguguaggucacagaugcagcucagaucuggcacugcuguggcuguggcauaggccugcuauagcuccgacuggaccccua	.((((....((.((((((.....((.((((((((((((..(((((((..(((((..............)))))..)))))))....))..))))))))))))))))))))))))	-43.7	0.271221	0.397783	0.533695	0.74272	0.611002	0.681608	0.936898	0.84625	0.359002	1.16858	0.644994	0.807291	1.03181	0.546859	0.726826	1.19856	0.904499	0.635616	0.887845	0.708021	0.662385	0.381211	0.267355	0.922228
novel_miR_25	0.1	ucggaucccggcagcagcug	gcucuugucuuuucuggcu	13	+	100823616	100823723	aaaugacaagggagucggaucccggcagcagcugaagcagcucuugucuuuucuggcucuccuuacuaucuccuuuucgcuuccggaaauauggccucugguauggcu	.......((((((((((((....(((((.(((((...))))).)))))...)))))))).)))).........((((((....))))))...((((........))))	-33.8	0.090407	0	0.0592995	0	0	0	0	0.105781	0.0897504	0	0.322497	0	0	0	0.103832	0	0	0.105936	0	0	0	0.0762423	0	0
novel_miR_1211	368	aggaucuggcauugcugugagc	ucgcagauguggcucggaucc	13	+	150878477	150878588	gguugcggguucgaucacuggccuugcucaguaaaggaucuggcauugcugugagcugugguguaggucgcagauguggcucggauccugauugcuguggcucuggcauagg	(((((......))))).((((((..(((((((((((((((((((((..((((((.(((.....))).))))))..)).)).))))))))..)))))).)))...))).))).	-43.4	0.090407	0.265189	0.177898	0.37136	0.381876	0.113601	0.468449	0.528906	0.359002	0.311621	0.322497	0.403645	0.0938008	0.218744	0.103832	0.0998803	0.1005	0.105936	0	0.0643655	0	0.304969	0.200517	0.230557
novel_miR_794	0.4	uguggcuguggcguaggccag	ggccuugcucaguggguu	16	+	65529207	65529325	cccuggccuugcucaguggguuaaggauccggcuuugcaugaacugugguguagguugcagacacggcucagauccuguguugauguggcuguggcguaggccagcaacuauagcucua	..(((((((((((((((.(((((((((((.((((.((..((((((........)))).))..)).))))..))))))....)))).).)))).)))).)))))))..............	-39.5	0.361628	0.132594	0.296497	0.123787	0.152751	0	0.117112	0	0	0.233715	0.161249	0	0.375203	0.328115	0.207664	0.299641	0.201	0	0.0887845	0.0643655	0.0946264	0.0762423	0.200517	0.153705
novel_miR_145	2.5	uguggcuguggcauagacc	gguaggucgcagaagcagc	11	+	64264516	64264627	gugggucggggauccggcauugccgugagcugugggguaggucgcagaagcagcucagauugugcguugcuguggcuguggcauagaccuauggcuacagcuccgauucaac	.((((((((((...((((...))))(((((((((((....(((((((..(((((...(......)...)))))..))))))).....))))))))).)).))))))))))..	-50.7	10.668	8.28715	9.01352	14.1117	14.1294	8.29289	13.1166	9.83765	9.15454	8.10214	7.90118	6.66015	7.03506	7.21854	8.51424	11.2865	7.73849	9.11049	8.16817	6.30782	9.93577	9.9115	9.75848	9.68339
novel_miR_753	2.7	cuccgcgccccgucccacccgg	gaaguggggcggggugcgucccgug	AEMK02000328.1	-	465544	465656	cgcccgguaagggcgcgaggcuuccuucuucuuucccgaaguggggcggggugcgucccgugucuccccgcuccgcgccccgucccacccggcccucgcuccccucugcgccg	.((.(((...(((.((((((...............(((..(((((((((((((((....(((......)))..))))))))))))))).))).)))))).)))..))).))..	-55.6	0	0.0662972	0	0	0.229126	0	0	0	0	0	0	0	0	0	0	0	0	0	0.355138	0	0	0	0.267355	0
novel_miR_1222	1	ucuacaguggcuguggcu	ccacagcugcugaacuuc	17	+	32590810	32590917	ucacuacucugcguugccucuacaguggcuguggcucuaucccugaauccaagccacagcugcugaacuucgccacagcugcagcgacaccggauccuuuaacacacu	.......((((((((((.....((((((((((((((...............))))))))))))))......((....)).))))))....))))..............	-31	0.632849	0.72927	1.06739	1.73301	1.60388	0.795209	10.6572	1.58672	3.67977	21.346	67.5631	34.5117	0.938008	1.31246	0.830658	1.69796	1.206	0.847488	0.532707	0.57929	0.851638	0.914908	0.467872	1.30649
novel_miR_1186	0.6	ugugucugugaugucagcuggc	ugcgguggaggucacagacaug	7	-	116753957	116754068	guggguuaaggauccuguguugccauaagcugcgguggaggucacagacauggcucugauccugcuuugcugugucugugaugucagcuggcagcugcaaugcugauucgac	.........(((((..(((((((....(((((((((.((.((((((((((((((..............)))))))))))))).)).))).))))))))))))).)))))...	-50	0	0	0	0	0.0763753	0.113601	0	0	0	0	0	0	0.0938008	0	0	0	0	0	0	0.128731	0	0	0.0668389	0
novel_miR_847	2.3	uuccugucuugacucaguagagu	accgcugagccacgacaggaauu	7	+	48143559	48143671	guuggguuugucaccgcugagccacgacaggaauuccuaucaguuucuuuauaccuaaaguaugauggaguuccugucuugacucaguagaguaugcagguucgauucccggc	((((((.(((..(((((((((.((.((((((((((((.((((....(((((....)))))..)))))))))))))))).)).))))))..........))).)))..))))))	-45.6	0.271221	0.132594	0.177898	0	0	0	0.585561	0.317344	0	0.15581	0	0	0.0938008	0	0.207664	0	0.1005	0.211872	0	0	0	0.228727	0.334194	0.230557
novel_miR_1035	2.6	augaagagauugaucgaacagau	ucuuguucgagaaugucuugaga	2	-	133799699	133799811	ugaagaugaagaagaggaagaugaagagauugaucgaacagauccauugcaggggcgagaucuuguucgagaaugucuugagaaagaaccugcagauaaaacugaugaugaca	..............(((....(.((((.(((..(((((((((((..((((....)))))))).))))))).))).)))).).......))).(((......))).........	-24.3	0	0	0	0	0.305501	0	0	0	0	0	0	0	0	0	0	0	0	0	0	0	0	0.152485	0.0668389	0
novel_miR_1055	0.2	auguagcgagauuuucug	gcuuuucuccugcuucc	8	+	15047522	15047631	guagcuuuucuccugcuucccuucaucuuuccucuuggucuuacccuuggccuaguggaugguguagugguuauguagcgagauuuucuguugugcuugaucuaaccaug	.(((....((((((((..((((.((((..(((.((.((((........)))).)).))).)))).)).))....)))).))))....)))....................	-28.1	0.180814	0	0	0	0	0	0.351337	0.740469	0.448752	0.389526	0	0	0	0.109372	0	0	0	0	0	0	0	0.0762423	0.200517	0.307409
novel_miR_443	4.2	caaacaggcugugggagucagcau	uugacuuccccagaugugcagug	7	-	267214	267327	guuuuucuuuuagaaaagugauacccuucaaacuugacuuccccagaugugcaguguguguucuaggccacaaacaggcugugggagucagcaugaaggucacguuagcucacg	..((((((...))))))((((...((((((...(((((((((.(((.(((...(((.((.......)))))..)))..))).)))))))))..))))))))))...........	-33.3	0	0	0.118599	0	0.0763753	0	0	0	0	0.233715	0	0	0	0	0	0	0	0	0	0	0	0	0	0
novel_miR_582	0	auuuacuucagaagucugaacugg	aguucaaacuuuugaaguaaacuu	14	-	108870066	108870177	agugacuaauaguaaaauauuuacuucagaagucugaacuggguaaugucaaacccaguucaaacuuuugaaguaaacuuuugaguaaugucucugucuuacuucccccagg	((.(((......(((((..((((((((((((((.((((((((((........)))))))))).)))))))))))))).)))))......))).)).................	-38.7	0	0	0	0	0	0	0.117112	0	0	0.311621	0	0	0	0	0	0	0	0	0	0.0643655	0.0946264	0	0.0668389	0
novel_miR_433	2098.5	cagcaaugauggaucugagc	uaggggucaaauuggagcu	14	-	103349982	103350095	cuguagcacauggaaguucccaggcuaggggucaaauuggagcugcagcugcuggucuacaccacagccacagcaaugauggaucugagcagugucugugaccuacaccacagc	.....((((.(((......))).(((..(((((..((((..((((..((((.((((....))))))))..))))..)))).))))).))).))))(((((........))))).	-35.1	0.90407	1.19335	1.24529	3.46603	3.13139	3.29444	2.22513	2.53875	1.52576	4.05107	3.38622	0.807291	3.09543	4.15613	3.42646	4.59449	4.12049	4.1315	1.77569	2.38152	3.40655	1.21988	2.00517	2.15186
novel_miR_228	1.9	uucagacccuggagaaaguuccu	gagccuuccaggucaugugac	8	+	4916792	4916902	uuuggucauuugguucugacuucagacccuggagaaaguuccuuuugauagaugugggaaaggagccuuccaggucaugugacagaaucaaaaucugacuucagggcagcu	...(((((((((((((((....((((((.(((((...(((((((((...........))))))))).))))))))).))...))))))))))...)))))...........	-37.4	0.271221	0.464081	0.237198	0.37136	0.152751	0	0.234225	0.105781	0.269251	0	0	0.201823	0.0938008	0	0.93449	0.0998803	0.201	0.211872	0.177569	0.514924	0	0.0762423	0	0.153705
novel_miR_386	4.4	auggcugaggcccuggagcugggc	ccacucuggacucugcuuucc	12	-	4265292	4265406	ugacccccgagguggaaggucauggcugaggcccuggagcugggcugcugguucuaaugcccacucuggacucugcuuuccucuucugucuuacgggauaacagccaccugguug	.....((((((((((((((....(((.(((..((.((((.(((((.............))))))))))).))).)))....))))))).))).))))....(((((....)))))	-42	0	0	0	0	0	0	0	0	0	0	0	0	0	0	0	0	0.201	0.211872	0	0	0	0.0762423	0	0
novel_miR_266	1.6	uuuuugaaguguaaauuca	gcccagcacuugaaaagau	5	+	73286704	73286811	ugacuccaaguuccagugcccagcacuugaaaagaucaggugcaauucaauuaugaagucgugccugacuuuuugaaguguaaauucacugcacuugaaaauggcaag	......(((((..(((((....((((((.(((((.((((((((..((((....))))...)))))))).))))).)))))).....))))).)))))...........	-34.5	0	0	0	0	0	0	10.3059	0.211562	0.179501	10.673	17.8986	10.0911	0	0	0	0	0	0	0	0	0	0.0762423	0	0.153705
novel_miR_860	1.7	cccuggguucagguuuagacu	ccuagaccugaccugguu	2	+	5120976	5121086	ucccuggaucccagccuuaucccuggguucagguuuagacugaaccuagaccugaccugguucccugggucccaggugacauccacggccaguacuaugaccuucugcggc	(((((((..(((((......((..((((.(((((((((.......)))))))))))))))....)))))..))))).))...((.(((...((......))...))).)).	-40.4	0	0	0.118599	0	0	0.113601	0	0	0	0.0779052	0.161249	0	0.281402	0	0	0	0	0	0	0.193097	0	0	0	0
novel_miR_872	2.5	uguggcuguggcguaugcc	uaggucgcagacauggcuc	14	+	75619936	75620046	aaggaucuggcguggccgugagcugugagcugugguauaggucgcagacauggcucagaucuugcguugcuguggcuguggcguaugccaauagguccagcucugauucga	..(((((((((...)))).((((((.((.((((((((((.(((((((.((((((...(......)...)))))).))))))).)))))).)))).)))))))).)))))..	-49.7	0.723256	0.72927	0.948791	0.618933	0.534627	0.454405	0.468449	0.317344	0.269251	0.701146	0.644994	0	1.40701	0.656231	1.34982	0.799042	0.904499	0.741552	0.355138	0.321828	1.13552	0.381211	0.668389	0.384261
novel_miR_934	0.6	acgcgcgcuuaggguucccggc	cgggcucccugagcgcgccgcg	11	+	17947654	17947764	cccgcccagaggcggccuugggggcggagccucgcgcccgggcucccugagcgcgccgcgcauaaagacgcgcgcuuaggguucccggcauucuucugauucugucaaagc	.((((((.((((...))))..)))))).((.....))(((((..((((((((((((..(.......)..))))))))))))..)))))....(((.((((...))))))).	-54.7	0	0	0.0592995	0	0	0	0	0.105781	0	0.15581	0	0	0	0	0.207664	0.0998803	0	0	0	0.0643655	0	0.152485	0	0.0768523
novel_miR_1091	68.2	cugggaucaucccucuggcagg	agggcagggggaugauccugguc	3	+	111768123	111768233	ucagacagggccucuugcuucugagugugaguuggguggaagggcagggggaugauccuggucucaguagccugggaucaucccucuggcaggaaugcagugaggaagaag	(((((((((....))))..))))).......(((.((.....(.(((((((((((((((((.((....)).))))))))))))))))).)....)).)))...........	-41.9	0.271221	0.662972	0.355797	0.123787	0.763753	0.681608	0.351337	0.528906	0.987255	0.779052	0.161249	0.403645	0.562805	0.109372	0.311497	0.599282	0.201	0.211872	0.443922	0.386193	0.283879	0.457454	0.60155	0.691671
novel_miR_1054	2.1	acguggcucagaucuggca	augagcugugguguaggu	5	-	41925141	41925259	ucuggcaaugccaugagcugugguguaggucggagacguggcucagaucuggcauugcugugguugugccuuaagcuggcugcagcuccaauuggaccccuaaccuaggaacuuccauu	....(((((((((.((.(((.(((.((.(((...))).)))))))).)))))))))))((.(((((((((.......))).)))))).))..((((..((((...))))....))))..	-40.2	0.271221	0	0	0	0.458252	0.113601	0	0.634687	0.0897504	0.311621	0.322497	0	0.375203	0.109372	0	0	0.3015	0	0.0887845	0.193097	0	0.609938	0.467872	0.537966
novel_miR_180	7.3	uggccccugggguugugcagu	ugcguaacuccagaaagugccauu	16	-	50788608	50788718	gggacacugagaaggucuagacaaguugugcucugcguaacuccagaaagugccauucacaugaccagaguggccccugggguugugcagugugcagcuugcacaaucguc	.((((.((....))))))...((((((((((.((((((((((((((...(.(((((((.........)))))))).)))))))))))))).))))))))))..........	-49.3	0	0	0.118599	0	0.229126	0	0	0	0	0.0779052	0.161249	0	0	0	0	0	0	0	0	0	0.0946264	0	0	0.153705
novel_miR_848	2	cguggauaucuacuuugc	agaacagauguucaggaa	6	+	89873246	89873353	gggccaccuccugauggagggcguggauaucuacuuugcuucauuccaccuaccagcuguagaacagauguucaggaagggaagggaggagauucagcuccccuuccc	......(((((....))))).(.(((((((((..(((((...................)))))..))))))))).)..((((((((..(((......)))))))))))	-39.1	0	0	0	0.37136	0	0	37.4759	1.6925	1.79501	49.0803	136.739	56.1067	0	0	0	0	0	0	0	0	0	0.0762423	0.133678	0.307409
novel_miR_117	2.8	cagagcggaugggagacgcugc	ggcucucccgggcucccggcg	AEMK02000682.1	+	1096284	1096391	cgucuccuuucccuccuuccugccccgcccgcggcucucccgggcucccggcgcucggccgcgcggagggcagagcggaugggagacgcugccgggcugggcaggguc	.................((((((((.((((((((((((((((.((((...((.(((.((...)).))).)).))))...))))))).)))).))))).))))))))..	-62.7	0	0	0	0	0	0	0	0	0.628253	0.389526	0.161249	0	0	0	0	0	0	0	0	0	0	0	0	0
novel_miR_807	10.7	uacccgcuguuggucccaagga	ucugggcacuucagcugguggu	16	+	52568705	52568816	gaugaaaaugugacugugccuacccgcuguuggucccaaggaggagaaacagcucucugggcacuucagcuggugguacaguuacagaccuucccaguggacagcauggcca	...(((..((((((((((((.(((.((((..(((((((.((((.........)))).)))).))).)))).)))))))))))))))....)))(((((.....)).)))...	-46	0.180814	0	0.0592995	0	0	0	0	0	0	0	0	0	0	0	0	0.199761	0.3015	0.105936	0	0	0.189253	0	0	0
novel_miR_409	1.6	aacacaugugugcugaguggaacu	uuccacuccugacauguggacc	3	+	53306834	53306944	ccggcuugcagcaggcaagcaacacaugugugcugaguggaacuacuuccugcuucaccaauuccacuccugacauguggaccugcuugcugucucucuaacucaccuccu	.......((((((((((.(...(((((((.....((((((((...................))))))))...)))))))..).))))))))))..................	-35	0.723256	0.132594	0.296497	0.37136	0.152751	0.681608	0.117112	0.211562	0.179501	0.233715	1.12874	0.403645	0.375203	0.109372	0.519161	0.399521	0.401999	0.211872	0.177569	0.57929	0.283879	0.228727	0.133678	0.153705
novel_miR_881	2.1	uguggcuguggccuaggccagu	ugugguguaggucacagaugugg	5	-	12033775	12033887	aguggguuaaggauccagcauugcuguggguugugguguaggucacagauguggucagaucccacacugcuguggcuguggccuaggccaguuguugcagcuccaauuuaauc	..((((((...)))))).....(((((((....((((.((((((((((...(((.(((........))))))...)))))))))).))))....)))))))............	-40.8	0.180814	0.132594	0.118599	0.247573	0.0763753	0.113601	0.117112	0.211562	0	0.0779052	0	0	0.0938008	0	0.207664	0.0998803	0.201	0.105936	0.0887845	0.128731	0.0946264	0.0762423	0	0.461114
novel_miR_734	2	aggagacaggugcuaagagcucu	agagcuguuuuucacuugucugc	4	-	99208373	99208485	gucuggggucagaaauguguaggagacaggugcuaagagcucugggaacccgaguuauuuauuaaccagagcuguuuuucacuugucugccucaauuuuaaucacugggaaag	.(((.((.....(((..((.((((((((((((..((.((((((((....................)))))))).))...))))))))).)))))..))).....)).)))...	-39.1	0.090407	0.0662972	0.177898	0	0.152751	0.340804	0	0.211562	0.359002	0	0	0.201823	0.187602	0.328115	0.103832	0.299641	0.1005	0	0	0	0	0	0	0
novel_miR_107	133	uguggcuguggccuaggccugc	ugguguaggucacagacgcagc	3	-	43463754	43463867	uugcucaguggguuacauaucaggcguugcugugguguaggucacagacgcagcucagaucuuguguugcuguggcuguggccuaggccugcaucuacagcuccaauuugaccc	.........((((((.......(((((.(.((((((.((((((((((.((((((.((.......))..)))))).)))))))))).))).))).).)).)))......))))))	-45	0.180814	0.0662972	0.0592995	0	0.381876	0	0	0.211562	0.0897504	0.15581	0	0.201823	0.375203	0.328115	0.415329	0.0998803	0.201	0.211872	0.266353	0.128731	0.189253	0.152485	0.0668389	0.0768523
novel_miR_295	19.9	augguaaugacugauuucuuug	uaagaaauaggucauuaacaguag	16	-	53097424	53097535	ucaugguuuacgaaaacaauaaucccuaagaaauaggucauuaacaguaguuaacgauuacuugugaucuaugguaaugacugauuucuuugggauuauugcaguuauaaac	.....(((((.((...((((((((((.(((((((.((((((((.(.((((...((((....))))...)))).))))))))).))))))).))))))))))...)).)))))	-37.2	0.361628	0.0662972	0.118599	0	0.229126	0.227203	0	0.211562	0	0.15581	0.161249	0.201823	0.0938008	0.109372	0	0.0998803	0	0	0.0887845	0	0	0.152485	0.133678	0
novel_miR_1115	1	ugaugaugccuauguagg	cgcaagagccgucagcaaa	3	+	126089054	126089170	aaaaaaauacaugccuggcaugacaaugagcacaauucucaggagaccgcaagagccgucagcaaaugacagugaugaugccuauguaggacuugggaaugugcaagauguuuauac	.........(((((...)))))(((.(..(((((.((((((((...(((((..((.(((((.((........)).))))).)).))).)).)))))))))))))..).)))......	-31.1	0	0	0	0	0	0	0.819786	0	0.0897504	0.856957	0.806243	0.605468	0	0	0	0	0	0	0	0	0	0	0	0
novel_miR_337	1.4	uugggacuuucagccucugga	uguggcuaaagcccccagu	14	+	45346544	45346654	ugaccuucuggcacccugacuugggacuuucagccucuggaacagugagaaauaaaugucuguggcuaaagcccccagucaguaguguuuuuuuacagcagccagagcuga	.....(((((((...((((((.(((.((((.((((.(.(((.((............)))))).)))))))).))).))))))...(((......)))...)))))))....	-33	0.090407	0.132594	0.0592995	0.123787	0.305501	0.90881	0.234225	0.634687	0	0.15581	0.161249	0.201823	0.0938008	0	0.311497	0.599282	0.201	0.105936	0	0.450559	0	0.0762423	0	0
novel_miR_739	16.7	ucggcgccccacccucucuagc	gagagugggaggggugaggacu	4	+	93919456	93919566	cuuaaaggggccgucucuaacccacuggggugagagugggaggggugaggacugcccggcguuggcggagucggcgccccacccucucuagcgcacccccagcugccugug	......(((...........))).((((((((((((.(((.((((((..((((.((((....))).).))))..)))))).))).))))....)).)))))).........	-49.3	0	0	0	0.495147	0.381876	0	0.351337	0	1.077	0	0.483746	0.605468	0.187602	0	0.103832	0	0	0	0.266353	0	0	0	0	0
novel_miR_479	2.7	cuuuucaccuucucuggcgcagg	ggggccagggaaggcggagcc	18	-	5900816	5900927	ggcaggggguugggggcgcaggcaggcugcgggccgggggccagggaaggcggagccaaggcugauggggcuuuucaccuucucuggcgcagggaccucuagcgccucgacg	.(..(((((((((((((((((.....)))))..((..(.(((((((((((.((((((..(.....)..))))))...))))))))))).)..)).)))))))).))))..).	-57.6	0.180814	0.132594	0.415096	0	0.152751	0.340804	0.234225	0	0.628253	0.311621	0.967491	0.201823	0.187602	0	0	0	0	0.211872	0.0887845	0.514924	0	0	0.0668389	0.307409
novel_miR_987	15.9	cuccacugcucugucucugaca	ugagugacugggagguggcagg	6	-	100482848	100482959	agcucagugacaagaccuuccacuccaucagugagugacugggagguggcaggaggcauuucuacuguuucuccacugcucugucucugacacugggaugggaccaggggac	...............((((((..(((..(((((((.(((.(((.(((((..(((((((.......)))))))))))).))).))).))..))))))))..)))..)))....	-35.3	0	0.0662972	0.177898	0	0.534627	0.227203	0	0	0	0.233715	0	0	0.0938008	0.546859	0	0.299641	0	0.105936	0.0887845	0	0.473132	0	0	0.230557
novel_miR_224	2.5	ugguggucuuggcaugcuucug	gcugcaggacaggccacccca	14	-	135408802	135408913	cuuccucuaaugcagaaugcccggggccugggacagcugcaggacaggccaccccacgcuguccggucugugguggucuuggcaugcuucugccccaggcucccuucuggcc	............(((((.(...((((((((((.(((..(((...(((((((((.((.(((....))).)).))))).))))...)))..))).))))))))))))))))...	-51	0	0	0	0	0	0.113601	0	0	0.179501	0	0	0.201823	0	0.218744	0	0	0	0.211872	0.177569	0.128731	0	0	0.334194	0.307409
novel_miR_482	1.5	guggcuguggcauagaccuc	gguggcucagauacgu	8	-	82574647	82574758	gugaaauaaggaucugguguugcugcaaacuguaguguaguuugcagagguggcucagauacgugaugcaguggcuguggcauagaccucaacugcaacuccgauucaaccc	.........(((((.((.((((((((((((((.....)))))))))(((((.((((((.(((........))).))).)))....)))))....))))).))))))).....	-33.9	20.5224	11.9998	17.1375	25.1287	20.3922	11.3601	24.1251	16.7134	20.4631	17.0612	17.7373	16.5495	11.9127	9.51535	15.8863	19.177	12.864	14.6192	13.3177	9.97666	19.3038	18.3744	16.5092	14.6019
novel_miR_1051	2.7	caacacugugcuggaagaugga	caucuuuaccagacaguguuagga	5	+	63757552	63757662	ucauugccgagggcgccggccgggggccaucuuuaccagacaguguuaggagcuucacuauuagaccauccaacacugugcuggaagauggacccagagccggcgacaggc	.....(((.....((((((((.(((.(((((((..((((((((((((.(((...((.......))...))))))))))).))))))))))).))).).)))))))...)))	-56.4	0.452035	0.596675	0.415096	0.866507	0.534627	0.568006	0.468449	0.952031	0.359002	0.701146	0.483746	0.403645	0.562805	0.656231	0.415329	0.399521	1.809	0.52968	0.177569	0.257462	0.378506	0.533696	0.401033	0.384261
novel_miR_806	1.8	auucuccacucuguuagaacaggg	uuguucuucuggguggaguugugg	6	-	27424483	27424595	uguccucugugcagcucuguauucuccacucuguuagaacaggguccuauuauguccuuguucuucuggguggaguuguggaaaagcucugaacacuuccugugggucagcgu	............((((.(.(((.((((((((....(((((((((.(.......).)))))))))...))))))))..))).)..))))((((.(((.....)))..))))...	-36.4	0	0	0.0592995	0	0.0763753	0	0.585561	0	0	0	0	0	0.0938008	0.109372	0.103832	0	0	0	0	0	0.0946264	0	0.133678	0.0768523
novel_miR_1207	112.4	uuggcggccauggcggucucgga	ugggaccagccgcggccgcgcagagg	3	-	10309498	10309609	cggggagacggccgcggggaggcggaaggagucugggaccagccgcggccgcgcagaggugcgggagccuuggcggccauggcggucucggagcccggguaccggagcuggu	((......)).((((......))))......(((((((((.((((.((((((.((.((((......)))))))))))).)))))))))))))((((((...)))).))....	-58.9	0.813663	0.530378	0.830192	0.990293	1.06925	0.454405	1.63957	1.58672	1.79501	0.856957	1.61249	0.403645	0.375203	0.109372	0.311497	0.799042	0.502499	0	1.06541	0.450559	0.946264	1.29612	0.868905	1.07593
novel_miR_1213	2.9	ugacucccggccugcuggcagg	ugcguagcaggcuggggcggc	5	+	279357	279465	gcugggacaucaccacacaggugcguagcaggcuggggcggcggccgcgggccagggccaggcacccugcugacucccggccugcuggcagguggugucccuggugcag	((((((((((((((.......(((.(((((((((((((((((((..((.(((....)))..))...)))))).).)))))))))))))))))))))))))).)))....	-63.8	0.090407	0.397783	0.0592995	0.495147	0.152751	0.113601	0.117112	0.211562	0.269251	0	0.322497	0.403645	0.0938008	0	0.415329	0.0998803	0	0	0.0887845	0.257462	0.0946264	0.0762423	0	0.461114
novel_miR_233	0.1	uuuauuaacuguuuguucuuuuagg	uaaaagaaaaaauguuacauaug	8	+	38765712	38765825	gauuuauucuuuuaucaucauuuauuaacuguuuguucuuuuaggaccugaucccaacauugaagaaaguccuaaaagaaaaaauguuacauaugaggaauuaaggaauaagaa	..((((((((((..((.((((....((((.((((.((((((((((((....((........)).....)))))))))))).))))))))...)))).))...))))))))))..	-27.6	0.090407	0	0.0592995	0	0.305501	0.340804	0	0	0.448752	0.0779052	0.161249	0.605468	0.0938008	0	0	0.399521	0.201	0	0.0887845	0.772386	0.0946264	0	0.334194	0.153705
novel_miR_871	2.3	agacgcggcucuggauccugcau	uguugccgugagcuguggug	5	-	6471661	6471772	guguuccaucccuggccuagcucaguggguuaaggauccaguguugccgugagcugugguguaggucgcagacgcggcucuggauccugcauugcuguaggcuggcagcuac	...........((((((((...((((((....(((((((((....((((((..((((((......)))))).)))))).)))))))))...)))))))))))))).......	-46.2	0.090407	0.132594	0.355797	0.123787	0.458252	0.113601	0.585561	0.740469	0.179501	0.15581	0.644994	0.605468	1.12561	0.109372	0.93449	0	0	0.635616	0.266353	0.0643655	0	0.152485	0.334194	0.153705
novel_miR_921	2.4	uaaggaucuggcugugucacu	ugugacaaagguuugaucccuggc	16	+	3862263	3862375	ucccugguggcucagcaggcuaaggaucuggcugugucacugcuguggcucccgucacugcugugacaaagguuugaucccuggccugagaacuuccacaugcugcaguugug	......((((.....(((((((.(((((.((((.((((((.((.(((((....))))).)).))))))..)))).))))).))))))).......))))..............	-47.2	0.271221	0	0.177898	0	0.0763753	0	0	0	0.0897504	0.389526	0	0	0.0938008	0	0	0.399521	0.1005	0	0	0	0	0.152485	0	0
novel_miR_619	5.3	uuggagcugcuguggcacaggc	uaguggcacaguaguucaagga	1	+	127768565	127768676	guaaucacuacuacuucuuguuaaaauuuuucggaagcccccuaguggcacaguaguucaaggaucugccuuggagcugcuguggcacaggcagguuagaucccuggccaag	.............(((((..............)))))...(((.(((.(((((((((((((((.....)))).))))))))))).))))))..((((((....))))))...	-39.8	0	0	0	0	0	0	0	0	0	0	0.161249	0	0	0	0	0	0.401999	0	0.0887845	0	0	0	0	0
novel_miR_823	2.6	ugcguucauucuguuuggccugg	aggcgggacagcauggucgcagu	5	-	21156921	21157032	cgacucacccugcagcuccuugcguucauucuguuuggccugguguucuuucagcaggcgggacagcauggucgcagugggcuggggguagggcgcgcccagcucucuccgg	......(((((.((((((.(((((.((((.((((((.(((((.((......)).))))).)))))).)))).))))).)))))))))))((((.((.....)).))))....	-55.4	0.542442	0.265189	0.355797	0.123787	0	0.340804	0.468449	0.634687	0.448752	0.233715	0.322497	0.201823	0.375203	0.546859	0.415329	0.799042	0.3015	0	0.443922	0	0.0946264	0.152485	0.60155	0.153705
novel_miR_15	1	ucagacauggcucagauccuucg	uaaggauccggcauuguuguga	14	+	125794029	125794140	acacagguuugaucccggccuuauucaguggguuaaggauccggcauuguugugagcugugggguaggucucagacauggcucagauccuucgcugcuguggauguagcaua	......(((..((((((((...........(((.(((((((.(((..((((.((((((........)).))))))))..)))..))))))).))))))).))))..)))...	-34.2	0	0.198892	0.118599	0	0	0	0	0	0.0897504	0	0	0	0	0	0	0	0.1005	0	0	0.0643655	0	0.152485	0.200517	0.0768523
novel_miR_503	2.2	uggugcugagaacgcagagg	ccugccuuggccaccucu	9	-	10799163	10799272	acccucucuucugcaucuccugccuuggccaccucucccccaccccucucacugggagcagucggggcuguggugcugagaacgcagaggggugaagggagggaggcccg	..((((((((((.((((((((((((((((.(((.(..((((((..(((((...)))))..)).))))..).)))))))))...)))).))))))..))))))))))....	-54.4	0	0	0	0	0	0	0	0	0.807754	0	0	0	0	0	0	0	0	0	0	0	0	0.152485	0	0
novel_miR_140	1.3	cagcuguugauccacuagg	uggaggguuaacagcuccu	1	-	159570993	159571100	ucuuuacuuccucucauggucagcuguugauccacuaggacuuaggugcaaagucucugaagagaaguccugcccuggaggguuaacagcuccuaaccuaaguacuaa	....(((((........((..((((((((((((.(((((...((((.......((((....))))...)))).))))).))))))))))))))......)))))....	-32.8	0	0	0	0	0	0	0.702674	0.105781	0	0.545336	0.967491	0	0	0	0	0	0	0	0	0	0	0	0	0
novel_miR_360	2.1	cucauccugccucuucccucag	gagguaggaggagagcagggaagggc	6	+	28174929	28175040	uaggcgaucaguaugagguaggaggagagcagggaagggcugggcuggcaggguggcaacacaagggcugccucauccugccucuucccucagaucugcaugaaauaugggc	...((((((....(((((...((((((.((((((..((((..((((......(((....)))...))))))))..))))))))))))))))))))).)).............	-41.4	0.090407	0.265189	0.830192	0	0	0.113601	0.234225	0.105781	0.0897504	0.311621	0	0	0.0938008	0	0.103832	0.0998803	0	0	0.0887845	0	0	0	0.0668389	0.230557
novel_miR_1229	0.5	agugugcgugugcgcggugggag	uccgccgcgcacacacacacaca	1	+	33318329	33318439	ugagugugugcgugcgugugagugugcgugugcgcggugggagucggggaggccuuuccgccgcgcacacacacacacagcacacgccggggagacgcgccugcacauuca	((((((((((((((((((((.(((((.(((((((((((((((...(((....)))))))))))))))))).)))))....))))))).........))))..)))))))))	-65.5	0	0	0.0592995	0	0	0	0	0.105781	0	0.311621	0	0	0	0	0	0	0	0	0	0	0	0	0	0.0768523
novel_miR_684	2	uggcagcugcagcucugauuca	agcugagcugugguguuggc	6	-	79996052	79996163	agaauccgguguugccaagagcugagcugugguguuggcugcagacccuacucggauucuguguugcuggcagcugcagcucugauucaaagccucgucugggaacuuccau	.((((((((((..((...((((.((((((((((((((((.(((((.((.....))..)))))...))))))).))))))))).).)))...))..)).)))))...)))...	-38.7	0	0	0.118599	0	0	0.113601	0	0	0	0.15581	0.161249	0	0.0938008	0.109372	0	0	0	0	0	0.0643655	0	0.152485	0.0668389	0.0768523
novel_miR_1248	16.2	uugcugugagcuguggug	uauggcugugguguaggc	AEMK02000452.1	+	1953589	1953708	gacucagguucaguuccuggccuugcucaguggguuggggagccugcauugcugugagcuguggugcagguugcagauguggcuuggaucuuguguuacuauggcugugguguaggcugg	.............((((((((((........))))))))))(((((((((((....((((((((((((((((((....))))))))..........)))))))))))))))))))))...	-43.8	0.180814	0	0	0	0	0.113601	0	0	0	0	0	0	0	0	0	0	0	0	0	0	0	0.152485	0	0
novel_miR_78	2.3	cccaauugucuggucucgggcc	cccaagucuuggccuuugcaggugggg	1	+	268783179	268783290	agugugggugccgcccgucccccaauugucuggucucgggcccauggugggagagccggggcccaagucuuggccuuugcaggugggggcguguggcuucaacagccgcauc	.((((((.((((((.((((((((((..(((.((.((.((((((.((((......)))))))))).)).)).)))..))).....))))))).)))))......).)))))).	-56.1	0	0.198892	0.0592995	0	0	0	0.234225	0	0	0	0	0	0.0938008	0	0.207664	0	0	0.105936	0	0	0	0.0762423	0	0
novel_miR_606	2.6	agaagccucuggggcugcagauc	ucguagccucaggggcucaugg	6	-	54119070	54119181	agaugaaacugcaugucccagaagccucuggggcugcagauccccucuucucuccuggucguagccucaggggcucaugggaguuguaguuuuucagaucagagguugugau	....(((((((((..(((((..(((((((((((((((.((((..............)))))))))))))))))))..)))))..)))))))))(((.(........).))).	-53.1	0.090407	0	0	0	0	0.227203	0	0	0.0897504	0	0	0.807291	0.0938008	0	0.103832	0	0.1005	0	0	0	0	0	0.200517	0
novel_miR_900	0.2	ccgugucggcacggagacgacug	gagucaccugcggcgcgggc	4	-	34268682	34268794	aggaggcuguggcgggggcgccgugucggcacggagacgacuggcagcugccagagucaccugcggcgcgggcuaguggcgggcgacaaaggggggaacaagucucccaacgu	.(..(.((((.((...(((.((((((((.((.((.(((..(((((....))))).))).))))))))))))))).)).)))).)..)....((((((.....)))))).....	-53.7	0	0	0	0	0	0	0	0	0	0	0.161249	0.201823	0	0	0	0.0998803	0	0	0.355138	0	0	0	0	0
novel_miR_1247	2.9	uuuacguccuuucaccuaguuu	ugggaggaugugaaacaggcc	12	-	22990995	22991106	cuuguuguugcaucggggccuguuuuacguccuuucaccuaguuuuuuucuaugaaacugggugggaggaugugaaacaggccuugggugagacugcuggccuaagcaaggu	((((((.......(((((((((((((((((((((((((((((((((.......)))))))))))))))))))))))))))))))))(((.((....)).)))..))))))..	-64	0.452035	0.331486	0.118599	0.37136	0.305501	0.454405	0.234225	0.317344	0.448752	0.311621	0.322497	0.605468	0.187602	0.109372	0.415329	0.599282	0.502499	0.52968	0.443922	0.643655	0.189253	0.533696	0.334194	0
novel_miR_808	88.6	uaaguaguaccggaguucccauu	ugggaacucugcuguugcuu	AEMK02000452.1	+	2014735	2014847	cucuaguuggguucauuaccacugggccacagugggaacucugcuguugcuuaaguuuaauuuaaaagauuaaguaguaccggaguucccauuguugcucugugaguuaagga	(((.....)))(((...(((((.((((.(((((((((((((((.((((((((((...............)))))))))).))))))))))))))).)))).))).))...)))	-43.8	0.813663	0.928161	0.948791	0.74272	0.305501	0	0.117112	0.423125	0.448752	0.233715	1.12874	1.41276	1.31321	1.09372	0.519161	0.499401	1.1055	0.635616	0.177569	0.514924	0.567758	0.152485	0.133678	0.307409
novel_miR_63	69.6	cauucucugguggccuagcagg	ugccgggccaccagagaacuug	2	-	9646217	9646328	ugagccacagcagcagccaugccagauucuuaacugccgggccaccagagaacuugucauugauauguggcauucucugguggccuagcagguaaggacugggccuugucac	...(((.(((..(((....)))....((((((.((((.((((((((((((((..((((((......)))))))))))))))))))).)))).))))))))))))........	-55	0.542442	0.596675	0.355797	0.247573	0.381876	0.113601	0	0.105781	0	0.233715	0	0.403645	0.656605	0.546859	0.830658	0.299641	0.401999	0.105936	0.177569	0	0.567758	0.0762423	0.401033	0.0768523
novel_miR_11	2.3	uaaggaucuggcauugcuguga	acagauguggcucggacuggcgu	4	+	59110440	59110554	cccuggccucacucagugggcuaaggaucuggcauugcugugaauugugguauauauaggucacagauguggcucggacuggcguugcuguggcugugguguaggccaggagcua	.((((((((((((((((.(((...((.((((((((..((((((.(((((.....))))).))))))..)).)).))))))......)))...)))).)))).)))))))).....	-45.1	0.361628	0.265189	0.592995	1.60923	1.14563	1.70402	2.69358	2.53875	4.39777	1.71391	1.61249	2.82552	0.375203	0.765603	0.519161	1.19856	0.602999	0.423744	0.0887845	0.257462	0	0.686181	0.935744	0.922228
novel_miR_758	2.4	gucgaaucugcggcugcgaaac	uucgcagccgcagauuccaguga	12	-	4434370	4434481	ucggcccugcguggcgcggguuucgcagccgcagauuccagugaccguggccacggggcgccgcagguggucgaaucugcggcugcgaaacccgcggccacguugcgcgaau	(((((...((((((((((((((((((((((((((((((...(.((((((((........))))).))).)..))))))))))))))))))))))).))))))).)).)))..	-79.4	0.090407	0	0	0	0	0	0	0	0.0897504	0	0	0	0.281402	0.218744	0	0	0	0.317808	0	0	0	0	0	0
novel_miR_914	0.1	ucuggucggugagaaagagccau	cguucuuuccuaccgaggccgacc	4	-	98292937	98293047	ccccucccccugcucccuuuucccuucgguuucguucuuuccuaccgaggccgaccccugaaucguggggucuggucggugagaaagagccaucguagcuggaagcaggga	.......(((((((.((......((.((((...((((((((.(((((..(((((((((........)))))).)))))))).)))))))).)))).))..)).))))))).	-50.2	0	0	0	0	0	0	0.117112	0	0.179501	0.233715	0	0	0	0	0	0	0	0	0	0	0	0	0.0668389	0
novel_miR_901	2.8	uccgcgccucugcagccacagca	gcggccgcagggacgugguggg	10	+	39170240	39170350	cggccgccccuccccccgccgggagcucgcucccgcggccgcagggacgugguggggcuacagauggcccuccgcgccucugcagccacagcagcuggcggcccgcgagcu	.(((((((.(((((......)))))...(((.(.(.(((.((((((.(((((.(((((((....)))))))))))).)))))).))).).).))).)))))))........	-60.7	0.271221	0.132594	0	0.37136	0.305501	0	0	0	0	0	0	0	0.187602	0	0	0	0	0	0	0.0643655	0.283879	0	0	0.0768523
novel_miR_1008	1.3	uguggcuguggcauagacc	auuguggugcaguuugcaga	13	+	151241871	151241982	gugggucggggauccggcauugccaugaauuguggugcaguuugcagacgcaggucagauccugcauugcuguggcuguggcauagaccaaaaaaaaaaaaaaaaaaaaaaa	(((((((((....)))))....))))...(((((.(((((((.((((..(((((......)))))....))))))))))).)))))..........................	-32.8	1.17529	0.861864	1.00809	1.73301	1.98576	0.454405	1.52246	1.05781	1.52576	1.40229	1.12874	1.61458	0.562805	0.437487	0.93449	1.09868	1.1055	1.1653	0.710276	0.643655	1.04089	1.29612	1.33678	1.07593
novel_miR_614	2.1	caugggcuaaggaucuggcauu	ugcagguucuauccuuggcccaggaa	15	+	85979746	85979859	cagggaguucccuugugacacaugggcuaaggaucuggcauugucacuacagcagcucaggucauugcugcaaugcagguucuauccuuggcccaggaacuucuacaugcuaag	..(((((((((...........((((((((((((((.((((((......(((((((....))...))))))))))).))....)))))))))))))))))))))..........	-41.4	0	0.132594	0.0592995	0	0.381876	0.113601	0	0.528906	0.0897504	0.623241	0.161249	0	0	0	0	0.0998803	0.1005	0	0	0	0	0.0762423	0.133678	0
novel_miR_687	0.3	uggguacgagccuggacuccc	gaguccaggucguaaaccaccaca	3	-	12029908	12030019	ggagucgggauuugaacccagggucuccggcggcagaguccaggucguaaaccaccacacucgcucagcguggguacgagccuggacucccucaccgguugacaguaaccgu	(..((((((((((.......))))).)))))..).((((((((((((((...(.((((.((.....)).)))))))))).)))))))))......((((((....)))))).	-44	0	0.132594	0	0.123787	0.152751	0	0	0	0	0	0.161249	0	0.0938008	0	0	0.0998803	0	0	0	0	0	0	0	0
novel_miR_1025	2	cagugccucugcugagacugug	cagucucagcagaggcacugug	15	-	138123961	138124071	gaugcacguggccccucuugccugugcacagucucagcagaggcacuguggguaugacaguggguaugacagugccucugcugagacugugcacaggcaagaggcuccggg	......(.(((..((((((((((((((((((((((((((((((((((((..((((........)))).))))))))))))))))))))))))))))))))))))..))).)	-85.2	0	0	0	0	0	0.113601	0	0	0	0	0	0	0	0	0	0	0	0.105936	0	0	0	0	0	0
novel_miR_1087	0.7	ugcaaggucggaccgcugugaccuc	ucacgcgucgaccugggcaga	5	+	101754845	101754955	gagacgcggcgggaaggaggucacgcgucgaccugggcagaaccugagcguaaggaacccucugcaaggucggaccgcugugaccucuucuuugccgcagcuuccagggau	(((..((((((((.((((((((((((((((((((..(((((.(((.......))).....))))).)))))))..))).)))))))))).))))))))..)))........	-54.4	0	0.0662972	0	0	0	0	0.117112	0	0	0.0779052	0.322497	0	0	0	0	0	0	0	0	0	0	0	0	0
novel_miR_1095	1.6	ccaugaucuugagaacaucc	ggguucuuaaaucauugag	X	+	8859262	8859369	acguaguugccucuaggagcaguccugcauccugccuggguucuuaaaucauugagugaaugaugcauccaugaucuugagaacaucccugggccccagaggcuuuac	..((((..(((((((((((((....))).))))(((((((((((((((((((.((((.......)).)).))))).)))))))....)))))))...)))))).))))	-35.1	0	0	0	0	0.229126	0	0	0	0.897504	0	0	0	0	0	0	0	0	0	0	0	0	0.0762423	0.133678	0.153705
novel_miR_991	2.4	uuuggccaucggaggaccca	gguccuccacuggccaacaga	12	-	54739831	54739940	aacagaagacgugcuaaugagacgaugacucccugguccuccacuggccaacagaagauccaacagccccuuuggccaucggaggacccaagagucaucaccuaauuagc	............((((((.((..((((((((...((((((((..(((((((.((...............)))))))))..))))))))...))))))))..)).))))))	-47	0.271221	0.198892	0	0.247573	0.152751	0.113601	0.702674	0.634687	1.077	0.467431	0.967491	0.403645	0.281402	0.437487	0.207664	0.699162	0.3015	0.741552	0.266353	0.386193	0.189253	0.457454	0.133678	0.230557
novel_miR_912	218.5	cgggaacgucgagacuggagc	acccgucccgugcguccccgga	AEMK02000452.1	-	503032	503142	gccucgcccggcgcagccccggccgccaggcgcacccgucccgugcguccccggacguugcucucugccccgggaacgucgagacuggagcgcccgagccgagccaccuuc	(((......)))...((..((((((...(((((.((.(((.((.((((.(((((..((........)).))))).)))))).))).)).))))))).)))).)).......	-47	1.71773	1.32594	1.42319	1.8568	2.06213	4.20325	3.04492	2.32719	1.97451	1.63601	6.44994	3.22916	0.844207	1.64058	0.207664	0.599282	1.7085	0.52968	0.532707	0.257462	0.473132	0.914908	0.200517	0.230557
novel_miR_546	1.4	aaaugugugucucaccucuggaac	uucuggggcugggcacacauuuac	1	-	108414793	108414904	gcccucccugguuguauuaaaugugugucucaccucuggaaccuacucagcagcuugguuucuggggcugggcacacauuuacuucuuaaagccaagccucuccuucacugg	........(((((....(((((((((((((..((((.((((((.............)))))).))))..)))))))))))))........))))).................	-33.3	0	0	0	0	0	0	0.117112	0	0	0	0.322497	0	0	0	0	0	0	0.317808	0.0887845	0.0643655	0	0.304969	0	0.0768523
novel_miR_1210	6.6	cggggaguggagggaagggacga	ccuccccucccucgcgcuccgg	13	+	160064202	160064314	cgccuucugcgacuagagcacuccgcuuccuucccuccccucccucgcgcuccggccuggggucuuggggcggggaguggagggaagggacgaaggaggaggagguuucggag	(((.....))).((.((((.((((.((((((((..((((.((((((.((((((.((((.(.....).))))..)))))))))))).)))).)))))))).)))))))).))..	-62.6	0	0	0	0	0.458252	0	0	0	0	0	0	0	0	0	0	0	0	0	0	0	0	0	0	0
novel_miR_1103	1.7	aaucugcuuugcccugacgacu	uggucagggcucagcagacguuucg	15	+	136406651	136406761	cucuggucuccagcgggcacugcgguccucgcguguggucagggcucagcagacguuucguggacacaugaaucugcuuugcccugacgacuggccugguccucagcuuca	(.((((...)))).)....(((.((.((..((..((.((((((((..((((((...((((((....))))))))))))..)))))))).))..))..)).)).))).....	-53.5	0.180814	0	0	0	0	0	0.351337	0.105781	0	0	0.161249	0	0.0938008	0	0	0	0	0	0	0.128731	0	0	0	0
novel_miR_1192	83.7	uacgaauuucaggaauacagca	cuguauuccugaaauucguau	10	-	23352056	23352167	aggucgcuuuauuuaacugaaugaaccacuuugcuguauuccugaaauucguaucaauugaacugauucauacgaauuucaggaauacagcaaaguagcucagagagauaca	................((...(((.(.(((((((((((((((((((((((((((.((((.....)))).))))))))))))))))))))))))))).).)))...)).....	-47.1	0.180814	0.596675	0.889492	0.495147	0.229126	0	0.117112	0.105781	0.0897504	0.15581	0.161249	0	0.0938008	0.546859	0.207664	0.0998803	0.1005	0.105936	0.443922	0.193097	0.189253	0.304969	0.467872	0
novel_miR_205	1.7	uuugugugucuguauucu	agugcuuguauuugggca	6	+	151369030	151369137	agugugcaugagugcuuguauuugggcaugugcaugcacauguguuugcauauguguuugugugcauguguuugugugucuguauucuguauguguuagugagcaucu	...(((((.((((((...(((.((((((((((((((((((((((....)))))))))....))))))))))))).)))...)))))))))))(((((....)))))..	-36	0	0	0	0	0	0	0.351337	0	0	1.4802	1.28999	2.42187	0	0	0	0	0	0	0	0	0	0	0	0
novel_miR_624	1.9	acucaagaggacuucgaucugcu	aagauacgaaguccuuagggagauc	13	-	200578755	200578866	caguucuccagcgguacaaacucaagaggacuucgaucugcucaaaucaagcaauuuuagaagauacgaaguccuuagggagauccugaccacccugggccugagcugugac	(((((((((((.(((.((..(((..((((((((((((((.((.((((......)))).)).)))).))))))))))...)))....))...))))))))...))))))....	-38.1	0	0.132594	0	0.123787	0	0	0	0	0	0	0	0	0.281402	0	0	0	0	0	0	0.193097	0	0.381211	0	0.230557
novel_miR_231	8.5	guaugugggacgguaaaccauu	cgguuuaccgucccacauaca	AEMK02000452.1	-	30452	30563	uccaggacgguuuggauggcugggcuggauaccaagaagcgguuuaccgucccacauacauaugcaaaauguaugugggacgguaaaccauuucuucaaguaccgcacaaug	(((((..(((((.....)))))..)))))(((.((((((.(((((((((((((((((((((.......))))))))))))))))))))).))))))...)))..........	-55.7	0	0	0	0	0.305501	0	0	0	0	0	0	0	0.0938008	0	0	0	0.201	0	0	0	0	0.228727	0.0668389	0
novel_miR_981	12.4	ugguaggauagaggcuaugcau	ugcacuccuacucuccaccgcuc	4	+	95455322	95455433	ugacuaaauagaguaacuggugguaggauagaggcuaugcauggacccaagagcaugcacuccuacucuccaccgcucaguuagcuauugcugcuaucaauguccagucugc	......(((((..(((((((((((.(((.(((((...((((((..........))))))..))).)).)))))))).)))))).)))))((((...........))))....	-33.8	0	0.132594	0.177898	0	0	0.113601	0	0.317344	0	0	0	0	0.0938008	0.218744	0	0	0	0	0.177569	0	0	0	0.0668389	0.0768523
novel_miR_996	0.4	uucuaugaugacuugaugucugagg	aaagacauaaagcaucagcagaugc	1	+	52574934	52575049	gggaggcuuaucaccuacucuucugcuuuuguaccaaagacauaaagcaucagcagaugcuuucgagaaguuucuaugaugacuugaugucugaggaagaagaaugacaaauagau	((((((.......))).))).....(((((...((..((((((.((((((((..(((.(((((...))))).))).))))).))).))))))..)).)))))..............	-28.5	0	0	0.237198	0.247573	0	0	0.117112	0.211562	0	0	0	0.201823	0	0.109372	0	0	0	0.211872	0	0	0	0	0	0
novel_miR_114	2.4	caacggcagcucagaucugacu	cugguguugcuguagcug	12	+	296497	296607	aaaggaugcagcuucgauccccagccuggcacagugggaccugguguugcuguagcuguggcgcaggucacaacggcagcucagaucugacugcugcccugggaccuccau	...((((.........))))((((...((((((((.(((.((((.((((((((...((((((....)))))))))))))))))).))).)))).)))))))).........	-47.6	0	0.198892	0.296497	0.123787	0.0763753	0	0	0	0.359002	0	0	0	0	0	0.415329	0.0998803	0	0	0.177569	0	0.567758	0	0	0.0768523
novel_miR_788	28.9	acauggaucucuuggcuuuugag	cgaaagcggauggagauccagga	12	+	15097380	15097491	ugucccagagucucaggcguacauggaucucuuggcuuuugagcggaagcuggaccagaccauugcucgaaagcggauggagauccaggaggccaucaaaaagccucugacg	.....(((((.((..(((.(...(((((((((..((((((((((((....(((......)))))))))))))))....)))))))))..).))).......)).)))))...	-42.8	0.180814	0.0662972	0.118599	0	0.229126	0	0.351337	0.740469	0.538502	0.0779052	0	0.201823	0	0.328115	0	0.0998803	0.201	0	0.177569	0	0.0946264	0.381211	0.868905	0
novel_miR_1145	2.4	guggcuguggcauagaccucagc	ugcaguguaugucacagauaugg	X	-	93329529	93329639	uuggguuaagggucugggguugccacaagcugcaguguaugucacagauauggcugggaucugauguugccguggcuguggcauagaccucagcugcagcuccaauucagc	.........((((.(((((((((....(((((..((.((((((((((.((((((..............)))))).)))))))))).))..))))))))))))))))))...	-47.8	76.9363	47.6014	62.7981	71.7963	59.8018	40.4421	69.5647	50.6692	61.6585	39.5758	77.238	65.3905	57.8751	30.9522	73.617	58.43	43.8179	53.2858	53.0931	39.1342	58.006	53.8271	47.1882	42.1919
novel_miR_130	2.6	cccggggagguggggagg	cccccacagcccuggaag	3	+	297163	297270	gaccccacccccacagcccuggaaguuggcuugagggauuuccuuugugugaggucaccgcaggucagcgcccggggagguggggaggaagguauguaggcuuugggg	..(((((.((((((..((((((..(((((((((.(((((((((.....).)))))).)).)))))))))..))))))..))))))....((((......)))))))))	-55.3	0.180814	0	0.474396	0.247573	0.0763753	0.113601	0.234225	0.105781	0.0897504	0.15581	0.161249	0.201823	0.469004	0.437487	0.207664	0	0	0	0.177569	0	0	0.457454	0.267355	0.153705
novel_miR_1079	1.3	uucuauuacucugagaacugcag	gcaguucucagaguaauagaacu	9	-	87600576	87600688	caaaaggcauuaucugaaauacugcaguucucagaguaauagaacuaaaccuguaacagacauaguuuaguucuauuacucugagaacugcaguauuucagauaaugcagguu	......((((((((((((((((((((((((((((((((((((((((((((.(((.....)))..)))))))))))))))))))))))))))))))))))))))))))).....	-75.3	0	0	0	0	0	0	0	0	0	0	0	0	0	0	0	0	0	0	0	0	0	0.304969	0	0
novel_miR_418	2.7	ucccccugucugugucccccaga	uggggggcauagccggggagg	6	+	54323648	54323762	guaccggcagguggggggcauagccggggaggggcgaugggggcgaggcuguggccccugugaccuagcuccuccccucccccugucugugucccccagagugaagagaagagcc	...((....))(((((((((((((.(((((((((.(((((((((.(.....).))))))))..........).)))))))))..).)))))))))))).................	-57.6	0.271221	0	0.237198	0.74272	0.152751	0.113601	0	0	0.179501	0.233715	0.322497	0	0.187602	0.218744	0.415329	0.199761	0.201	0.317808	0.0887845	0.643655	0.189253	0.228727	0.200517	0.0768523
novel_miR_154	2.7	ucacguccauggucagcaccgug	gggacugagcauggagcggaggccuu	15	+	137303697	137303808	uccuggcugcccagagggaugcucagagcggcggggacugagcauggagcggaggccuucaucugucgccucacguccauggucagcaccguggcugcugggccuguggcuc	........((((((......(((((((((.((((.(.((((.((((((.(((((((...........))))).)))))))).))))).)))).))).))))))))).)))..	-55.7	0.180814	0.928161	0.652294	0.866507	1.14563	0.340804	2.10802	0.952031	0.628253	0.233715	1.45124	2.01823	0.469004	1.09372	1.14215	1.19856	1.407	1.37717	0.443922	0.57929	1.60865	0.609938	0.267355	1.38334
novel_miR_1072	10.5	uuggcuucugggacccggucc	cuugggccccugaagucaagga	4	+	94830694	94830804	gcuaggucugaagauauuuuaugcaaagagcucuugggccccugaagucaaggacacgggugcugacaccuuggcuucugggacccgguccucuccuugcucagcacccuc	....(((((((...........((((((((..((.(((.(((.((((((((((...(((...)))...)))))))))).))).)))))..))))..)))))))).)))...	-41.6	0	0	0	0	0.229126	0.227203	0	0	0	0	0	0	0	0.328115	0.311497	0.199761	0	0	0.0887845	0.0643655	0.189253	0	0	0
novel_miR_508	33.3	caugugcucuggccccugcagu	uuguguggggccagggaggacugcca	2	+	76716620	76716728	cccaggggggcuuguucgugaucauuguuguguggggccagggaggacugccaggaugcucugucugaggcaugugcucuggccccugcaguccuacaccacguacggc	(((...)))(((.((.((((......((((((.((((((((((...((((((.((((.....))))..)))).)).))))))))))))))).)......)))).)))))	-42.4	0.180814	0.397783	0.355797	0	0.229126	0	0	0.211562	0.718003	0.233715	0	0.807291	0.562805	0.109372	0.519161	0.199761	0	0.423744	0.177569	0.193097	0.567758	0	0.133678	0.230557
novel_miR_1083	60	uacugugguguccugugucucugc	aagagaccggggccacaagagc	2	+	59326616	59326727	gcugaauccugcauggagauccaggccaagagaccggggccacaagagcugagcccugccugcucgcugcuacugugguguccugugucucugcucugggccuugcaccugc	.........((((.((...(((((((..((((((((((((((((..((((((((.......)))))..)))..))))))..)))).)))))))).))))))).)))).....	-46.1	0.090407	0.662972	0.118599	0.74272	0.305501	0.113601	0.585561	1.6925	0.359002	0.701146	0.322497	0.807291	0.187602	0.218744	0.726826	0.299641	0	0.52968	0.355138	0.257462	0.283879	0.533696	0.200517	0.845375
novel_miR_523	2	ugcgggcgugugggugugugc	acacacucacacgcccgcacc	8	-	30192269	30192379	ccgagggggcagagccggagugcgggcgugugggugugugcaugagcguggacccggagcgacacacacucacacacacacacucacacgcccgcacccacgcagggcccu	.....(((((...((.((.(((((((((((((((((((((..((((.(((..............))).))))....)))))))))))))))))))))))..))...)))))	-65.1	0.090407	0	0	0	0	0.113601	0.234225	0.211562	0.0897504	0	0	0	0	0	0	0	0	0	0	0	0.0946264	0	0.133678	0
novel_miR_820	1.8	ugugccacuacgggaauuccu	uauuuccugucguggcgcagu	14	-	99109873	99109983	cauguccaccaaaauacucaguugucuguauuuccugucguggcgcagugguucuuagauuuguuuccacugugccacuacgggaauuccuauaacucugcuucugucuua	................(..((((((......(((((((.((((((((((((...............)))))))))))).))))))).....))))))..)...........	-36.4	0.632849	0.397783	0.237198	0.247573	0.305501	0.340804	0	0	0	0	0.483746	0.201823	0	0	0.103832	0.399521	0.1005	0.211872	0	0.0643655	0.189253	0.228727	0	0
novel_miR_472	2.4	ugucaugcuggggaguguaguga	acugcuccccccgguguccggc	7	+	32187883	32187992	ucaucggagugacgcagaucugucaugcuggggaguguagugaacgucgucaugcuucucacugcuccccccgguguccggcucugugucgcugcugaagcaggacauuc	...(((((((((((((((.(((..(((((((((.(.(((((((..((......))...))))))).).))))))))).))).))))))))))).))))............	-48.3	2.6218	1.52484	0.830192	0.495147	1.60388	0.227203	2.34225	2.00984	2.06426	2.02553	2.25748	1.61458	0.562805	0.984346	0.93449	1.29844	1.608	0.52968	0.79906	1.09421	2.83879	2.05854	1.33678	0.99908
novel_miR_437	68.1	ugguguaggucacagacgcagc	ugugacugugguguacgccggc	17	+	59516081	59516192	guggguuaaggaucgggcguugcugugagcucugguguaggucacagacgcagcucagaucccguguugcugugacugugguguacgccggcagcuguagcuccuauucgac	.........((((.(((.(((((....((((((((((((.(((((((.((((((.((.......))..)))))).))))))).)))))))).))))))))).)))))))...	-46.6	0	0.132594	0.118599	0	0.152751	0	0.234225	0.105781	0.0897504	0	0	0.201823	0.0938008	0.218744	0.311497	0.399521	0.201	0.211872	0.355138	0.128731	0.0946264	0.152485	0.0668389	0
novel_miR_516	71	cugugacuguggccuaggccc	gccuaggucgcagaugcagcu	6	+	19476553	19476663	agugggucgaagaucuggcauugcugugagcugcagccuaggucgcagaugcagcucggauccaguguugcugugacuguggccuaggccccagcugcagcuccgauuuga	..........(((((.((....(((((.(((((..(((((((((((((..(((((..............)))))..)))))))))))))..)))))))))).)))))))..	-50.6	0.632849	0.265189	0.177898	0.866507	0.687378	0	0.234225	0.105781	0	0.545336	0.483746	0	0.844207	0.328115	0.415329	0.898923	0.1005	0.52968	0.79906	0.643655	0.378506	0.228727	0.935744	0.99908
novel_miR_375	0.5	cggggucgguucuugcagauc	gcugcaaaucguccccgcu	18	+	48551567	48551679	gaaacagugccggccggggcuccggggucgguucuugcagaucugcuuguuacugagagccccccgcagagcugcaaaucguccccgcugaccgccuguugguauuuuucccg	((((.(((((((((.(((((..(((((.(((((..(((((.(((((..(((......))).....))))).)))))))))).)))))..).)).)).)))))))))))))...	-47.9	0	0	0.0592995	0	0	0	0	0.105781	0.0897504	0	0	0.201823	0.0938008	0	0	0	0	0	0	0	0.0946264	0	0.133678	0
novel_miR_1171	2.5	uugcagauguggcucggaucc	auccgacguugcugcaagc	12	-	1438902	1439016	ugaggauguggguuugaucccaucaguggguuaaaggauccgacguugcugcaagcugcugcggugcagguugcagauguggcucggauccgacauggcuguagccauggcgcaa	......((((..(((((((((....).))))))))((((((((.((((((((((.((((......)))).)))))...)))))))))))))..((((((....)))))).)))).	-50.2	0.090407	0	0.118599	0	0	0	0	0.423125	0	0	0	0	0	0	0	0	0	0	0.0887845	0	0	0	0	0
novel_miR_610	7.3	aagaucauagagguaaaguug	cacuuuaccucuauggucuuuc	7	-	60252534	60252644	gaguuuauaguuuuaauagaaagaucauagagguaaaguugucaucagaguuagcacuuuaccucuauggucuuucuauuaaaacuauagggcagcggauauccauaugac	...((((((((((((((((((((((((((((((((((((.((...........)))))))))))))))))))))))))))))))))))))).((..((....))...))..	-49.3	0	0.132594	0.118599	0	0	0	0	0	0.0897504	0.0779052	0	0	0	0	0	0	0	0	0	0.193097	0	0	0	0
novel_miR_965	0.4	ggacgcggugcugcagggugcu	cgugcugcagcccgcgucucu	8	-	1210066	1210176	uccguccuggccccacacgggacgcggugcugcagggugcugggcgauggccucccgucggcgcggacgugcugcagcccgcgucucuugggucuggugcuggcgggugga	((((((((((.((((...(((((((((.(((((((.(((((((.((((((....)))))).).))).))).)))))))))))))))).)))).))))....))))))....	-63.1	0	0	0	0	0	0	0	0	0	0	0	0	0	0	0	0	0	0	0	0.128731	0	0	0	0
novel_miR_1126	0	acuuccggcggucuccugagga	uucaggagacuuccagaggaagacu	4	+	42953266	42953376	uuuaggcggcccccugaggaggauuucaggagacuuccagaggaagacuuccgacggccccacgaggaggacuuccggcggucuccugaggaagauuucaggcauucucca	....((.((...(((((((....((((((((((((.((...(((((.(((((..((......)).))))).))))))).))))))))))))....)))))))...)).)).	-46.2	0	0.198892	0	0.123787	0.0763753	0	0	0	0	0	0	0.201823	0	0.109372	0	0	0	0	0	0	0	0	0	0
novel_miR_698	2	ucucuaguucuugcacgcucuu	gugugagggggagaggccugu	7	+	16890500	16890610	auuggggucugcucuaagcugcagcaagagaaacagugugugagggggagaggccuguuucgcucccgggucucuaguucuugcacgcucuuuaagagucugcaucggagg	.((((((....))))))(.(((((......(((.((((((((((((..(((((((((.........)))))))))..)))))))))))).)))......))))).).....	-38.6	0	0.0662972	0.177898	0	0	0	0.819786	0.211562	0.359002	0.311621	0.161249	0	0	0	0	0	0	0	0	0.0643655	0.0946264	0.304969	0.0668389	0.0768523
novel_miR_10	2.2	ugguguagaucacagacaugg	gaggcugugguguagaccgcc	13	+	152307184	152307294	uggcuuuuuauugagcugugguguagaucacagacauggcggcucugauccugaguugcugaggcugugguguagaccgccagcuacaaagauccauuucgacuccuaucc	(((.(((((....(((((((((.((.(((((((.(.(((((((((.......))))))))).).))))))).)).)))).)))))..))))).)))...............	-42.2	0.90407	0.72927	1.24529	2.97088	1.83301	0.681608	1.52246	1.05781	0.807754	1.24648	1.12874	1.00911	0.844207	0.437487	1.14215	1.29844	1.005	0.847488	1.1542	0.708021	0.378506	0.533696	1.13626	0.768523
novel_miR_1175	99.7	ugggccugucauuuccucacu	aggggaaaggaugggucucgga	7	+	78264442	78264550	gcugugggacacacuguucagaucgcgcaacugcgagccaggggaaaggaugggucucggagcucgagccugggccugucauuuccucacuucugugcucuccucccaa	....(((((......((.((((((((......))))....(((((((.((((((((.(((.((....))))))))))))).)))))))...)))).)).....))))).	-40.3	0.361628	0.72927	0.533695	0.618933	1.14563	1.02241	0.351337	0.634687	0.897504	0.389526	0.161249	0	0.750406	0.765603	1.24599	1.39832	0.904499	1.69498	0.710276	1.22294	0.757011	0.457454	0.200517	0.230557
novel_miR_757	2	gaccugugaugucguuucugaga	ccagggacagggcaggagga	2	+	6100497	6100609	cugggaugagcaaugaccuugaccugugaugucguuucugagacacagcaggaaacuuuagggaguuuccuaguccagggacagggcaggaggaggccuagugguccugagag	(((((((.(.....(.((((..(((((..((((...((((.(((.....(((((((((....))))))))).)))))))))))..)))))..)))).)...).))))).))..	-39.7	0	0.596675	0	0.123787	0.611002	0.340804	0.585561	0.634687	0.448752	0.233715	0.806243	0.605468	1.31321	0.218744	0.519161	0	1.005	0	0.266353	0.128731	0.189253	0.457454	0.267355	0.537966
novel_miR_1158	1	cugagccaccagggaauuucuga	agaguuccaugggggccuagca	5	-	4215687	4215799	aaggccggauccuuaaucugcugagccaccagggaauuucugauuuaaaaaaaacagaguuccaugggggccuagcagcuaaggauccauuguugucacugcugugauuuggg	......(((((((((..((((((.(((.(((.((((((.(((.(((....))).))))))))).))).))).)))))).)))))))))......(((((....))))).....	-46.4	0	0.132594	0	0.123787	0	0	0	0	0	0	0	0	0.0938008	0	0	0.0998803	0	0	0.355138	0	0.189253	0	0	0
novel_miR_723	25.7	cuggaguuuuguggcacacaua	agaugugucacaugaauccaaga	3	+	53985662	53985773	uaggguuuggugcuuucgugagaugugucacaugaauccaagagucuguucucuggaguuuuguggcacacauagccguugguaccuaauaugggccuuucuggccacguug	....(((.((((((..((.(...(((((((((....((((.(((......)))))))....))))))))).....)))..)))))).)))(((((((.....)))).)))..	-40.2	0.271221	0	0.118599	0.247573	0	0	0	0	0	0.233715	0	0	0.187602	0.218744	0.207664	0	0.1005	0.211872	0.266353	0.0643655	0	0.0762423	0.200517	0.0768523
novel_miR_12	2.3	uucccucacccccuuugcccauc	ccggcaagggcaggagggauuc	6	+	95750345	95750457	ucuugagcagggcugggagccccuuuagagucccggcaagggcaggagggauuccauggcucucaccggcuucccucacccccuuugcccauccacagcucucagccacaauc	..........((((((((((.......((.....((((((((..(((((((..((..((......))))..)))))).)..))))))))..))....))))))))))......	-44.8	0	0.0662972	0.177898	0	0	0	0.117112	0.105781	0	0.311621	0	0	0.0938008	0	0	0	0	0	0.355138	0.193097	0.0946264	0.228727	0.0668389	0
novel_miR_349	35.9	cacuccuccccugugugccagg	uggcacagggggguggggagcgg	5	-	7039797	7039908	ugaaauggcagccaucuuagcacuccuccccugugugccagguccugggcuagaagcuggcacagggggguggggagcggggacugguagugcauagcagccagcacugugc	.......(((((((((((.((.((((.(((((.((((((((.(.(((...))).).)))))))).))))).)))).)).)))).))))..)))...((((......))))..	-51.9	0.180814	0.331486	0.118599	0.37136	0.534627	0.340804	0	0.211562	0.538502	0.15581	0.161249	0.201823	0.750406	0.328115	0.103832	0.199761	0.3015	0	0	0	0.567758	0.152485	0.267355	0.230557
novel_miR_677	2.4	ccaugcgggugaguguccuucuga	aagaggagacuccucgcucugggc	12	-	45396616	45396727	gcuauuuugagcugcuaacggagcagcaucaagaggagacuccucgcucugggcugcuccgggccaggccaugcgggugaguguccuucugauccccugccccggaaauguc	(((......)))......(((.((((.((((.(((((.(((((((((..(((.(((((...)).))).))).))))).)))).))))).))))...)))).)))........	-47.2	0	0	0	0	0.0763753	0	0.117112	0	0	0	0	0	0.0938008	0.109372	0.415329	0	0.703499	0	0	0	0	0	0.200517	0
novel_miR_861	2.4	cccacgguccaccacuuugcugu	agccaggagugguguucccacggug	4	+	3221041	3221151	acuggggccccgcugagccacccacgguccaccacuuugcuguguguguaauuaaagccaggagugguguucccacgguggcucagcagugacaagcccgacuaguaucca	((((((((((.(((((((((((...((..((((((((((((..............)))..)))))))))..))...))))))))))).).)....))))...)))).....	-47.4	0	0	0.296497	0.247573	0	0	0	0	0	0.15581	0	0	0	0	0	0.199761	0	0	0	0	0	0.304969	0	0
novel_miR_708	2.7	ugggcgcguucagcuucugaggc	uuuaggagcuggcgcguccccg	AEMK02000328.1	-	459589	459701	ugugcuucugguucaucccacuggcuguuccugcuuuaggagcuggcgcguccccggugcuucaccaagcugggcgcguucagcuucugaggcugagacgcccuggaggcacg	.((((((((((...........(((.(((.(.(((((((((((((((((((((..((((...)))).....))))))).)))))))))))))).).)))))))))))))))).	-57	0.271221	0	0	0.123787	0	0	0.234225	0	0.269251	0	0	0	0	0.437487	0.207664	0	0	0	0	0	0	0	0	0
novel_miR_1149	0.6	cucuguaugcuggcguuccuccugc	aggaguguugucaguguacacaacu	14	-	103273874	103273985	gccccauaaggaggcccacucuguaugcuggcguuccuccugcaacaccguuguauugucaggaguguugucaguguacacaacuugcauccuucauauugaaggugacuca	(((((....)).)))......((((((((((((...(((((((((.((....)).))).))))))...)))))))))))).......((.((((((...)))))))).....	-39.5	0	0	0	0	0	0	0	0	0	0	0.161249	0	0	0.437487	0	0	0	0.211872	0.0887845	0.0643655	0	0	0	0
novel_miR_835	1.9	guguauauauauaugugugugu	auguauauauauauauacauac	14	+	97899828	97899940	aauaacauuccauuguguguguguauauauauauguguguguuuuuugaauguuuuaaaauuguaaaagaucaggauauauguauauauauauauacauacauacacacacac	.............(((((((((((((((((((((((((((((.((((((.(.(((((......))))).))))))).))))))))))))))))))))))))))))).......	-37.7	0.090407	0.0662972	0.0592995	0	0	0	0	0	0	0	0	0	0.0938008	0.109372	0	0.0998803	0	0	0	0	0	0	0	0
novel_miR_1073	2.7	uccguucugccucuggcuc	ggcggaggggagcgguag	9	+	120860112	120860220	aaagggccgagagggccgggcggcggaggggagcgguagcagggcuggccaugcuuugcggccggcggcauccguucugccucuggcucuggcuccugcugcuucuacu	...((((.(((.((((((((.(.(((((((((((((..((...(((((((..((...))))))))).))..))))))).)))))).))))))))))).).)))).....	-56.1	0	0.0662972	0	0	0.229126	0	0	0	0	0	0	0	0	0	0.207664	0	0.401999	0	0	0	0	0	0	0
novel_miR_314	2.2	uguggcuguggcuguggccugc	aggcugaggcauaggucgugaa	4	-	55366411	55366525	ucuggcacugcugcaggcugaggcauaggucgugaauauggcucagaucuggcauugcuguggcuguggcuguggcuguggcuguggccugcagauuuggcucagauuuggcucu	((((((....(((((((((..(((...(((((....((((((((((...........))).)))))))....)))))...)))..))))))))).....)).)))).........	-42.6	0.361628	0.198892	0.177898	0.37136	0.152751	0.227203	0.117112	0.211562	0.179501	0.389526	0.322497	0.403645	0.844207	1.20309	0.519161	0.399521	0.602999	0.105936	0.266353	0.321828	0.189253	0.457454	0.133678	0.307409
novel_miR_1031	2.5	uggugcugggcacugcagagcugu	agcuccugggcucggcacuucg	12	-	19685205	19685318	ugcccacuguguggcaggcguggugcugggcacugcagagcuguggaugacaagagccagcuccugggcucggcacuucgucugcuggggagauggcucuaaggaagaacaacc	.(((..((.(.(((((((((.((((((((((.(((..((((((.(...........))))))).))))))))))))).))))))))).).))..))).................	-50.4	0	0	0	0	0	0	0	0.211562	0.0897504	0	0	0	0.0938008	0	0	0	0.201	0	0	0	0	0	0	0
novel_miR_23	1.9	uguggcuguggccuaggcug	accaagggcgcagacauaaa	13	-	15394647	15394761	agaucccacauuacuguggcuguggcuguggccuaggcugguaguugcaguucccacuuaagcccuagacugggaaccuccauauaccaagggcgcagacauaaaaagaaagaaa	.....(((((....))))).((((.(((((.(((....(((((..((..(((((((.((........)).)))))))...))..)))))))).))))).))))............	-37.5	0.180814	0.397783	0.177898	0.495147	0.381876	0.340804	0.468449	0	0.179501	0.233715	0.161249	0	0.187602	0.218744	0.207664	0	0	0.105936	0	0.257462	0	0.0762423	0	0.153705
novel_miR_275	2.1	uggaggccuggaagagguuugag	aacccuccgcccggccuuccugg	9	-	6848300	6848410	ccuuggcugggugugguuuggaggccuggaagagguuugagaugcucuccuccucaacccuccgcccggccuuccuggcuccaaacggacuccgcuugcuuccacacaggg	(((((..((((.(.((((.(((((((.((..((((.(((((...........))))).))))..)).)))).))).)))).(((.(((...))).)))).))))..)))))	-40.9	0	0	0	0	0	0.227203	0	0	0	0	0	0.403645	0.0938008	0	0.311497	0	0	0	0	0	0	0	0	0
novel_miR_825	134.4	uguggcugugguguaggcuggc	ugguguagaucacagacgcaau	3	-	56599906	56600016	uccagcauugccucaagcugugguguagaucacagacgcaauucugaucugguguggcugugguguaggcuggcagcugaagcucugauucaaccccuagcccaggaacuu	.....((..((.(((.(((((.((.((.(((((((.((((..((......)))))).))))))).)).))..)))))))).))..))........(((.....))).....	-33.2	0.090407	0.331486	0.237198	0.247573	0.229126	0.227203	0.234225	0.211562	0.179501	0.389526	0.322497	0	0.375203	0.218744	0.207664	0.0998803	0.1005	0.105936	0.0887845	0.0643655	0.283879	0.228727	0.133678	0.153705
novel_miR_978	227.1	aaucagcaagcauccugcccua	uggcagugucuuagcugguuguu	6	-	69603604	69603715	ggcagggccagcugugaguguuucuuuggcagugucuuagcugguuguugugaguaauagcaaaggaagcaaucagcaagcauccugcccuagaagugcugcacguuguugg	.......((((((((((((((((((..(((((.(((((.((((((((((..................))))))))))))).)).)))))..))))))))).))))..)))))	-39.3	1.2657	1.12705	1.24529	1.23787	1.52751	0.90881	3.04492	4.33703	3.59002	4.05107	5.48245	4.4401	0.750406	0.765603	0.103832	0.199761	0.602999	0.635616	0.79906	1.02985	0.946264	2.05854	1.60413	0.99908
novel_miR_800	0.4	cgugcgucucugggugugaug	cgucauccuggaauccgcacaaa	16	+	79162130	79162240	guuacacggacgcggggcuacgugcgucucugggugugaugucgcguguguacgacgucauccuggaauccgcacaaaguccugugucaucucgcuuccugcccacucuuu	........(((((((((((..(((((..((((((.(((((((((........)))))))))))))))...)))))..))))))))))).....((.....)).........	-46.5	0	0	0	0	0	0	0.234225	0.105781	0	0	0	0	0.0938008	0	0.103832	0	0	0	0	0	0.189253	0	0	0
novel_miR_720	491.3	ccaccgucgguucucuggugucc	accaucggaggacgcgguagcuc	12	+	1126486	1126596	agggucgggaugguggcuucucguccugcagggaccaucggaggacgcgguagcucauccguugagcugaccaccgucgguucucugguguccccgcgggcugggcacagc	.(((.(((((.(....).))))).)))((.(((((.(((((((((((((((((((((.....))))))....)))))..))))))))))))))).))..((((....))))	-54.7	1.62733	1.19335	1.89758	1.8568	3.58964	2.49923	4.56738	3.91391	1.79501	2.80459	2.41873	2.22005	0.187602	3.06241	2.38814	0.699162	3.41699	3.60182	3.46259	3.5401	1.60865	3.27842	2.94091	0.153705
novel_miR_651	0.1	caacugcagacugucacguga	acguaaccuugccauaugga	11	-	46355243	46355353	agcuaggcuaugauggggcccaacugcagacugucacgugaccuuucugcagccuggccuauguagggcccaacugcagacugucacguaaccuugccauauggagcacgu	(((...)))........(((((...((((...((.(((((((...(((((((...(((((.....)))))...)))))))..))))))).)).))))....))).))....	-39.6	0	0	0	0	0	0	0	0	0	0	0.644994	0	0.0938008	0	0.103832	0	0	0	0	0	0	0.0762423	0.0668389	0
novel_miR_392	23.2	cccucccuuccgcugcauccc	augcaggggaggggguggcgg	6	-	1245348	1245458	ucugaccugcccuucccagccccucccuuccgcugcaucccgugggucaaggacaaggaugcaggggaggggguggcgggagaggagcgagaacaaucccuucggagcuuu	.....(.((((((((((.(((.(((((((((.((((((((.....(((...)))..))))))))))))))))).))))))).))).))).).....(((....))).....	-53.1	0.452035	0	0.118599	0.247573	0.229126	0	0.117112	0.211562	0	0.0779052	0.322497	0.403645	0	0	0.103832	0.0998803	0	0	0.0887845	0.0643655	0.189253	0	0	0
novel_miR_427	16.9	agcauucggcucgccgcgucgu	gacggggcgggccggaggcug	13	+	18995087	18995198	cggaccccccgacuggguugggaggggcggccggacggggcgggccggaggcuggcguccacgccuucccagcauucggcucgccgcgucgugccguucucccgcuuccuuu	(((.....)))...(((.((((((((.((((..((((.(((((((((((.(((((((....)))).....))).))))))))))).))))..))))))))))))..)))...	-66.4	0.452035	0	0.177898	0.247573	0.305501	0.113601	0	0.317344	0	0	0	0	0	0	0	0	0	0	0.177569	0	0.189253	0	0.0668389	0.0768523
novel_miR_218	1.9	aggagcugagaagguuugugg	acucuccaccucagcucccca	10	-	21759656	21759766	aaauccacaacuuggcaauggugcagagucaugacucuccaccucagcuccccauguaucaagaggaacgaggagcugagaagguuugugguggcagcacacaucaguucu	....(((.....)))..(((((((...(((((.((...((..(((((((((...(((.((....)).))).)))))))))..))...)).))))).)))).))).......	-37.8	0	0.596675	0.296497	0.247573	0.305501	0.681608	0.234225	0.211562	0.269251	1.09067	0.967491	0	0.187602	0.328115	0	0.0998803	0.201	0.423744	0.266353	0	0.283879	0.381211	0.0668389	0.461114
novel_miR_916	3.8	uggcagcugcagcucugauu	cucagaucuggaguugcuggc	15	+	57397799	57397909	gguguagaucgcagacauggcucagaucuggaguugcuggcgcuaugguauuggcuggcagcugcagcucugauucgaccccuaaccuggggaccuccacaugccgugggu	.(((.....)))...(((((((((((.(((.((((((((((............)))))))))).))).))))).....((((......))))..........))))))...	-43.7	0	0	0.118599	0	0	0.113601	0	0	0	0.15581	0.161249	0	0.0938008	0	0	0	0	0	0	0	0	0	0.0668389	0
novel_miR_1134	5.6	uuccgcauggcacuuccucugc	ugaggagguggcacuguggucc	6	+	58853109	58853220	cucagaggggggaggccugaggagguggcacuguggucccggacaccuggguccuggaucccccgcccgguuccgcauggcacuuccucugccaggugagauccccgcccgg	......((((((((((..(((((((((.((.(((((..((((.(....(((((...)))))...).))))..))))))).))))))))).)))........))))).))...	-53.6	0	0.0662972	0	0.247573	0	0.113601	0.117112	0	0	0	0	0.201823	0	0	0	0.199761	0	0	0	0.193097	0	0	0	0
novel_miR_98	2.7	guacugcagggucuggaccucugc	ugaggccagagcugcaggggccu	12	+	53844973	53845086	cagggggugugaagagcuccgaggcucagaggcuggcugaggccagagcugcaggggccuuugccagaagguacugcagggucuggaccucugccucucccccugcuuccucuc	(((((((......(((((....)))))((((((.....(((((((((.((((((..((((((....)))))).))))))..))))).)))).))))))))))))).........	-58.3	0	0	0	0	0	0	0	0	0	0.311621	0	0	0	0	0	0.399521	0.502499	0	0	0.193097	0	0	0	0.153705
novel_miR_1100	2.5	cauccucagcgcugccucgugc	acacaggcagcgaugaggguggc	2	-	10115421	10115532	gagagacucucccagcgguucauccucagcgcugccucgugcuccaguguggacacacaggcagcgaugaggguggccuacugguucucuucccgccgcuccagcgucaguu	((((((.....((((.((.(((((((((.((((((((.(((.((((...)))))))..)))))))).))))))))).)).)))).)))))).....(((....)))......	-50	0	0	0.118599	0	0	0	0	0.211562	0	0	0.806243	0	0.375203	0.109372	0	0.199761	0	0	0	0	0.0946264	0	0	0.0768523
novel_miR_166	1.1	caggcuguacuaacgacaaca	uugucguuaguacagacaggg	5	+	11218680	11218789	gagauuggagggcagaucgggagcuaaggggaggcuccguguugucguuaguacagacagggcuuugucccaggcuguacuaacgacaacagggcuguguccuaggucgg	..((((..((((((.(((.((((((.......)))))).(((((((((((((((((...(((......)))...))))))))))))))))).)).).)))))).))))..	-50.2	0.090407	0	0	0.123787	0	0	0.117112	0	0	0	0.483746	0	0	0	0	0.199761	0	0	0	0	0	0	0.0668389	0
novel_miR_439	2	ucaagguccgcugugaacacg	cauucaccgcgugccuuaauu	4	+	69968847	69968956	guguccuucaagugcagccguaggcuccgcucuuggcauucaccgcgugccuuaauuguaugacauuaaaucaagguccgcugugaacacggagggcagagucuggucuu	.(((.((...)).)))(((..((((((.((((((.(..(((((.(((.(((((.(((...........))).))))).))).)))))..).)))))).)))))))))...	-39.1	0.271221	0.331486	0.118599	0.123787	0	0.227203	0	0.105781	0.0897504	0.0779052	0.161249	0.201823	0	0	0.103832	0.299641	0.1005	0.105936	0.266353	0.193097	0.0946264	0.228727	0	0.461114
novel_miR_1179	2.3	ugcguguccgugcugcucugugau	ccagcagggccacccacgcaca	6	+	948862	948973	gcagcccaaaugccccugcguguccgacccaguccagcagggccacccacgcacacgucccgccuugucgugcguguccgugcugcucugugauggggucagacagacugcg	((((......(((....)))((((.(((((.(((..((((((((((.((((((((((........))).)))))))...)))..)))))))))).))))).))))..)))).	-46.2	0.090407	0.464081	0.177898	0.37136	0.687378	0.113601	0.351337	0.317344	0.0897504	0.389526	0.161249	0.605468	0	0.656231	0.311497	0.399521	0	0.211872	0.355138	0.0643655	0.378506	0.304969	0.133678	0
novel_miR_70	2	uggugccaaccucuguccucccuag	ggggagcugaucuuggcccuca	2	+	59512302	59512413	ccccaagccccagcgugacuuggugccaaccucuguccucccuagcauccuuugcaccccuggggagcugaucuuggcccucaucacacugagaauguucuggggcccuacu	((((((((.((((.((((...((.(((((..((....((((((((((.....))).....)))))))..))..)))))))...)))).))).)...))).))))).......	-40	0.090407	0	0	0	0	0	0	0.105781	0	0	0	0	0.281402	0	0.103832	0.299641	0.1005	0	0.0887845	0.450559	0	0.152485	0	0
novel_miR_863	1.2	uguggcugugguguaggcuggc	cacagacauggcucagaugu	2	-	84160274	84160382	aagagcugcaguguaggucacagacauggcucagaugugguguuacuguggcugugguguaggcuggcgguuguagcucugaaaaaaaaaaaaaaaaaaaaaagcaaaa	.(((((((((.(((.(((((((..((((((((((.((......))))).))))))).))).)))).)))..))))))))).............................	-31.9	0.180814	0.331486	0.177898	0.123787	0.229126	0.113601	0.234225	0.211562	0	0.311621	0.322497	0	0.187602	0.109372	0.207664	0.0998803	0.1005	0.105936	0	0	0.189253	0.152485	0.0668389	0.0768523
novel_miR_795	24.7	acgcacagcaccucacugagc	ccucggagagcgcagcugugggc	AEMK02000452.1	+	68310	68420	cccagacggggccagaggcaguguuggugggaccucggagagcgcagcugugggcgucggugucauguacacgcacagcaccucacugagcucccuccaaaggcaucaucu	(((....)))(((...))).(((((((.((((.(((((.(((.(..((((((.(.((((......)).)).).)))))).)))).))))).)))).)))...)))).....	-43.8	0	0	0	0	0	0	0	0.317344	0	0	0	0	0	0.109372	0.622993	0.0998803	0.1005	0	0	0	0.0946264	0.609938	0.334194	0
novel_miR_662	1	ccgggcuugggcugcugggaggg	gucucaccgcccaggacgggg	17	+	62778432	62778544	gauacugagcuagaagggccccgggcuugggcugcugggaggguuaggaaaugcacugucucaccgcccaggacggggaggaggccccaugcagggcggucuucacugccagu	...((((.((.((.....(((((..(((((((.(.(((((.(((((.....)).))).)))))).))))))).))))).(((((((((......)).))))))).))))))))	-48.8	0	0	0	0.123787	0	0	0	0.211562	0.179501	0.15581	0	0	0	0	0	0	0	0	0	0	0	0	0.133678	0
novel_miR_46	58.9	acgaggcagcgcugaggaugaac	ccacccucaucgcugccuguguguc	2	+	10115424	10115535	ugacgcuggagcggcgggaagagaaccaguaggccacccucaucgcugccuguguguccacacuggagcacgaggcagcgcugaggaugaaccgcugggagagucucucucu	...(((((...))))).........(((((.(..((.(((((.((((((((((((.((((...)))))))).)))))))).))))).))..).)))))(((((...))))).	-53.6	0.452035	0.265189	0.415096	0.247573	0.305501	0.227203	0.234225	1.26937	1.43601	0.389526	0.483746	0.605468	0.469004	0.328115	0.415329	0	0.3015	0.52968	0.266353	0.257462	0.378506	0.0762423	0.534711	0.307409
novel_miR_356	2.4	cuccugggcugaggaccugccu	gcaggugugagcucaggaccc	14	+	132260041	132260150	acaggacugugggugaugacaggagucaugggggccaaggggaagggcaggugugagcucaggacccaggcuccugggcugaggaccugccucucuuccauguucaggug	......((((.(....).))))(((.((((((((((....))..((((((((.(.((((((((((....).)))))))))..).))))))))..))))))))))).....	-46.3	0	0	0	0.123787	0	0	0	0.105781	0.0897504	1.09067	0.161249	0.807291	0.0938008	0	0	0	0	0	0	0.0643655	0.0946264	0.686181	0.334194	0.537966
novel_miR_83	2.6	uuagaccaagggaguucccagu	ggggaacucccuaaaggucaaauu	5	+	27337016	27337127	agcagugacaaugcuggacccacugagccacuggggaacucccuaaaggucaaauuaaaaaaaaaaaaaauuagaccaagggaguucccaguguggcucaguggaaaugaac	..((((......))))...((((((((((((..(((((((((((...((((.((((............)))).)))).)))))))))))...))))))))))))........	-55.4	0	0.530378	0.296497	0.123787	0.305501	0.113601	0.351337	0	0.269251	0.623241	0.161249	0	0	0.218744	0.311497	0	0.1005	0.105936	0.355138	0.57929	0	0.686181	0.868905	0.230557
novel_miR_477	2.2	acuuauuagcugugugacuuua	ccacacagcuaauaaaugaac	8	-	112569981	112570092	ucagcaggaccccugaaauuauauucugucuaaagccacacagcuaauaaaugaacacagugucaugcucacuuauuagcugugugacuuuagacagauuacuuaaucuccc	....((((...))))......((.(((((((((((.((((((((((((((.(((.((........)).))).)))))))))))))).))))))))))).))...........	-43.8	0.180814	0.331486	0.177898	0.866507	0.0763753	1.02241	0	0.105781	1.077	0.15581	0.161249	0.403645	0.562805	0.656231	0.726826	0.0998803	0.401999	0.211872	0.177569	0.193097	0.189253	0.152485	0.267355	0
novel_miR_600	0	ugcgccugcgccucugcguu	cgggcgaggcggggcggg	7	+	65207449	65207558	gcagaggcugcuggucccgcugcgccugcgccucugcguuugcguguggacccccgagggggcucugcgagguugcggugcgggcgggcgaggcggggcggggcgagggg	.......((.((.((((((((.(((((.(((((((((..(((((((((((((((....)))).))))))....))))).))))..)))))))))).)))))))).)).))	-64.3	0	0	0	0	0	0	0.234225	0	0.269251	0	0	0	0	0	0	0	0	0	0	0	0	0	0	0
novel_miR_889	2.6	acuagaaauuggguaggacaga	ucuguccuacccaauuucuagu	1	-	249083630	249083740	uauguuuggcuguaccuagaucuaaucauuucuguccuacccaauuucuagucucuagaauagguagggacuagaaauuggguaggacagaaauuauucaaaucccgugug	...((((((......))))))..(((.((((((((((((((((((((((((((((((.......)))))))))))))))))))))))))))))).))).............	-52.5	0.723256	1.65743	1.42319	0.495147	1.14563	1.02241	0.702674	0.740469	1.34626	0.467431	0.967491	0.403645	0.750406	0.328115	0.622993	0.499401	0.904499	0.635616	0.355138	0.57929	0.189253	0.838665	0.60155	0.384261
novel_miR_18	1.8	acuguuccugaugaaguu	cuuccccaggaacuaaguca	3	+	1186589	1186697	ccaccacccgcuccgaggggccucucccucccuccuucaaaugacaggcucuuccccaggaacuaagucaaaacuguuccugaugaaguuuccaaaggggggggaaucc	......(((.(((((((((......)))))...(((((....)).)))..((((..(((((((..(((....))))))))))..))))........)))).))).....	-37	0	0	0	0	0	0	0	0	0	0	1.61249	0.807291	0	0	0	0	0	0	0	0	0	0	0	0
novel_miR_1212	51.1	agggggauuggggacucauggau	cucauggaucuccucucccagu	7	+	49745456	49745567	ucagaaugugggcaccagcgagggggauuggggacucauggaugccuucugacucauggaucuccucucccaguuugcacugggguucaaggccgcacacauggagggcgug	........(((((.((((((((.((((..(((((.((((((.(........).)))))).)))))..))))..)))))..))).)))))(.(((...(....)...))).).	-35.7	0	0.132594	0.118599	0	0.381876	0.113601	0.468449	0.105781	0.897504	1.16858	0.967491	1.21094	0	0	0.103832	0	0	0	0	0	0	0.152485	0	0.307409
novel_miR_562	1.1	uuugucucgcgguccuccacac	uaaaggggccgcgcggacaaagg	6	-	88585179	88585290	caaggcgggcuagcaguugggggcgcgcuucuuaaaggggccgcgcggacaaaggcagagccgcgcgcucuuugucucgcgguccuccacacccuuccugcagcugcugccg	.......(((.((((((((.(((.............(((((((((.((((((((((..........)).)))))))))))))))))..........))).))))))))))).	-51.4	0	0	0.118599	0	0	0	0	0	0.269251	0	0	0	0	0	0	0	0	0	0	0	0	0	0.133678	0.153705
novel_miR_1101	12.8	caccccucccgccagcgauggagc	cccuugcugggggaaggggaguga	6	+	158022465	158022577	cuguggaagagccccgccaccccuugcugggggaaggggagugaguaagccccacgcccaccccucccgccagcgauggagcggagggagcucuggggcggcuggacaccugg	((((...((((((((.((.(((.(((((((((((.((((.(((...........)))...)))))))).))))))).)).).)).))).)))))...))))............	-53.3	0.271221	0.198892	0	0	0.152751	0.568006	0	0	0	0	0	0	0	0	0.103832	0.0998803	0.1005	0	0.177569	0.128731	0	0	0	0.153705
novel_miR_1201	2.2	uguggcuguggcauagac	cgcagacacagcucggau	8	+	19826079	19826189	ucccucaauggguugggcauugccgugagcuacaguguaggucgcagacacagcucggauccuguguuguuguggcuguggcauagacagacagcuguagcuccaauuaga	.(((.....)))...(((...)))..((((((((((((..(((.....(((((((..(((........)))..))))))).....)))..))).)))))))))........	-42	0.090407	0.132594	0.237198	0.123787	0.305501	0.113601	0.117112	0.105781	0.359002	0.233715	0.483746	0.201823	0.187602	0.109372	0	0.199761	0.201	0.105936	0.0887845	0.0643655	0	0.304969	0.200517	0.307409
novel_miR_1164	2.5	ucauacguggcuccccuccucaaca	aggauggagggaggccagguggcugg	2	-	77081498	77081611	ugggugcagguggggggcaggcagcgaggauggagggaggccagguggcugggguagcucggagcauuccucauacguggcuccccuccucaacagcugugccaacggaggcgg	....(((.....(..(((..(((((...((.((((((.(((((.(((...(((((.(((...))))))))...))).))))).))))))))....))))))))..)....))).	-51	0	0	0	0	0	0.113601	0	0	0	0	0	0	0	0	0.311497	0	0.1005	0	0	0	0.0946264	0	0.200517	0.384261
novel_miR_993	2.6	ugugacuguggcguacgccggc	ugguguaggucgcagacgcag	6	+	160374906	160375014	guggguuggggauccagcguugcugugagcugugguguaggucgcagacgcagcucagaucuggcauugcugugacuguggcguacgccggcagcuacagcuccaacug	.((((((((....)))))...(((((.((((((((((((.(((((((.((((((..............)))))).))))))).)))))).))))))))))).)))....	-54.1	3.52587	2.51929	3.73587	3.7136	5.95727	3.86244	5.62139	5.50062	5.20552	2.72668	5.3212	3.02734	4.03343	3.82801	4.04946	4.39473	3.11549	3.07214	3.46259	3.34701	3.02804	2.59224	3.2751	3.07409
novel_miR_33	7	uugggggcuggaagacagaguugu	uaacucugauuuguuucccag	13	+	61202676	61202789	cuugggcagaaaugggacauuugggggcuggaagacagaguuguugaguaagugcaaaaauaacucugauuuguuucccaggucaauuccgucaacugcaauacaagcuggaaa	((((.((((..((((((.(((((((((...(((..((((((((((..((....))...)))))))))).)))..)))))))))...))))))...))))....)))).......	-31.9	0	0	0	0	0	0	0	0.317344	0	0	0	0	0	0	0	0	0	0.211872	0	0	0	0	0	0.0768523
novel_miR_123	1.2	ccccuagccugggaaccuccauaua	uauguaagguggcagaugugacuuggau	8	+	9189931	9190039	gguguauguaagguggcagaugugacuuggaucugauauugcuguggcugugguuuaggcuuccagcuguagcuccaauugguccccuagccugggaaccuccauauac	.(((((((..((((..(((..((.....(((((.......((((((((((.(((....)))..)))))))))).......)))))....)))))...)))).)))))))	-32.1	0.271221	0.0662972	0.118599	0.247573	0	0.113601	0.117112	0	0.179501	0.0779052	0.161249	0	0.281402	0.109372	0.622993	0	0.1005	0.105936	0	0	0.189253	0.228727	0	0.0768523
novel_miR_1132	2.6	gaccauggcuguagacuguu	caaucgaaagccacgguugc	12	+	48162616	48162725	gcgugggcgugcugcggggcgaccauggcuguagacuguuaccuccgguucccacaguaacaaucgaaagccacgguugcccuggagacgcgggggcggggcgcgcgcug	(((((.((.(.((.((((((((((.(((((...((.((((((....((...))...)))))).))...))))).)))))))))).)).(((....)))).)).)))))..	-55	0.271221	0.0662972	0.296497	0.123787	0	0	0	0	0.0897504	0	0	0	0	0	0.207664	0	0	0	0.0887845	0	0	0	0.334194	0.0768523
novel_miR_1185	2.3	uguggcuauggcauagaccucac	cgggccuugccgugagcugcggc	13	+	13352419	13352529	uaaaaaucgggccuugccgugagcugcggcacaguuugccgauguggcuuggguccggcauggcuguggcuguggcuauggcauagaccucaccugcagcuccgauuggac	....((((((((((((((((.((((((((((((((((((((....(((....)))))))).)))))).))))))))))))))).))............)).))))))....	-44.7	8.85988	7.62418	8.30192	13.1214	11.8382	8.06569	12.4139	8.35672	7.35953	5.84289	6.61119	4.64192	6.84746	6.56231	7.57975	10.0879	7.63799	9.32236	7.9906	6.82274	10.2197	8.61538	7.75331	7.91579
novel_miR_378	2.5	cccgggagcggggggcggcccggg	caacgccgccccggcucccggcaa	2	+	76538577	76538687	ucgugcccgccgggggucggcccgggagcggggggcggcccggggcccagcgccaacgccgccccggcucccggcaacgcggcggccgccgccgccgcuccggcccccgcc	..........((((((((((.((((((((..((((((((..((.((...)).))...)))))))).))))))))....((((((((....)))))))).))))))))))..	-82.3	0	0	0.118599	0	0	0.113601	0	0	0	0	0	0.403645	0.0938008	0	0.311497	0	0.1005	0	0	0	0	0	0	0
novel_miR_913	2.1	ugugucugugguguaggccaau	ugugguguagguugcagaug	9	+	136189129	136189240	auggguuaaggauccggcguugccgugagcugugguguagguugcagaugaggcuugaaucuggcguugcugugucugugguguaggccaauagcuguagcucggauucgac	.........((((((((.(((((....(((((((((.((.(((((((((..(((..............)))..))))))))).)).))).)))))))))))))))))))...	-41.1	0.090407	0.198892	0.177898	0	0	0.340804	0.117112	0.105781	0.179501	0.311621	0.161249	0	0.0938008	0.109372	0.207664	0.0998803	0.1005	0.105936	0.0887845	0	0.189253	0	0.0668389	0.153705
novel_miR_348	6.7	uaaggaucaggcauugccguagcu	uacggcuuggauucgauccuugg	X	-	106077910	106078022	gcuggaguugcugcuguggugcaguggguuaaggaucaggcauugccguagcugugguguagguagcagcuacggcuuggauucgauccuuggccugggagcuuccauaugcu	((((((((((((((......)))))((((((((((((...(...(((((((((((..........)))))))))))...)....))))))))))))...))).))))...)).	-48.5	0	0.198892	0	0	0	0.340804	0	0	0	0	0	0	0	0	0	0	0	0	0.0887845	0	0	0	0	0
novel_miR_555	3.4	ugcucuguggcccggcucuacc	acagggccggggcacagcgugu	12	-	50500691	50500802	guugggguucucggcuggcuuucccgucuccgagacagggccggggcacagcguguggccgucccuaaacugcucuguggcccggcucuacccacaggccugagcgagcugu	(((.((((((((((..(((......))).)))))).(((((((((.(((((.....(((.((......)).)))))))).)))))))))........)))).))).......	-47.9	0	0.0662972	0	0	0	0.113601	0	0	0	0	0	0.201823	0	0	0	0	0.1005	0	0	0	0.378506	0	0	0
novel_miR_1	2.6	ccgugucccccauccucugacccca	gggcggggggcgggggggcaggc	16	-	75223119	75223229	ucugugccccuuccugcgcccgugucccccauccucugaccccagaugaugcuuugugacggggcggggggcgggggggcaggcagaggagguggaaagggagaccgaggu	(((.(..((((((((..(((..((((((((.(((((((.((((..((((....))))...)))))))))))..)))))))))))..)))))).))..).))).........	-54.7	2.26017	2.3867	2.13478	0.74272	1.60388	2.27203	2.22513	2.11562	1.25651	1.63601	0.322497	0.403645	2.25122	1.09372	1.86898	1.69796	2.5125	3.60182	1.95326	1.60914	1.04089	1.60109	1.13626	1.7676
novel_miR_862	2.1	uaggggucagaucagagcugua	cuagaucugagccgcaucu	9	-	19476501	19476614	gcauauggaaguucccagguuaggggucagaucagagcuguaguugcuguccuaugccacagccacagcagugcuagaucugagccgcaucugcaaccuauaccauagcucaag	((.(((((.((....(((((...((.(((((((((.(((((.((.(((((........))))).)).))))).)).))))))).))..)))))....))...))))))).....	-40.4	2.6218	1.65743	1.42319	1.98059	2.21488	1.24961	1.52246	1.6925	1.97451	0.856957	1.12874	2.42187	2.06362	1.20309	1.66132	1.59808	1.9095	1.58904	1.33177	1.02985	1.32477	1.14363	1.2031	0.691671
novel_miR_815	177.2	caggcgggcgccgggcucguga	cacgagaaaccgcgucccgccagg	6	-	1270708	1270817	cagagaggggcccggggugcaggcgggcgccgggcucgugaggaaugaaacacgcccacgagaaaccgcgucccgccagggcuccguguccucagcgaucacacucgguc	......(((((.((((((.(.(((((((((.((.((((((.((..((...))..))))))))...))))).)))))).).)))))).)))))....((((......))))	-54.2	2.35058	1.06076	2.25338	0.866507	0.687378	1.13601	1.75668	0.740469	0.538502	0.389526	1.28999	0.605468	1.40701	1.09372	1.24599	0.199761	1.407	1.4831	0.443922	0.514924	1.4194	0.381211	0.735228	0.461114
novel_miR_326	1.5	cagcaaugauggaucugagc	ccagauccuuaacgcacug	1	+	13837601	13837712	gccagucuacaccacagccacagcaaugauggaucugagccucaucugugaccuacaccacagcucacaguaaugccagauccuuaacgcacugagcuaggccagggauuga	..((((((...((..(((((..((..(((.(((((((.((.....((((((.((.......)).))))))....))))))))))))..))..)).))).))....)))))).	-34.2	0.994476	1.32594	1.24529	3.58981	3.28414	3.29444	2.34225	2.53875	1.52576	4.20688	3.70872	1.00911	3.28303	4.37487	3.63413	4.59449	4.22099	4.1315	2.04204	2.44589	3.50118	1.37236	2.00517	2.45927
novel_miR_343	1.1	cuuggugaugauucugcuu	gcaggacgaccaggug	1	-	233646126	233646233	uugggaaggccaugggcaacuuggugaugauucugcuuguaaaaaucugaugauuucauuccagagagcaggacgaccagguggauuauauuguuuagcuuuccuuuu	..((((((((..(((((((((((((..((.((((((((.......(((((((....)))..))))))))))))))))))))).........))))))))))))))...	-31.5	0	0	0	0	0	0	0.117112	0	0	0.389526	0.806243	0.605468	0	0	0	0	0	0	0	0	0	0	0	0
novel_miR_1009	0.7	cugcagcacaaggcucuggauc	uucagagccuugcacugcaaaa	1	+	141582677	141582788	ugaucccaguccuauagauucugcagcacaaggcucuggaucccgauggucaggguucagagccuugcacugcaaaaucuaugcuggggaugcccagagucuuuccaugcac	...(((((((...(((((((.(((((..(((((((((((((((.((...)).)))))))))))))))..))))).)))))))))))))).(((...((.....))...))).	-53.3	0.180814	0	0	0	0	0	0	0	0	0	0	0	0	0	0.103832	0	0.3015	0	0	0	0.189253	0	0	0
novel_miR_153	0.8	cacgcaccccagggcccagaca	gcuggcccucgggugcgucca	9	+	8989861	8989972	ugaggacucagacccggcgccacgcaccccagggcccagacacgacuuaccagcucggcuggcccucgggugcguccagucuggcugagaugucggcacgggcaccugccgc	......(((((.((.(((...((((((((.((((((.((.(.(((((....)).)))))))))))).))))))))...))).)))))))....(((((.((...))))))).	-56.1	0	0	0	0	0	0.113601	0.117112	0	0	0.15581	0	0	0	0.328115	0	0	0	0.105936	0	0	0	0	0	0
novel_miR_34	0	auggcaaaugauuuguaga	uaccucuugugccaugu	1	+	22377357	22377467	uauaaucuuauaaccuuaccucuugugccauguuuuggguauuuuucuuugccuguuggaucaagauucuuauuggaaacauggcaaaugauuuguagacccaaagauaug	....(((((......((((.((...(((((((((((.((((....((((.(((....)).).))))....)))).)))))))))))...))...)))).....)))))...	-27.2	0	0	0	0	0	0	0.702674	0	0.0897504	1.16858	0.483746	1.00911	0	0	0	0	0	0	0	0	0	0	0	0
novel_miR_212	2	aggaucuggcauugcugugagc	guacuguaggucggaucugcc	14	+	71633750	71633863	guggaaacacauccuacuaggaaccaugaggguguggguuagaucccuggccucgcucaguggguugaggaucuggcauugcugugagcuguacuguaggucggaucugccauu	((((.......((((...)))).((((..(((((.(((((((....)))))))))))).)))).....(((((((((.((((.(((.....))).))))))))))))).)))).	-39.5	0.090407	0.132594	0.0592995	0.123787	0.152751	0	0.117112	0.211562	0.0897504	0.15581	0	0	0.0938008	0	0	0	0	0	0.0887845	0	0.0946264	0.0762423	0.133678	0.0768523
novel_miR_1085	2	uuggcggggguacccugaacc	uguaggaucucccugccacga	7	+	52000840	52000949	acccagagaagaacccagaacaccugcuguggguguaggaucucccugccacgaugguuuccagaauuucuuggcggggguacccugaaccacccacaccuggcaaugga	..............(((.....((.(.((((((((((((...(((((((((.(((((...))).....)).)))))))))...))))...)))))))).).))...))).	-38.8	0.090407	0.132594	0.355797	0	0.229126	0	0	0	0.269251	0.467431	0.322497	0.605468	0.0938008	0.218744	0.311497	0.299641	0.201	0.211872	0.177569	0.514924	0.189253	0.228727	0.0668389	0
novel_miR_144	1.9	uggcaugaugcugaguggcaggg	ccucccagugucaugcuuccug	1	+	207492820	207492930	aacaaggcuaauggcacauguggcaugaugcugaguggcagggagcauucauuuaaacaugccucccagugucaugcuuccugugguucuggcuuuuacugugaucaccua	...(((((((..(.((((.(.((((((((((((.(.((((.(...............).)))).).)))))))))))).).)))).)..)))))))...............	-37.6	0	0	0.0592995	0	0.229126	0	0.351337	0	0.179501	0.311621	0	0.201823	0	0	0	0	0	0	0	0	0	0.0762423	0.133678	0.153705
novel_miR_177	1.3	cccggcggcggcggagac	uccggagcugguggcuggc	4	+	2656802	2656910	cgggcgggcgagcggccgacuccggagcugguggcuggcagggccucggcccgagggcggagggccgcgcggggcggaccggccagucccggcggcggcggagaccggc	(((.((......)).))).(((((..(((((.(((((((.((...((.((((..(.((((....)))).).)))).)))).)))))))))))).....)))))......	-62.1	0	0	0	0	0.229126	0	0	0	0	0	0	0	0	0	0	0	0	0	0	0	0	0.152485	0	0
novel_miR_617	7.5	ugccgugacaggaacuccu	aguuccuguuguggcucagua	10	+	18188216	18188327	aguuggauucauuuccgcuuugccgugacaggaacuccucuuucauuuaccuaagaauuaauguaggaguuccuguuguggcucaguagcaacaaaccugacuagcauccau	((((((.((..((.(.(((..(((((((((((((((((((.((.((((......)))).)).).))))))))))))))))))..))).).))..)).)))))).........	-35.3	0	0.0662972	0.118599	0.123787	0.0763753	0.340804	0.702674	0.317344	0.269251	0.545336	0	0.201823	0	0.218744	0.311497	0.299641	0	0.423744	0	0.386193	0.662385	0	0	0.307409
novel_miR_488	24.8	uauggggaguggguggggacuga	uguccuuauugccuccucuccaca	7	-	23212667	23212779	auguaacagcuggccuucaguauggggaguggguggggacugagaccuucacucauucucuguccuuauugccuccucuccacagacgagucuugccggaggugacccucuuc	........((.((.(((.....(((((((.((((((((((.((((...........)))).))))))...)))).))))))).....))).)).)).(((((....)))))..	-37	0	0.464081	0	0	0.229126	0	0	0	0	0.389526	0.161249	0.605468	0	0	0.311497	0	0	0.105936	0	0	0	0.381211	0.200517	0
novel_miR_195	2.1	gaccccuggccugggaac	ugccgugagcucccauccca	3	-	74944670	74944783	guugccgugagcucccaucccaaauugcuguggcuguggcauaggccagcagcuacagcuucaguuggaccccuggccugggaaccucuauauacuacgggugaagcccuaaaa	(((.(((.(.(((......((((...((((((((((((((....)))).)))))))))).....))))......))))))).))).............((((...)))).....	-40.2	0.361628	0.0662972	0.118599	0.37136	0.0763753	0	0.234225	0	0.0897504	0.233715	0.644994	0	0	0.218744	0.311497	0.0998803	0.1005	0.105936	0	0	0.0946264	0.152485	0.0668389	0.0768523
novel_miR_1131	1.8	ucuaauggcuguugcucu	agcacacacaaagaau	AEMK02000525.1	-	197022	197129	ccauaagagguuuagagcacacacaaagaauggaaaaacuucagagagagaaaugaaguuuauccaaaauucuaauggcuguugcucugaugcccaguguggagccug	(((((...(((((((((((((..((.((((((((.((((((((..........)))))))).))))...))))..))..)).)))))))).)))...)))))......	-36.3	0	0	0	0	0	0	0.468449	0	0	0.701146	0.806243	0.403645	0	0	0	0	0	0	0	0	0	0	0	0
novel_miR_998	11.4	uccguccuguccucccuuccaga	ugguggggugggcagcccggcc	2	-	8234308	8234419	gaggccgcagacuccgcccucgggaugcuggccuugguggggugggcagcccggccuucuggacucacgguccguccuguccucccuuccagauccccccucaccugacuca	.((((((((...((((....)))).))).)))))(((.((((.((((((..(((((...((....)).)).)))..)))))).)))).))).....................	-42.9	0.180814	0.132594	0.0592995	0	0.152751	0	0.351337	0.317344	0	0.15581	0	0.201823	0	0	0	0.0998803	0.1005	0.211872	0	0	0.0946264	0	0	0.384261
novel_miR_695	1.4	ucaggauggauguuaggucagaau	guucugucugacuccagccuucu	14	-	7471425	7471538	ucuucacuggauuauucacagugucugagguucugucugacuccagccuucugagagucugcucuuaucaucaggauggauguuaggucagaaucaggcacugugcuugugcac	....(((.((......((((((((((((..(((((((((((((((.(((..((((((....)))))).....))).)))).)))))).))))))))))))))))))).)))...	-45.6	0	0	0	0	0	0	0	0	0	0.233715	0	0	0	0	0	0.199761	0	0	0	0.128731	0	0	0	0.0768523
novel_miR_1116	53.3	ucagguauagcuggauccagggg	caggauccaucugucccuaagg	2	-	65353133	65353244	aaauugucaggggguuggcuucagguauagcuggauccaggggcucaaauaauagcaucaggauccaucugucccuaaggucugcccuccuccaugguggcaucauccucac	.........((((((.(((((.(((.((((.(((((((.((.(((........))).)).))))))).)))).))).))))).))))))......((((....)))).....	-41.3	1.08488	0.596675	0.889492	0.123787	0.611002	0.454405	0.468449	0	0.179501	0.856957	0.644994	0.403645	0.750406	0.546859	0.207664	0.0998803	0.201	0.317808	0.266353	0.514924	0.473132	0.228727	0.735228	0.307409
novel_miR_583	11.4	cauuauuacucacgguacgagu	cgcguaccaaaaguaauaauguc	AEMK02000682.1	+	1108669	1108779	gcgccgugcucucggugcugggcugccgacagcgcauuauuacucacgguacgaguuugaagugucacagcgcguaccaaaaguaauaaugucccgucgccagcgcgagcg	((((((......))))))((.((((.((((.(.(((((((((((...((((((.((((((....))).))).))))))...))))))))))).).)))).)))).))....	-49.7	0	0	0	0	0	0	0	0	0	0.311621	0	0.201823	0	0	0.207664	0	0	0	0	0	0.0946264	0	0	0
novel_miR_1089	6.5	ugccccuucucacgccaagugugc	cacgcuugugucguuggaguggc	9	+	139343201	139343311	ugucugucauuuacucgcgcucucuccucacugccccuucucacgccaagugugcgugaguuucugagugcacgcuugugucguuggaguggcaguugguaggcagccgac	..............(((.(((.(((((..((((((.((((..(((((((((((((((.((...)).).)))))))))).).))).)))).)))))).)).))).)))))).	-43.3	0	0	0	0	0	0	0	0	0	0	0.483746	0	0	0	0	0	0	0.105936	0	0	0	0.0762423	0	0
novel_miR_659	2.8	cuggcugggucccugagaggcc	ccucucaggaucucagcccucc	2	+	8286041	8286151	cgggacucggccuccgcugcuggagccccuuccucucaggaucucagcccuccagacguaaaggaagaggcuggcugggucccugagaggcccgggcuggcagaggaggag	..........(((((.(((((..(((((...(((((((((..(((((((..((...............))..)))))))..)))))))))...)))))))))).)))))..	-59.4	0	0.198892	0.118599	0.37136	0.152751	0.227203	0.468449	0	0.179501	0.233715	0	0	0.0938008	0	0	0.499401	0.201	0.741552	0	0.257462	0	0.381211	0.133678	0
novel_miR_713	129.2	agugcaccugggcaaggauucug	uaauccuugcuaccugggugagagugcuu	X	+	43712991	43713099	gugugggugcuggaaucuucuguucuggcucccccucucuaauccuugcuaccugggugagagugcuuucugaaugcagugcaccugggcaaggauucugagagaggga	.....((.((((((((.....)))))))).))(((((((((((((((((...(((((((..(.(((.........))).).))))))))))))))))...)))))))).	-50.2	0.994476	0.397783	0.652294	0.866507	0.458252	1.24961	1.17112	1.48094	0.628253	1.01277	1.28999	1.00911	0.750406	1.09372	1.03832	0.799042	0	0.847488	1.33177	0.901117	1.04089	0.762423	0.267355	1.92131
novel_miR_487	0.9	uuugccaugacuugagcucuu	gagcagcucaagaaauggcaaaa	15	-	117873227	117873338	agaccccuagccugggaaccuccauaugccacgggagcagcucaagaaauggcaaaaaaaagacauaccguuugccaugacuugagcucuuuauacuuaagauuuuauugcu	...(((...((.((((....))))...))...)))((.((((((((..((((((((..............))))))))..))))))))))......................	-30.7	0.452035	0.928161	0	0.618933	0.687378	0.227203	0.585561	0.634687	0.269251	0.623241	0.806243	0	2.72022	2.7343	2.18048	3.89533	2.9145	3.49589	3.28502	3.15391	5.20445	3.20218	3.47562	2.92039
novel_miR_35	1.5	guugucacugcaguggcucaua	ggagcuccuugguggcauaac	8	+	10914403	10914514	uuuaccaugcaguucauauaaauacauacauggggagcuccuugguggcauaacugguaaaggauccaguguugucacugcaguggcucauauugcugcugagauguggguu	....(((((..((..........))...))))).(((((.((((((((((..(((((........)))))..)))))))).)).)))))......((((......))))...	-34	0	0.662972	0.118599	0	0	0	0	0.105781	0	0	0	0.201823	0	0	0	0.0998803	0	0.105936	0	0	0	0.0762423	0	0
novel_miR_96	2.8	uggaaggcugccucuucugggug	caaagaggcagccuuccaccca	AEMK02000465.1	-	555844	555955	gucuccucagccgugguggguggaaggcugccucuucuggguguguuuggggaccagcucaaagaggcagccuuccacccacggcaaggaaggaaauguugcaggauuauag	...((((((((.((.(((((((((((((((((((((.(((((..(((....)))..)))))))))))))))))))))))))).))............)))).))))......	-60.8	0	0	0.0592995	0	0	0	0	0	0	0	0	0	0	0	0.103832	0	0	0	0	0	0.0946264	0	0	0
novel_miR_350	51.4	ugugacuguggcguaggccggc	gugagcugugguguaguu	9	-	104124711	104124826	guggguuaaggauccgacacugccgugagcugugguguaguuuucagaccaggcguggaucugauguugcugugacuguggcguaggccggcaacuguagcuccuauucaaccucu	..(((((.((((.(..(((.(((((((.((((((((.((((..((((((((....))).)))))....))))..)))))))).))...)))))..))).).))))....)))))..	-33.4	0.632849	0.596675	1.18599	0.37136	0.611002	0.227203	0.117112	0.740469	0.0897504	0.623241	0.644994	0.807291	0.938008	1.20309	0.830658	0.399521	0.3015	0.635616	0.79906	0.708021	0.662385	0.381211	0.334194	0.153705
novel_miR_1046	1.5	uggcuguggucacugucuauggc	caaacauagcagugggacagcuggc	1	+	206607193	206607305	ugaaugaaguuuaaccagcuugacuguaaccagccaaacauagcagugggacagcuggccaggucagagcuggcuguggucacugucuauggcauggaucaaagaaaaggaaa	....(.(((((.....))))).)......(((((((....(((((((((.((((((((((......).)))))))))..)))))).))))))).)))................	-34	0	0.265189	0.0592995	0.37136	0	0.113601	0	0	0	0	0	0	0.0938008	0.328115	0.207664	0	0	0.317808	0	0	0	0	0	0
novel_miR_947	1.8	acugaaggaauugaaggaccag	ggaccuacaacaccacuucugcug	14	-	92254291	92254398	gguagcugguggugccuggaccuacaacaccacuucugcugucaugguaaagucugccaucagacaacugaaggaauugaaggaccaguagaagcacuaccaauggaa	......(((((((((((((.(((.(((.....((((.(.((((((((((.....))))))..)))).).))))...))).))).)))).....)))))))))......	-37.3	0	0	0	0	0	0	0.468449	0	0	0.311621	0.483746	0.403645	0.0938008	0	0	0	0	0	0	0	0	0	0	0.0768523
novel_miR_1223	1	caacugcagguuggaucugau	uaaggauccagccuugcugca	13	-	82657231	82657341	gcugguucaauuccuggcccagcaugguggauuaaggauccagccuugcugcagcuguagcuuaguuggcaacugcagguuggaucugaucccugguccaggaacuccaua	..(((.....(((((((.((((......(((((..(((((((((((.((((((((((.....))))).)))...)))))))))))))))))))))).)))))))..)))..	-47.6	0	0	0	0.123787	0.0763753	0.113601	0	0	0	0.15581	0	0	0.187602	0	0	0	0.1005	0	0	0.0643655	0	0	0	0
novel_miR_1188	2	cucaguggguuaaggaucuggc	cagaucugacauugcuguggca	18	+	5896539	5896651	uggcauugcucaguggguuaaggaucuggcugugcugugagcuguagguugcagauacagcucagaucugacauugcuguggcaguuguaguuccaauuagaucccuagccug	.((((((((((((((((((..(((((((((((((((((((.(....).)))))).)))))).)))))))))).)))))).))))))............(((....))))))..	-39.5	0.180814	0.397783	0.118599	0	0.0763753	0	0.117112	0	0	0.0779052	0.806243	0	0	0	0	0	0	0	0	0.193097	0.0946264	0.0762423	0	0.0768523
novel_miR_1053	2.3	ucucagggcuguugucug	gaacuaggucuuagggucu	X	+	50096283	50096390	ugaggucugggcccagagggucucagggcuguugucugcccacuguuggguagaacuaggucuuagggucucugccuauaaucugaugggguccuggggcuagugcug	...(((((((.(((((((((.(((((((((....((((((((....))))))))....)))))).))).)))).(((((......)))))...))))).)))).))).	-46.2	0	0	0.177898	0.247573	0.0763753	0.227203	0.117112	0.211562	0.448752	0.0779052	0.967491	0	0.0938008	0	0	0.0998803	0	0.105936	0	0	0.0946264	0	0.200517	0.230557
novel_miR_97	2.4	uccuccuccuccggugucagca	cuggcuggcgugggggggg	3	-	28908873	28908983	uugcugagcgagcagccuccuccuccuccuccggugucagcagcuguggagggguuaacccuuuugaggcccgagggugcuggcuggcgugggggggggggcugucugcag	.......(((.(((((((((((((((..(.(((((..(((((.((.(((((((.....))))........))).)).)))))))))).).))))))))))))))).)))..	-58.9	0	0.0662972	0	0.37136	0.0763753	0	0	0	0	0	0	0	0.0938008	0.328115	0	0	0	0.105936	0.0887845	0	0	0	0	0
novel_miR_959	2.8	aguuacagccgccugucucugg	agggacaggccgcugcaccucu	6	-	97251453	97251564	gaaacagcaggauuaaguaccuacaggaccagggacaggccgcugcaccucuugcucaguucagggaaggaguuacagccgccugucucugguccugggggugaccuggguc	.......((((......(((((.(((((((((((((((((.((((...(((((.(((......))).)))))...)))).))))))))))))))))).))))).))))....	-60.2	0.271221	0.331486	0.533695	0.37136	0.152751	0.227203	0.234225	0.317344	0.448752	0	0.644994	0.201823	0.187602	0.328115	0.622993	0.299641	0.703499	1.05936	1.06541	0.193097	0.0946264	0.304969	0.133678	0.461114
novel_miR_465	1.5	uuugggcaaggugcugggugag	agcaagcaucugauggcugggcc	5	+	22403244	22403355	agugucagaacccgagcaagcaucugauggcugggccuugcuugucugauggugaaggggagagaggagguuugggcaaggugcugggugaguuaggauucugacugcgcug	.((((((((((((..((.(((((((..((.(((((((((.(((.(((........))).)))....))))))))).)))))))))..))..)...)).))))))).))....	-37.3	0	0.331486	0.0592995	0.123787	0	0	0	0	0	0	0.483746	0.201823	0	0	0	0	0	0	0	0	0	0	0	0
novel_miR_1121	1.5	gggccgccugcuugcuuccacagg	ggugggggcugcgggcggccaccag	X	+	124989753	124989864	ugagccggggccgccccgccucgggcugagggucaggugggggcugcgggcggccaccaggugccagcccugggccgccugcuugcuuccacaggagggacgcggaagccau	((((.(((((...))))).))))((((..(.(((..((((((((.((((((((((..((((.......))))))))))))))..))))))))......))).)...))))..	-64.8	0.271221	0	0	0	0	0.113601	0	0	0	0	0	0	0	0	0	0	0	0	0	0	0.0946264	0	0.267355	0
novel_miR_156	1.2	aaaggggugggaauggcugguaugu	aucugccacaccuccccuuucc	1	+	166522031	166522145	ugaguaggggagguggguggaaaggggugggaauggcugguauguagccaauuagaaacaucugccacaccuccccuuuccaagcacuagucccacugcucucagggaacaccca	.((((((((((((((..((((((((((.((...((((.((.((((..(......)..))))))))))..)).))))))))))..))))..)))).))))))...(((....))).	-54.2	0	0	0	0	0.152751	0	0.117112	0	0.359002	0	0	0	0	0	0	0	0	0	0	0	0	0	0.133678	0
novel_miR_318	2.4	uguggcuguggcuguggccugc	agguaacagaugcagcccaga	1	+	220660204	220660317	aguggguuaagaucaggcauugccacgagcugugguguagguaacagaugcagcccagaucccauguugcuguggcuguggcuguggccugcaucuguggcauaguccugcagc	.............(((((..(((((((......(((((((((.((((..(((((((((...........))).))))))..)))).))))))))))))))))..).))))....	-48.6	0.452035	0.198892	0.415096	0.37136	0.152751	0.227203	0.117112	0.211562	0.179501	0.389526	0.322497	0.403645	1.03181	1.20309	0.415329	0.399521	0.602999	0.105936	0.266353	0.321828	0.189253	0.686181	0.133678	0.307409
novel_miR_563	2362.3	ugugucuguggccuaggcugaca	cagccccuagccuaggaaccucca	8	-	25352916	25353026	uggcucagaucuggcauugcugugucuguggccuaggcugacaguuauagcucugauucagccccuagccuaggaaccuccauaugccaugggugcggcccuuaaaaaaaa	.((((((....((((((((..(..(((..(((...(((((((((........)))..))))))....)))..)))..)..)).))))))....)).))))...........	-34.8	2.89302	2.71819	2.84637	2.22816	2.13851	1.93122	1.75668	1.37516	0.987255	1.5581	1.12874	1.8164	3.93963	2.07806	3.32263	2.09749	2.211	2.22466	1.86447	1.35168	1.23014	1.14363	0.868905	1.07593
novel_miR_47	2.3	agggucuguagugugaguggcagcc	ggguccucaccucugagacccugg	7	-	51021331	51021444	gaaguacuggcccgcugagauugaggagggguccucaccucugagacccuggaggaaauaucuuugccccagggucuguagugugaguggcagcccugcuaauuucugaaucag	......((((....(.((((((.((.((((((((((((..((((((((((((.((.((.....)).))))))))))).))).))))).)))..)))).)))))))).)..))))	-45.8	0	0	0.118599	0	0	0.113601	0	0	0.0897504	0	0	0	0	0	0	0	0	0	0.0887845	0	0.283879	0.228727	0.0668389	0
novel_miR_110	1.9	ugcugauuccagcucugaccacu	aggcagagcuggaacgcacagc	1	+	99181592	99181703	aaaaccuaagggaugugguagcuguggugggaggaagcaggcagagcuggaacgcacagcacuuugaggcugcugauuccagcucugaccacugguucucucacuugcaaag	...(((..........))).((...((((((((((....(((((((((((((..((((((........)))).)).))))))))))).)).....)))))))))).))....	-44.1	0	0	0	0.123787	0	0	0	0	0	0.15581	0	0	0	0	0	0	0	0	0.0887845	0.386193	0	0	0.0668389	0
novel_miR_155	1.1	aaggugaucgaggugaacgcggc	cgagcaccuggucacccuca	AEMK02000452.1	+	1846187	1846298	cgguggaggagcucuucagcaaggugaucgaggugaacgcggcgcccgcccugcuggagaucguggacaccgugggcgccgagcaccuggucacccucaaggaccuguacau	..(((.(((...((((.((...(((((((.(((((....((((((((((..(((((.......))).))..))))))))))..)))))))))))))).)))).))).)))..	-50.7	0	0	0	0	0	0	0.819786	0	0	0	0	0.201823	0	0	0	0	0	0	0	0	0	0.0762423	0	0
novel_miR_873	381.1	ugugucuguggcguaggccggu	ugguguaggucgcagaugcagc	14	-	75208546	75208659	guggguuaaggaucugguguugccaggagcugugguguaggucgcagaugcagcuuggaucccgcguugcugugucuguggcguaggccggugucuacagcuccgauuagaccc	..(((((...((((((((...))))(((((((((((.((.((((((((((((((...(......)...)))))))))))))).)).))).......)))))))))))).)))))	-51.6	0.542442	1.12705	0.948791	1.23787	1.68026	1.02241	2.22513	2.64453	1.52576	1.4802	1.28999	4.84374	1.59461	1.31246	1.14215	0.799042	1.1055	0.423744	0.355138	0.57929	0.662385	1.21988	1.00258	0.691671
novel_miR_206	2	agcuuuucugugagcucuuccu	gaagagcaacaagauaaagccgu	6	+	68643519	68643629	acguguccugcuugggagauagcuuuucugugagcucuuccuuagacugugggagcaggaagagcaacaagauaaagccguguccucagauggggggugcgcugcacuggg	.....(((((((.((((.((.((((((((((..(((((((((..(.((.....)))))))))))).)).))).))))).)).)))).)).)))))(((((...)))))...	-39.6	0.452035	0.132594	0.237198	0	0	0.113601	0	0.423125	0	0	0.161249	0.201823	0.187602	0	0.519161	0.0998803	0	0.105936	0.355138	0.128731	0.0946264	0.304969	0.401033	0
novel_miR_867	0.3	ccgggggugggguggggga	uccugauuaacuucucucaagu	13	+	207292324	207292434	uauucugggaaggagggaaaccggggguggggugggggaaugucuccugauuaacuucucucaaguccucuccagcuccuggagugcacacaggccaggacccaggguccc	.((((((((..(((((((....(((((.((..(((((((...))))))).....)).)))))...))).))))...((((((..((....))..))))))))))))))...	-42.5	0	0	0.0592995	0	0.0763753	0	0	0	0.0897504	0.311621	0.161249	0.403645	0	0	0	0.199761	0	0.105936	0	0	0.0946264	0	0	0.0768523
novel_miR_133	5.6	cgggcugacacaccugagauug	uucucagguuugacaguccugg	17	+	62783521	62783631	uggcaaaggacggcaccucucgggcugacacaccugagauugucccuggacgcucaccauucucagguuugacaguccuggaggcacugcccagggggcagcugacagccc	.(((...(..(((..(((((.((((((.((.((((((((.((.....(....)....)).)))))))).)).)))))).)))))..((((((...))))))))).).))).	-45.8	0.090407	0	0	0	0	0	0	0	0	0	0	0	0	0	0.207664	0	0	0.317808	0	0	0	0	0	0
novel_miR_1088	2.9	uucgcggcccgcgcugggagc	ucccaguccgggucgcgccgc	15	+	105055304	105055414	cggggugccccgggcuggggccgaguuccaggcccacagucccaguccgggucgcgccgcccucuugagcuucgcggcccgcgcugggagcgggccuugcgcucucgccuu	((((....))))(((.(((((...((...((((((.(..(((((((.(((((((((..((.(....).))..))))))))).)))))))).)))))).))))))).)))..	-64.9	0	0	0	0.247573	0.229126	0.681608	0.117112	0	0.269251	0	0.483746	0	0.0938008	0.328115	0.519161	0.0998803	0.1005	0.105936	0.177569	0	0	0.228727	0.133678	0.153705
novel_miR_265	0.9	ccuaccagcugugugacuccga	ccagucacacagcuggcaagaag	9	+	123965079	123965189	gaagaaacagaaacuuaaggacgugagaugaauuuuccagucacacagcuggcaagaagagcccaguuucccuaccagcugugugacuccgacgcaagaucuuuccagaug	..................(((...(((((......((.((((((((((((((..((..((((...))))..)).))))))))))))))..))......)))))))).....	-32.5	0	0	0	0	0.0763753	0	0	0	0	0.311621	0	0.201823	0	0	0	0	0	0	0	0	0	0.0762423	0.200517	0.0768523
novel_miR_1214	2.6	uaccauggcacuggcagagcccuuu	ggggcuuugccaacaccagggagc	12	-	4956650	4956761	gaccuucagaaaaggagggguaccauggcacuggcagagcccuuuggcuuccuggggcuuugccaacaccagggagcucuccugcuguuggcgcucccagaguggcaugacu	..((..(((...(((((((.(.((.(((...((((((((((((..((...)).))))))))))))...))).))).))))))).)))..))(((((...)))))........	-52.2	0.180814	0.331486	0.296497	0.123787	0.0763753	0.340804	0.234225	0.105781	0	0.467431	0.644994	0	0.656605	0.546859	0.103832	0.499401	0.3015	0.211872	0.355138	0.386193	0.378506	0.228727	0.0668389	0.691671
novel_miR_951	2.5	uugaaccugauagcagcugccgcc	uggcggcgcuggucagugucaagc	5	+	11387801	11387911	gcuccguguccaggucuuguuugaaccugauagcagcugccgccaggugauguccacaggguggcggcgcuggucagugucaagccagacucagauccagcucugcugccg	.......(((..(((((.((((((..((((((((.(((((((((..(((.....)))..)))))))))))).)))))..)))))).)))))..))).((((...))))...	-50.6	0.542442	0.397783	0.237198	0.123787	0.611002	1.02241	0	0.317344	0.269251	0	0	0	0.469004	0.328115	0.93449	0.0998803	0.401999	0.105936	0.266353	0.708021	0.378506	0.0762423	0.467872	0
novel_miR_1022	59.5	cugcuggaggacgcccggugu	cccgugugccgugcuccagcgugg	11	-	14472762	14472872	cagcugcccuccuguuuggggucugcaggucccgugugccgugcuccagcguggugugggccacucagcucugcuggaggacgcccggugucugcgggccacccccaggaa	.........(((((...((((((((((((.((((.(.((.((.((((((((.(((.((((...))))))).)))))))).)))))))).))))))))))).))..))))).	-55.3	0.542442	0.198892	0.533695	0.123787	0.458252	0.113601	0.234225	0.105781	0.448752	0.701146	0.161249	0	0.375203	0.874975	0.311497	0.799042	0.502499	0.423744	0.266353	0.128731	1.89253	0.304969	0.267355	0.230557
novel_miR_936	366.6	uguggcuguggcauaggccugc	ugguguaggucacagacaugg	1	-	183692796	183692910	guggguuggggaucuggcauugcugugagcuaugguguaggucacagacauggcuuggauacuguguugcuguggcuguggcauaggccugcaauugcagcuccaguuggacccc	.......((((.((((((...(((((((.....(((.((.(((((((.((((((..............)))))).))))))).)).))).....)))))))....))))))))))	-45.5	0.361628	0.331486	0.592995	0.866507	0.687378	1.02241	1.28824	0.952031	0.897504	1.16858	1.28999	1.21094	1.03181	1.42183	1.03832	1.19856	0.904499	0.847488	1.06541	0.643655	0.946264	0.457454	0.267355	0.768523
novel_miR_1104	2	ucugggaaccgguuuugcugcug	gcagcccuuccuuucccuacug	8	+	135331418	135331529	cgccgugucggccccggguuucugggaaccgguuuugcugcugugucauuucguagcagcccuuccuuucccuacugcccgccgcccgguucuuccuacgccccuuuguaug	.((((.(.((((...((((....(((((..((....(((((((((......)))))))))....)).)))))....)))))))).)))))......................	-39.5	0.271221	0.198892	0.118599	0.123787	0.0763753	0	0.117112	0.105781	0.269251	0	0	0	0	0.109372	0.207664	0.299641	0.1005	0.423744	0.266353	0	0.851638	0.304969	0.0668389	0.0768523
novel_miR_420	1.8	gcuggcagcuguagcucc	aucaugcguugccauga	Y	-	41188398	41188509	cuggguuaaagaucaugcguugccaugagccaugguuuagguugcagauguggcucaaauccuuuguggcugugacugugguguacgcuggcagcuguagcuccaauucagu	(((((((...((.(.((((((((((((.(((((((((..(((((((((...((.......)))))))))))..)))))))))...)).))))))).)))).)).))))))).	-36.9	0.090407	0.132594	0	0	0	0	0	0.105781	0	0	0	0.201823	0	0	0	0	0	0.105936	0	0	0	0	0	0.0768523
novel_miR_542	43840.7	gugaaauguuuaggaccacuag	agugguucuuaacaguucaaca	AEMK02000452.1	+	2527833	2527944	agcgcggcagacgcggaucgcgcgccggguccagugguucuuaacaguucaacaguucuguagcgcaauugugaaauguuuaggaccacuagacccggcgggccuggcggcg	.((.((.(((.........((.(((((((((.(((((((((.((((.((((.((((((......).))))))))).)))).))))))))).))))))))).))))).)))).	-57.2	510.709	429.142	498.768	272.083	262.655	209.822	209.163	172.529	179.501	200.606	437.79	256.113	535.79	423.488	566.612	262.286	236.275	275.328	281.18	189.814	360.716	372.062	328.647	277.821
novel_miR_1205	237.2	auaauacaugguuaaccucuuu	agagguuauccguguuauguucg	AEMK02000452.1	+	53533	53642	uucauuucggagcuacucagggauauuugaggagagguuauccguguuauguucgcuucauucaucaugaauaauacaugguuaaccucuuuuugaauaucaaacucugc	.......(((((.........(((((((((((((((((((.((((((..((((((............))))))..)))))).)))))))))))))))))))...))))).	-37.9	0.723256	1.06076	0.592995	0.990293	0.840128	0.340804	2.10802	1.16359	1.16676	0.779052	1.12874	1.21094	1.96982	2.07806	1.66132	1.59808	2.412	2.54246	2.48596	1.48041	2.17641	3.27842	4.34453	2.45927
novel_miR_290	0	auuguaggccaagcagga	cugcuggccuucauuga	3	+	50115846	50115953	gucagaagaaucaaauauauauuguaggccaagcaggaacuacugcuggccuucauugaaaucccuucugcauaucucuuuacguaacuuaauuagcaaaguuaaaau	..((((((..((((........((.((((((.((((......)))))))))).)))))).....))))))..............((((((........))))))....	-27.2	0	0	0	0.123787	0	0	3.39626	0.105781	0.0897504	5.45336	9.35241	3.02734	0	0	0	0	0	0	0	0	0	0	0.133678	0
novel_miR_1128	0.3	aggcugguaagaacucucuuu	agggaauauuuuaccagcacac	1	-	44238237	44238347	ggagaaaccagucugcgaguaggcugguaagaacucucuuuccuaggagucauggccuaagggaauauuuuaccagcacacuccaaacucuuccaguuuucuccacagggc	(((((((.((((.((.((((..((((((((((..(((((....((((........)))))))))...))))))))))..)))))).)))......).))))))).......	-35.9	0	0.0662972	0	0.123787	0	0	0	0	0	0.0779052	0	0	0	0	0	0.0998803	0	0	0	0	0	0	0	0
novel_miR_1119	2.4	uggaacuuggcugugucucuaac	aagggaccggacaagucccggg	14	+	123509729	123509838	gaagcaggugaaaugcuuuaacacuuggggugggaagggaccggacaagucccgggugaguuugguccucuggaacuuggcugugucucuaacccgcuccuggagcaggc	((((((.......))))))....((.((((((((.(((((((((.(((((.(((((.((......)).))))).))))).))).))))))..)))))))).)).......	-46.3	0.452035	0.265189	0.474396	0	0.229126	0.113601	1.05401	1.05781	0.628253	0.389526	0.644994	0	0.469004	0.656231	0.519161	0.499401	0.401999	0.635616	0.887845	0.836752	0.378506	0.381211	0.133678	0.0768523
novel_miR_681	2.2	ucgcaacguuggagucaaccugc	gagcugacaccagcguugcaagc	2	-	60983488	60983600	ccagcuaggaaagccccaaagccaaccccugagcugacaccagcguugcaagccuguaucuacgccaagcucgcaacguuggagucaaccugcccagacauuuggggcuggga	((.....))..(((((((((........(((.((((((.((((((((((.(((.((.........)).))).)))))))))).))))....)).)))...)))))))))....	-43.4	0	0	0.118599	0	0	0.113601	0	0	0	0	0	0.201823	0.187602	0	0	0	0	0.52968	0	0	0	0	0	0.0768523
novel_miR_421	2.4	cccgggcugcccccaagcgagc	ugcggggguggcuugguga	AEMK02000452.1	+	3370163	3370274	uccagccuccaggggcugcggggguggcuuggugaccgacuuucagacggucucuucggcucucuggcuccccgggcugcccccaagcgagccccacucccuaucguguuuc	...........(((((((((((((((((((((.((.......(((((.((((.....)))).))))).)).)))))))))))))..)).)))))).................	-46.7	0.090407	0.132594	0	0	0	0	0	0	0	0	0	0.605468	0	0	0	0	0	0	0	0	0	0	0	0
novel_miR_717	0.9	ccgcugucggcuugcagagacc	ucgcugcaucccgacagccuggga	18	+	55507441	55507551	cagucagauagcaucaucugcaccucgcugcucgcugcaucccgacagccugggagaagccaggcuggccccgcugucggcuugcagagaccagcucucugcaccgaaacu	..(((((((......))))).))...((((.((.(((((..((((((((..(((....((((...)))))))))))))))..))))).)).))))................	-44.2	0	0.0662972	0	0	0.152751	0	0	0	0	0	0	0	0	0	0	0	0	0	0	0	0	0	0	0
novel_miR_160	1.3	accuccgccgguacugugcgca	cgcgcgggagcggggagguuu	14	+	132523069	132523180	ggagcaugcgcauugacggcaccuccgccgguacugugcgcaggcgcgauguggcgcgcgggagcggggagguuuuucgccguugaccccugagaaauagguguugugggug	....(((.((((..((((((((((((.(((.(.((((((((..((.....)).)))))))).).))))))))).....)))))).((.((((.....)))).)))))).)))	-46.8	0	0	0	0	0	0	0	0	0	0	0.322497	0	0	0.109372	0	0	0	0	0	0	0	0.152485	0	0
novel_miR_997	7.6	ugaguuuccuguggguccuuggaug	uccaagaccaggggaaguucuc	1	+	255170955	255171067	aguggagccuggucagcucaugaguuuccuguggguccuuggaugugucugagcuggagaagauccaagaccaggggaaguucucagcugaggccucagaggcucuuaguucc	...(((((((((((((((...(((((((((.(((...(((((((.(.(((.......)))).))))))).))).)))))))))..)))))..)))....))))))).......	-45.1	0	0.0662972	0	0	0	0.113601	0	0	0	0	0	0.201823	0	0	0	0	0	0	0.532707	0.128731	0	0	0	0
novel_miR_726	2.7	uuccuccucacucucucccucc	aggguggguggagggcagg	1	+	274026211	274026322	acgcagcagagugucugggaggguggguggagggcagggaggggcucugagucaaccagucccccgacccuuccuccucacucucucccucccagggucucccaggccccca	((((......)))).((((((((.((((((((((.((((.((((..(((.......)))..))))..))))))))))..))))...))))))))((((((...))))))...	-57.7	0	0	0	0	0.305501	0	0	0	0	0	0	0	0.187602	0	0.207664	0	0	0	0	0	0.378506	0	0	0
novel_miR_802	2.2	uacgaugggaacucccuaaaagg	uuccuagggaguucccaucauggc	15	-	125774415	125774527	guucucguuaaccacugagcuacgaugggaacucccuaaaagguauuuuuuaaaaaaaaaccuuccuagggaguucccaucauggcacugcagaaaugaauccgacuaggaac	..............(((.((((.(((((((((((((((.(((((.(((((...))))).)))))..))))))))))))))).))))....))).......(((.....)))..	-42.8	0.271221	0.0662972	0.296497	0.247573	0.0763753	0	0	0	0.269251	0.623241	0.161249	0.807291	0	0.109372	0.207664	0	0	0	0	0	0.473132	0.0762423	0.60155	0
novel_miR_572	0.8	uguuccuccagaggacgggaga	cccgguucuccugugaggaccagu	8	+	137668838	137668949	gguauucccgcucuuugccccugggucccgguucuccugugaggaccaguggagaauaugcccucagaacuguuccuccagaggacgggagacccaggggccagguccucug	............(((.(((((((((((((.((((((.((.(((((.((((.(((........)))...)))).))))))))))))).)).))))))))))).))).......	-57.9	0	0	0	0	0.229126	0	0	0	0	0.311621	0	0	0	0	0	0	0	0	0	0	0	0	0.0668389	0
novel_miR_1196	2.6	aaucugagcuguagcugcuggcc	cugguggcuacaguccaauucca	4	+	45798890	45799005	ccuggagcccuauggagguuccagguuagggguacaaucugagcuguagcugcuggccaugcuguagcugcuggcugugacugugguguaggcugguggcuacaguccaauuccac	(((((((((.......)))))))))...(((((......((.(((((((((((((((((((((((((.(((.....))).))))))))).)))))))))))))))).)))))))..	-52.6	0.090407	0.331486	0.296497	0.247573	0	0.113601	0.468449	0	0.718003	0.15581	0.483746	0	0.0938008	0.218744	0.103832	0	0.1005	0.105936	0.266353	0.0643655	0	0.0762423	0.334194	0.0768523
novel_miR_2	3191.8	agauauugcacgguugaucucu	agguuguccgugauguauuugc	AEMK02000452.1	+	41677	41787	agcgguccccgaagcuggucugagauguucgaaaggagguuguccgugauguauuugcuuuauuuguggcagauauugcacgguugaucucuuuuccucaucaaaugccuu	..(((...))).....(((.(..((((...(((((((((((..(((((..(((((((((........)))))))))..)))))..)))))))))))..))))..).)))..	-41.2	10.216	7.1601	11.2076	17.9491	21.4615	9.3153	20.4947	16.2903	18.0398	8.80328	12.7386	9.88931	32.3613	30.0773	44.7517	28.2661	33.9689	25.6365	37.5558	26.8404	29.3342	45.4404	29.0749	28.8965
novel_miR_58	0.4	aauggagcccccuugaguugug	caacuccagagggcaccaucug	1	+	268675242	268675352	agcuagagaauggcgaucaggcagcuacacagcaacuccagagggcaccaucugcaucuuugucuguguaaauggagcccccuugaguugugcagugcacagccugggcag	.((((.....))))..((((((.((.((...(((((((.((.((((.((((.(((((........))))).)))).)))).)).)))))))...))))...))))))....	-44.2	0	0	0	0	0	0.113601	0	0	0	0.0779052	0	0	0.187602	0	0.103832	0	0.1005	0	0.0887845	0	0	0	0	0.0768523
novel_miR_381	2.7	cggcuucucccucaccccucucu	ggagggggaggggaaggcagca	12	+	4974835	4974945	agcugcugagcgggugggggcagcggcagcgggagggggaggggaaggcagcaaagccacgcaaagcggcuucucccucaccccucucuccacucccccugcgccuuccaa	.(((....))).((.(((.((((.((.((.(((((((((((((((((.(.((...((...))...))).)))).))))).))))))...)).)).)).)))).))).))..	-56.5	0.090407	0.0662972	0.237198	0.495147	0.152751	0.113601	0.117112	0.423125	0.359002	0.311621	0	1.00911	0.375203	0.218744	0.415329	0.799042	0	0.105936	0.0887845	0.128731	0.283879	0.304969	0.200517	0.307409
novel_miR_736	2.2	uguggcuguggcuguggccagc	uggcucaagccacaacaug	16	+	66121779	66121896	gccgugagcugugauguaguucauagacgugacucagauugcuguggcucaagccacaacauggcuuggauugcccuguggcuguggcuguggccagcagcuguugcuccaguuugac	....(((((((.....)))))))(((((..((....(((.(((((((((..((((((((((.(((.......))).)))...)))))))..))))).)))).)))..))..)))))..	-42	0	0	0	0	0.152751	0	0	0	0	0	0	0	0.0938008	0	0.103832	0.199761	0.1005	0	0	0	0.0946264	0	0.0668389	0
novel_miR_826	1.4	uucccgaccguggugcuggaggc	cuccagcgcggcugugggcagc	4	+	428600	428712	gccauugccugagcgucuccuucccgaccguggugcuggaggcuguuuucucccaguacucuccuccagcgcggcugugggcagcgggcaguggccacagacgccgcccagcc	(((((((((((........((.(((.((.((.(((((((((((((........)))......)))))))))).)).))))).)))))))))))))..................	-48.1	0	0	0	0	0	0	0	0.211562	0.179501	0	0	0	0	0	0	0	0	0	0	0	0	0.0762423	0	0
novel_miR_77	15.9	uuagggaucugccauugccacugc	uguggcacagguucgaucccuc	12	-	15239587	15239700	uucccugguggcucaguggguuagggaucugccauugccacugcuuuggcucugguuacugcuguggcacagguucgaucccucauccaggaacuuccacaugcugcaugcaug	.....(((.((.((..(((((.(((((((.(((..((((((.((..((((....))))..)).))))))..)))..))))))).))))).)).)).)))(((((.....)))))	-48.8	0	0.198892	0.118599	0.247573	0	0	0.117112	0.211562	0	0	0	0	0.187602	0.656231	0.103832	0	0	0	0	0	0.0946264	0	0.534711	0
novel_miR_319	14.6	uuggaucuggcguugcuguggcugu	cagcuguagcucugauucaacc	9	+	121387356	121387467	cggcuuggaucuggcguugcuguggcuguggccuaugcaggcagcuguagcucugauucaaccccuagucugggaaucuccauaugcugcgggugcaguccuaaaagacaaa	.((.(((((((.((.(((((...((((((.((....))..))))))))))).))))))))).))...(((((((...........(((((....))))))))...))))...	-33.1	0.180814	0.132594	0.177898	0	0	0.568006	0.234225	0.634687	0	0.233715	0.161249	0.201823	0.0938008	0	0	0.0998803	0	0	0	0	0	0	0.0668389	0.0768523
novel_miR_446	2.8	acgacacggucucauuuguggg	cacaaaugagaccgugucguuu	14	+	101513242	101513353	aggaucaggccuccauugccagauauagugucccgaaucccacaaaugagaccgugucguuugcucaucaaacgacacggucucauuuguggggcgggaaggggaguguugu	(((......))).((((.((..........(((((..((((((((((((((((((((((((((.....)))))))))))))))))))))))))))))))..)).))))....	-60.7	0.090407	0.0662972	0.355797	0.866507	0.611002	0.681608	0.117112	0.105781	0.179501	0.311621	0.322497	0	0.281402	0.765603	0.311497	0	0.703499	0.52968	0.355138	0.321828	0.378506	0.228727	0.133678	0.537966
novel_miR_1065	2.5	cgguggggugcagugcuggacucu	ccacccccugggcuccccugug	17	+	11346494	11346604	ucacugggagagggccucuccccuccuccccacccccugggcuccccugugcaguugcugagcaucugugcgguggggugcagugcuggacucuggggacagagcaagagc	.....(((((((...)))))))(((.((((((((.((((.(((((.((((((((.(((...))).)))))))).))))).))).)..))....))))))..))).......	-50.7	0.180814	0.132594	0.177898	0.37136	0	0	0.234225	0.317344	0.269251	0.311621	0.161249	0	0.469004	0.109372	0.207664	0.199761	0.1005	0.105936	0.443922	0	0	0.0762423	0.133678	0
novel_miR_209	2.4	uguggcuguggcauggaccucagc	ugcagugugugucacagaugca	8	-	46130268	46130380	aguggguuaaggacccaguguugccaagagcugcagugugugucacagaugcagcuccacucuggugcuguguggcuguggcauggaccucagcugcggaucugauucuaccc	...((((...(((..(((..((((....(((((..((.(((((((((((((((((.(((...))).)))))))..)))))))))).))..)))))))))..)))..)))))))	-46.7	13.6515	10.4087	11.8599	17.3301	15.8097	9.88331	14.9904	13.1169	10.77	7.71261	8.86867	8.8802	11.1623	9.95284	12.2522	13.8834	10.251	11.7589	11.1868	9.20427	12.6799	10.6739	10.0927	9.37598
novel_miR_172	10.3	cuugaggcugcagccugggagc	uuccugggucucguggucuc	6	-	105657796	105657907	cccccccccccaccccauaucucuguggaauuccugggucucguggucucagucugaauugugucacugacuugaggcugcagccugggagcuccacgcugauucaggggcg	............((((..(((..((((((.((((((((.((.(((((((((((((((......)))..))).))))))))))))))))))).))))))..)))...))))..	-47.3	0.090407	0	0	0	0	0	0	0	0	0	0.161249	0	0.0938008	0.218744	0	0	0	0.317808	0	0.0643655	0.189253	0	0.133678	0.0768523
novel_miR_127	2.2	agacagaaaguagaauggugc	auucuacuuucugucucuaugau	7	-	64490460	64490569	augaauccuuauuuuccccucccccagccccuggcaaccaccauucuacuuucugucucuaugauuagagacagaaaguagaauggugccuccuacagauagaaucacac	.(((.((................((((...))))....(((((((((((((((((((((((....))))))))))))))))))))))).............)).)))...	-42.8	5.2436	5.63527	4.21026	2.47573	4.12427	2.95363	6.90963	6.13531	4.39777	5.68708	4.35371	4.23828	1.87602	2.29681	1.97281	1.4982	2.613	2.54246	1.86447	2.31716	3.5958	4.04084	3.80982	2.84353
novel_miR_696	1.9	uuguggcuccgaucugaucccu	ggaucugauguggcugcagcu	5	-	477472	477583	guucgauccacgucccugcacaguggguuaaggaucugauguggcugcagcugcaacauaggugucacaguuguggcuccgaucugaucccugccccaggaacuccaugugc	.................(((((.((((.((.(((((.((((.(((((((((((..(((....)))..))))))))))).).))).))))).)).))))((....)).)))))	-38.2	0.361628	0.265189	0.118599	0	0.229126	0.113601	0.234225	0	0.0897504	0.0779052	0.161249	0	0.0938008	0.218744	0	0.599282	0.201	0.105936	0.0887845	0	0.378506	0.0762423	0.200517	0.230557
novel_miR_401	1	uggccccuguuguccugauggu	caucugggccccaugggcugca	14	+	50049693	50049803	cucaagccacacagagguuguggccccuguuguccugaugguggccuccccagggcccccuucaccaucugggccccaugggcugcacacucagccuggccuuucagaccc	.....((((..(.(((..((((((((.((..((((.(((((((((((.....)))))......)))))).))))..)).))))))))..))).)..))))...........	-47	0	0	0	0	0	0	0	0	0	0	0	0	0	0.328115	0	0	0	0.423744	0	0	0	0	0.133678	0
novel_miR_1063	1.5	ccgcccucggccgcugcccacg	gcggcagcgggcggggccgggg	12	+	25122335	25122446	gugggcggcggcggcggcagcgggcggggccgggggaccggggagcggccuggcuccgcugcccgggcucccgcccucggccgcugcccacggggccgcgcugcuuagccac	.(((((((((.((((((((((((.(((((.((((((.(((((.(((((.......))))).))))).)))))).))))).))))))))......))))))))))))).....	-83.9	0	0.198892	0	0	0	0	0.234225	0	0	0	0.322497	0.201823	0	0	0	0	0	0	0	0	0	0	0	0
novel_miR_1165	1.5	cuacuguggcucagggagcugc	aguucucuuguggcacagugggu	8	+	38121357	38121467	uauguuacuauuuuaaaaaguguuagggaguucucuuguggcacaguggguuaaagauccagcauuaucacuacuguggcucagggagcugcuguggcauggguuugaucc	............(((((..((((((.(((((((.((((.(.(((((((((.(((.(......).))).).)))))))).).))))))))).)).))))))...)))))...	-33.8	0	0.265189	0.118599	0	0	0	0	0	0	0	0	0	0.187602	0	0.103832	0	0	0.105936	0.710276	0.128731	0.0946264	0	0.0668389	0
novel_miR_1162	22.3	cgugugcugcccagaggcuggc	caggcucuuugcugugcacggc	2	+	80492369	80492478	uggggcaggcuguccccaggcgugugcugcccagaggcuggcugcguuguggugugucaggcucuuugcugugcacggcuggugcugcugggagucgucugauggcuuga	.....(((((((((.((((.(((((((.((..((((.((((((((......))).))))).))))..)).))))))).)))).(((......))).....))))))))).	-48.1	0.090407	0.198892	0.177898	0.495147	0	0	0	0.105781	0.0897504	0.311621	0.161249	0	0.469004	0.765603	0.519161	0.299641	0	0.211872	0.177569	0	0	0	0.0668389	0.153705
novel_miR_72	3.1	ucauccucugcucuucccuagg	uuggaagggcugggcugacc	7	-	74920999	74921109	ggagguagaguuuggguacuuggaagggcugggcugacccuagaucccuugagggcuugccgccucauccucugcucuucccuaggugacccugacccugaccgucccuga	((((((((.(((.((((((((((((((((.(((.(((.....((.(((....))).))......))).)))..))))))))..)))).)))).))).)).))).)))....	-40.2	0	0	0.0592995	0	0	0	0	0.105781	0	0	0	0	0	0	0	0	0	0	0.0887845	0	0	0	0.133678	0.0768523
novel_miR_411	2.7	acuaccucuggauuccucugcgu	gcagaggaauccagaggggcag	X	-	95137077	95137189	cucugccuggagaaacagccacuaccucuggauuccucugcguguccaaaaagaaagaugcagaggaauccagaggggcagcugggauccagagcccagggacuggccaggaa	....(((((((....((((..((.(((((((((((((((((((..............)))))))))))))))))))))..))))...))))).))((.((......)).))..	-57.2	0.180814	0.596675	0.118599	0.247573	0.381876	0.454405	0	0.211562	0	0.15581	0	0	0.562805	0.874975	0.830658	0.199761	0.502499	0.423744	0.0887845	0.386193	0.189253	0	0.200517	0.230557
novel_miR_514	564.7	uaaggaucuggcauugcuguga	acaguuguggcucagaucuucau	16	+	7271243	7271355	cccagguuugaucccuggccucgcuccguggauuaaggaucuggcauugcugugagcugugguauaugucacaguuguggcucagaucuucauuuucuuguugcuuauacagc	.(((((.......)))))((.((...)).))....((((((((((...(((((((..(((...)))..)))))))....)).)))))))).........((((......))))	-33	0.180814	0.397783	0.177898	0.74272	0.611002	0.454405	0.702674	0.84625	0.628253	0.623241	0.483746	0.605468	0.187602	0.328115	0.311497	0.299641	0.201	0.211872	0.0887845	0.193097	0.0946264	0.381211	0.401033	0.384261
novel_miR_904	2	uugcucugcuguguucuguucu	gagagggcgcagcagagacaaua	7	-	88605890	88606001	ccaacgaaggagggauggacuugcucugcuguguucuguucucacgaugccgcaggagagggcgcagcagagacaauaucugccaaaccagcagaaaauggaucagaacuca	.........(((...(((..(((((((((((((((((.((((..((....)).)))).)))))))))))))).)))..(((((.......))))).......)))...))).	-38.7	0	0.0662972	0.177898	0	0.305501	0	0	0	0	0	0	0	0	0.656231	0	0	0	0	0	0	0	0	0	0
novel_miR_1135	2.5	ucugagacggacaucugguc	ccagauucgcccgcaucucagaac	3	+	38669709	38669819	cgccagcuggccaggcggggccagauucgcccgcaucucagaacucuguccaccagucaccugugucuguguucugagacggacaucugguccagccugcccacccguguu	(((..(.(((.(((((.(((((((((..(.(((..(((((((((.(.(..(((.((....))))).).).)))))))))))).)))))))))).))))).))))..)))..	-49.2	0	0	0	0	0	0	0	0.105781	0.359002	0	0	0	0	0	0.207664	0	0.1005	0.211872	0	0	0	0	0	0.153705
novel_miR_1030	1.5	uuaguauguggcuuguggacuauu	uagucacaagccugucugaga	13	+	96528207	96528317	uuugcaauaaauugcucucaucagagagcaguggcuuagucacaagccugucugagaaagauacacaaucuuaguauguggcuuguggacuauuugagauaaagaauguaa	.(((((....(((((((((....)))))))))....(((((((((((((((((((((...........)))))).))).))))))).)))))..............)))))	-33.7	0	0	0.177898	0.123787	0	0	0	0.952031	0.0897504	0	0	0	0	0	0	0	0	0	0	0	0.0946264	0.228727	0	0.0768523
novel_miR_16	22.2	ugaagagcugugcagccgacuga	ucucggucgccagccccucagacc	6	-	31801717	31801829	aagacgauggcgaggcggaggacgccgcgcagccuucucggucgccagccccucagacccagcaacgguuugaagagcugugcagccgacugaacauggacgaggcggcgcgg	.............((((.....))))((((.(((((.(((((.((((((.(.(((((((.......))))))).).)))).)).)))))............))))).))))..	-45.2	0	0.132594	0.592995	0.123787	0	0.227203	0	0.317344	0.179501	0.0779052	0.644994	0.807291	0.469004	0	0.103832	0.0998803	0	0.211872	0	0.193097	0.0946264	0	0.0668389	0.307409
novel_miR_1109	1.1	uuuucacuugcaggaucucuua	gaagauccagcaguggagaagu	13	-	36486124	36486234	auacagugaaaacagcugguugccuccugcugccuggaagauccagcaguggagaaguaacacugaagacuuuucacuugcaggaucucuuauaaaacaugcaaaaggagu	...((((.......)))).....(((((..(((.((..((((((.((((((.((((((..........))))))))).))).)))))).........)).)))..))))).	-31.4	0.271221	0.198892	0.237198	0	0.152751	0.113601	0.117112	0	0.269251	0.233715	0	0	0.375203	0.218744	0.207664	0.399521	0.3015	0	0.266353	0.0643655	0.473132	0.152485	0.200517	0.153705
novel_miR_432	2.5	uugugaucuggcaaauaucguc	uuugccagaucacaaccagaac	2	+	5481992	5482103	ucugcaacugagaaaacugaggcucaaagagaugccgauauuugccagaucacaaccagaaccucccugguugugaucuggcaaauaucgucuuugcuuucccaucgcuccc	.........(((......(((((....(((((...((((((((((((((((((((((((.......)))))))))))))))))))))))))))))))))).......)))..	-49.7	0.271221	0.331486	0.533695	0.123787	0	0	0.117112	0.211562	0.359002	0.15581	0.483746	0.605468	0.281402	0	0.207664	0.199761	0	0	0.0887845	0.321828	0.0946264	0.228727	0.0668389	0
novel_miR_208	0.4	aacuguucuaccucugaguagc	uacucuggggaggaacugauuga	1	+	184423725	184423833	augugagugaguuguagggaaggaugagaggcaggcaaguacucuggggaggaacugauugaggcaggucaacuguucuaccucugaguagccuguguucccaacauuc	........((((.((.((((........(.((((((...(((((.((((.(((((.(.((((......))))).))))).)))).))))))))))).))))).))))))	-37.1	0	0.132594	0.0592995	0	0	0	0	0	0	0	0.161249	0	0	0.218744	0	0	0	0	0	0.0643655	0	0	0	0.153705
novel_miR_1037	2.3	ugaugucaggaugaagcuuggac	ccaggcugauuccugacucuca	18	+	37014985	37015095	cagcagccacuggaagcgugugaugucaggaugaagcuuggacucuggauucaggugguccaggcugauuccugacucucacucacaggcugagugauuccggcacauuac	...(((((..(((....(((.((.(((((((...(((((((((((((....)))..))))))))))...))))))))).))))))..))))).(((.......))).....	-45.6	0	0	0	0	0.305501	0	0	0	0	0	0	0	0	0	0	0	0.201	0.105936	0	0.0643655	0.189253	0.152485	0	0
novel_miR_880	0.1	ugcuggaugucugcccugucc	acagaggacagacacccaguuuc	6	-	63631979	63632089	agggcagacguucacggcucugcuggaugucugcccugucccuuugggagagggacagaggacagacacccaguuuccuuggcuuccagaauucaggaaggagcacugcag	...((((..((((..((....(((((.((((((((((((((((((...)))))))))).)).)))))).)))))..))....(((((........))))))))).))))..	-49.8	0	0	0	0	0	0	0	0	0	0	0.322497	0	0.0938008	0	0.103832	0	0	0	0.0887845	0	0	0	0	0.153705
novel_miR_843	425	ucuggcgggaaguuguggucc	gcugccacuuuucauccagauu	9	+	70747830	70747939	cccagacuccacuggaauggcuggauggcugccacuuuucauccagauugugcucccugugucuguuaaaucuggcgggaaguugugguccuucugcagauucucggcac	...........(((((((.((.(((.((((((.(((((((..(((((((..((...........))..))))))).))))))).)))))).))).))..)))).)))...	-33.1	2.98343	3.44746	3.14287	3.58981	4.42977	3.06723	1.52246	4.65437	2.60276	4.28478	2.57998	2.62369	3.18923	2.18744	2.59581	2.09749	4.32149	3.07214	1.06541	2.57462	1.4194	2.89721	1.73781	2.99724
novel_miR_1004	2.4	aaccaaugucuguggagcucaga	ugggcagcauagcuauuggccuu	12	+	46762734	46762845	cagcugggaggccucgggugaaccaaugucuguggagcucagaguccuugucacucugggcagcauagcuauuggccuuccugggcugucauuggggcugguacugccuaga	(((.(((..((((.((((....((((((.(((((..(((((((((.......)))))))))..))))).))))))....)))))))).))))))((((.......))))...	-47.5	0.271221	0	0.118599	0.123787	0.229126	0.113601	0.117112	0	0.179501	1.09067	0.322497	0	0	0.109372	0	0	0	0	0.177569	0.0643655	0.473132	0.152485	0.133678	0.384261
novel_miR_1029	2.8	agggcugguccgggacgucuggucc	agccagggcccggcagccccag	15	+	138002338	138002451	cagcacgccacggggcacccagggcugguccgggacgucugguccccugcaaagugaagugggagccagggcccggcagccccaggugcucucgggcacaccccgaggccccgc	..........(((((((((..((((((..(((((.(.(((((((((((.........)).)))).)))))))))))))))))..)))).(((((((.....)))))))))))).	-61.5	0	0	0.177898	0.495147	0	0.454405	0.234225	0.105781	0	0	0	0	0.281402	0	0.207664	0	0.201	0.105936	0.0887845	0.0643655	0.0946264	0	0	0
novel_miR_663	1.4	gccagugauggaaccugagu	ucagauucauuuccacugagcca	1	+	264786847	264786957	acgccagauccgugagcgaggccagugauggaaccugaguccuuauggaugcuagucagauucauuuccacugagccaugaggggaacuccccuaguuaucgcauuuuaag	.(((((......)).))).((((((((...(((.((((((((....)))).....)))).))).....))))).)))...(((((....))))).................	-33.2	0.271221	0.198892	0.0592995	0.866507	1.06925	0.340804	0.585561	0.317344	0.179501	0.389526	0.322497	0.807291	0.281402	0.218744	0.207664	0	0.3015	0.317808	0.355138	0.257462	0.378506	0	0.0668389	0.0768523
novel_miR_507	987.9	agaggcuggccgugaugaauucg	gucauacacggcucuccucucu	AEMK02000452.1	+	59550	59661	uucacguaugguacuugaagagaggcuggccgugaugaauucgauucaucaaagcgagucauacacggcucuccucucuuuuagugucagauucugccucggagggcuuccu	........(((((((.(((((((((..(((((((((((.((((...........)))))))).)))))))..))))))))).)))))))......((((....)))).....	-42.5	2.53139	1.32594	1.54179	3.96117	3.05501	1.36322	3.74759	4.12547	5.38502	1.40229	3.06372	1.00911	5.34664	6.78105	10.5909	5.19377	7.53749	5.61461	6.3037	5.4067	6.8131	10.2927	7.2186	6.45559
novel_miR_930	2163.8	cagcaaugauggaucugagc	uagggguugaaucagagcuaca	14	-	6631700	6631811	cgagguauacggaaguucccaggcuagggguugaaucagagcuacagcugccggccuacaccacagccacagcaaugauggaucugagccucgucuuuugaucuacacuaca	..(((((..((((((...(.(((((..(((((..((((..(((...((((..((......)).))))...)))..)))).))))).))))).).))))))...))).))...	-29.4	0.994476	1.32594	1.24529	3.58981	3.28414	3.29444	2.34225	2.53875	1.52576	4.20688	3.70872	1.00911	3.28303	4.37487	3.63413	4.59449	4.22099	4.1315	2.04204	2.44589	3.50118	1.37236	2.00517	2.45927
novel_miR_657	2	ugugccuguggcguaggccggaa	cuaugugccacaggugcagc	2	-	15563084	15563196	aggcucagauccugugccauugugccuguggcguaggccggaagcugaagaucugauuugaccccuagccugacagcuucuaugugccacaggugcagcccuaaaaugaaaaa	.(((.(((...))).))).((((((((((((((((....((((((((.((..(((..........))).))..)))))))).))))))))))))))))...............	-38.9	0	0.0662972	0.0592995	0	0	0	0.117112	0.105781	0	0	0	0	0	0	0	0	0	0	0.177569	0	0	0.152485	0	0
novel_miR_841	1.6	ugaccugggacucggacagcug	gcugcucgauccacugguccag	2	+	136522348	136522459	caccuucucgcagaggcucuugaccugggacucggacagcugcuugcacucauucagcugcucgauccacugguccagcuccuuagugaacaccuucucguccaugaugcca	.......((((.((((..((.((((.((((.((((.((((((..((....))..)))))).))))))).).)))).))..)))).)))).........((((...))))...	-35.1	0	0	0.118599	0	0	0	0	0.952031	0.179501	0	0.322497	0	0	0	0	0	0	0.317808	0	0	0	0	0.0668389	0.230557
novel_miR_1172	1	ccgggccugggccgaacccca	aggcucgggcugggccccggg	2	-	42455329	42455439	aaaaagaaagcagcucccucugggagcggccaggcucgggcugggccccgggcgguuggcagcaccgcccccgggccugggccgaaccccagagcggcggaucucugccgg	.........((.((((((...)))))).))..((.((((.((((((((.(((((((.(....))))))))..)))))))).)))).))......((((((....)))))).	-65.3	0	0	0.0592995	0	0	0	0	0	0	0	0	0	0	0.109372	0	0.199761	0.1005	0	0	0.193097	0	0	0	0
novel_miR_575	2205.2	ugugccuguggccuaggcuggca	ugguguagguugcagaugcggcucgga	X	+	45963162	45963274	aguggguuaaaguccagcauugcugugagcugugguguagguugcagaugcggcucggaucccacauugcugugccuguggccuaggcuggcagcuacaacuccaauuggaac	............((((..((((..(((((((((.((.((((((((((.((((((..............)))))).)))))))))).))..)))))).).))..))))))))..	-40.2	2.6218	2.18781	2.37198	1.98059	1.60388	1.59042	1.52246	1.26937	0.807754	1.32439	0.967491	1.41276	2.90782	1.85932	3.2188	1.69796	1.7085	1.4831	1.59812	1.15858	1.04089	0.99115	0.668389	0.768523
novel_miR_359	2.5	cagacccugagcugccucuagacu	gguggaggcacgccagggcacuggg	14	-	127647012	127647125	ggaaaguaacucauuaaccuggcugggaggguggaggcacgccagggcacugggcacuucagccuggacucagacccugagcugccucuagacuccccuccugggaaccagcgg	..................(((((((((((((((((((((.(((((((..(((((..(........)..))))).))))).)))))))))).....)))))))))...))))...	-50.5	0.271221	0.0662972	0.237198	0	0	0.113601	0	0.211562	0	0.15581	0	0	0.0938008	0.328115	0	0	0.3015	0	0	0.321828	0	0	0	0
novel_miR_48	2.4	ucagucuccccuccaucccaca	uggggugggggaggagucuggug	5	-	19592679	19592790	guggcagggguggggugggggaggagucuggugcaagcggguuccuuccuggcugggccccaaaggcgcuucagucuccccuccaucccacagcaagaaucucaacaacucg	.........((((((((((((.((((.(((((((....(((.(((.........))).)))....))))..))).)))))))))))))))).....................	-48.7	0.271221	0.530378	0.415096	0.618933	1.14563	1.13601	0.117112	0.634687	0	0.467431	0.322497	0.201823	0.938008	0.546859	0.830658	0.499401	0.602999	0.741552	0.532707	0.193097	0.0946264	0.686181	0.334194	0.461114
novel_miR_464	0.9	augauugcaaggaugaacugc	gcuucaucuuugucgucauua	8	+	14917844	14917954	cagguuacuggugaggggauaugauugcaaggaugaacugcugugaaaccaaaguggaugggcuucaucuuugucgucauuaucuucacccaugaucaucuucugaauaag	..(((((..((((((((...(((((.(((((((((((..(((.....((....)).....)))))))))))))).)))))..))))))))..)))))..............	-36.2	0	0	0	0	0	0	0	0	0	0.467431	0	0.201823	0	0	0	0.0998803	0	0	0	0	0	0.152485	0	0
novel_miR_143	1779.8	uagcucugauuugacccccagc	uaggggucagaucagagcugua	11	+	18519707	18519820	gcacauggagguucccagacuaggggucagaucagagcuguagacuggcagcuguagcucugauuugacccccagccugggaacucuuauaugcugcagguguggcccuaaaaa	((((((((((((((((((.((.(((((((((((((((((((((........))))))))))))))))))))).)).)))))))).))).)))).))).(((...))).......	-61.7	15.4596	10.8727	11.682	11.7597	13.0602	11.3601	11.3599	10.155	6.73128	6.23241	12.4161	11.3021	20.1672	10.7184	19.6243	10.1878	8.14049	9.4283	10.1214	8.36752	7.38086	6.48059	5.21343	6.83985
novel_miR_821	1.7	ugcaaauucugaaucaauagu	uaaugugaauagaaucagcauc	15	+	128687265	128687372	guggggcuuuuccagaggcacuucucagacacuaaugugaauagaaucagcaucaaaucucguugagaugcaaauucugaaucaauaguucugggaggugggggagac	........(((((.....(((((((((((.((((.((....((((((..(((((...((.....)))))))..))))))...)).)))))))))))))))..))))).	-35.4	0	0	0	0	0	0.227203	1.99091	0.105781	0.359002	0.934862	1.28999	1.21094	0	0	0	0	0	0	0	0	0	0.0762423	0	0
novel_miR_830	0.3	ccugugugcagucugguuuca	agaucaagcauugccacagcca	5	-	91879842	91879954	guuagaacucggcuuuuucaccugugugcagucugguuucaauccuugauuugggaacugagaucaagcauugccacagccagaaaaaaaaaaaaaaugacuccuugcuuucu	((((.........((((((..(((((.((((((((((((((.((((......))))..))))))).)).))))))))))...)))))).........))))............	-28.4	0	0.265189	0.177898	0.247573	0.152751	0.227203	0.117112	0.211562	0.0897504	0.15581	0	0.201823	0.656605	0.328115	0.103832	0.299641	0.1005	0.211872	0.177569	0.0643655	0	0.457454	0.133678	0.153705
novel_miR_966	265.4	aaaggauucugcugucggucccacu	uggugggcacagaauccggc	AEMK02000452.1	+	67949	68063	aacucaggccaaugucggggaaaggauucugcugucggucccacuccaaaguucccaaaauggguggugggcacagaauccggccucugcuucuggcauaugucaucugcucccc	.((....((((..((.((((...((((((((.((((.(..((((.(((............)))))))).))))))))))))..)))).))...))))....))............	-37.3	0.723256	0.596675	0.830192	1.8568	0.611002	0.568006	1.28824	1.48094	0.718003	0.311621	0	0	4.03343	3.28115	3.32263	1.29844	3.015	2.43653	3.19624	1.80223	2.93342	2.59224	2.33936	2.07501
novel_miR_1102	1.1	ucaggcuuccugcccuuccacgc	cgguggggcgggguccccugagc	18	+	19994002	19994114	ccccugugccggugcccuugcgguggggcgggguccccugagccaugggcggcugggcucaggcuuccugcccuuccacgcagugagggcgacaaagugaagauugcccaggg	.(((((.((..((((((((((((.(((((((((...((((((((..(.....)..))))))))..))))))))).)).....)))))))).))............)).)))))	-56.6	0	0	0	0	0	0	0	0	0	0	0	0	0.0938008	0	0.415329	0	0	0	0	0	0	0	0	0
novel_miR_369	81.6	uuuccccucgcccauccccaga	uuggggaaggggguggggagaag	7	-	52738705	52738816	guggggugccuuggggaaggggguggggagaagggcacacgccucaggccggggucugacucugugcaccuuuccccucgcccauccccagagcacgcacgguguuccccgg	...(.((((.(((((((.(((.(.(((((((.(((((((.(..((((((....))))))..)))))).))))))))).).))).))))))).)))).).(((......))).	-63.4	0.723256	0.464081	0.415096	0.37136	0.687378	0.454405	0.702674	0.740469	0.269251	0.934862	0.806243	0.403645	0.281402	0.437487	0.519161	1.09868	0.3015	1.37717	0.976629	0.57929	0.757011	0.457454	0.401033	0.153705
novel_miR_692	2.4	gucauuuuugugaucugcagcu	uugcauagucacaaaagugaucau	15	-	121333726	121333837	ucucucucacagcugccagcgucauuuuugugaucugcagcuaguauucucacuccaguugcauagucacaaaagugaucauuggcagguguggccgcugcauggacaggac	......(((((.(((((((.((((((((((((((.((((((((((......)))..)))))))..))))))))))))).).))))))).)))))...(((......)))...	-46.3	0	0.132594	0.177898	0.495147	1.60388	0.568006	1.17112	0.952031	0.897504	0.701146	0.806243	0	0	0.328115	0.103832	0	0.1005	0.211872	0.532707	0.0643655	0.283879	0.686181	1.60413	0.845375
novel_miR_1245	1.8	uggggcuuuuagcugcuga	agcaguuugggagucuacua	5	-	82728983	82729090	ccagagacuguuuacagcaguuugggagucuacuauucuacuuucucaaggggaaaauggaauuuggccauggggcuuuuagcugcugacagaucuggugggacauga	(((((..((((...((((((((.((((((((...((((((.((((((...)))))).)))))).........)))))))))))))))))))).)))))..........	-36.8	0	0	0	0	0	0	0.117112	0	0.0897504	0.934862	0.967491	1.61458	0	0	0	0	0	0	0	0	0	0	0	0
novel_miR_305	46.1	aaugugagccuggguccuggugu	cucaggacccaagugcccgcauu	13	-	32251270	32251381	uuguauuuuccccacuauccucaggacccaagugcccgcauuggcaagaacugcagcauuggccccaaugugagccuggguccugguguagugguggaggauggcgugugua	...(((((((((((((((.(.(((((((((.(.((.(((((((((((...........)))...)))))))).))))))))))))).))))))).)))))))).........	-50.2	0.542442	0.331486	0.118599	0.74272	0.152751	0.227203	0	0	0.359002	0.15581	0	0.403645	0.281402	0.328115	0	0	0	0.317808	0	0.257462	0.0946264	0	0.133678	0.0768523
novel_miR_1130	13.5	ucucccaccucccaccggcagc	cccggugggcgggugugaagggu	2	-	71301559	71301670	cccagcagggcccggugggcgggugugaagggugggcgaugcaccuuccccagccauggguccauccacccucucccaccucccaccggcagcccgagcgcaucgacccccc	....((.((((((((((((.(((((.(((((((((...(((.((((...........)))).)))))))))).)).)))))))))))))..))))..)).............	-53.5	0.090407	0.132594	0.177898	0.123787	0	0.227203	0.117112	0.211562	0.179501	0	0	0	0.187602	0	0.103832	0	0.201	0	0	0	0	0.152485	0	0.0768523
novel_miR_188	38.3	caugugccccuguguuuccagc	cuggaaacacaggggcaccc	2	-	58988491	58988601	ccagccuuaagcgaggugugccuccccugugcaggcccuggaaacacaggggcaccccucccacacccacucaugugccccuguguuuccagcaugccagagcuccagaag	..(((((...(((.(((.((((......).))).)))((((((((((((((((((...................))))))))))))))))))..))).)).))).......	-47.4	0.090407	0.397783	0.415096	0.123787	0.381876	1.13601	0.117112	0.317344	0	0.0779052	0	0	0.0938008	0	0.311497	0.299641	0.201	0.211872	0.532707	0.257462	0	0.152485	0.735228	0.0768523
novel_miR_816	2.6	ugcggagcuggucccgggaga	auacccggggcccggucugcac	6	+	63445278	63445386	aaagcccuucucacggagaggggcgggguagugggauacccggggcccggucugcaccgagggacggacgugcggagcuggucccgggagaggcuuugccuagggagaa	...(((((((((...))))))))).((((((.(.....(((((((((.(.(((((((((.....)))...)))))).).))))))))).....).))))))........	-55.1	0.452035	0.72927	0.592995	0.247573	0.458252	0.568006	0	0.105781	1.34626	0.0779052	1.45124	0.605468	0.0938008	0.109372	0.415329	0.399521	0	0.953424	0.177569	0.193097	0.283879	0.609938	0.401033	0.307409
novel_miR_877	11	uugggguugcgaggggucuggguc	cuggccccacaccaccccagg	12	-	23402476	23402588	ggaggggacucucugccguuugggguugcgaggggucugggucucaggcucgccaucacagcugaggcuggccccacaccaccccaggcugggcccacguggugugugcccuc	.(((((.((.(.((((((((((((((.(.(.((((((..((((((((.((.(......))))))))))))))))).).).)))))))))..)))......)).).)).)))))	-53.4	0	0	0	0.123787	0.152751	0.113601	0.234225	0	0	0.545336	0	0	0.0938008	0	0	0	0.1005	0.105936	0	0	0	0	0	0.0768523
novel_miR_511	0.5	gucaaauccgagcugcagcugu	agccacagccacaugggaucc	2	-	58575460	58575568	uccugggcuaagggucaaauccgagcugcagcuguugacccacaccacagccacagccacaugggauccuagcugcaucugugaccuacagugcagcagcacuggagcc	(((...(((.((((((..((..(.((((..(((((.(........))))))..)))))..))..)))))).((((((.(((((...))))))))))))))...)))...	-38.3	0.180814	0.0662972	0	0	0	0.113601	0	0	0.0897504	0	0.161249	0.201823	0	0.328115	0.103832	0	0	0	0	0	0	0	0	0
novel_miR_242	0.1	cugguuuguagaugguca	uccucacaugaaccagag	9	-	57491372	57491479	cccuggugagggcucuccuccugguuuguagauggucacccacuagcuguguccucacaugaaccagagagagugcucuggucucuccugauaaggucacugauccua	.......(((.((((((...(((((((((.((.((.(((.........))).))))..))))))))).)))))).))).((((...(((....))).....))))...	-34.4	0	0	0	0	0	0	1.17112	0.105781	0	4.98593	3.38622	3.43099	0	0	0	0	0	0	0	0	0	0	0	0.153705
novel_miR_740	1.9	augugcucgacggauuuggugu	accauuuccuccuccagcaguucc	14	-	60108156	60108266	accuugauucuugcucaccaccucccggggugaccauuuccuccuccagcaguucccugcucuggguggaugugcucgacggauuugguguccccaucaggugcaccuuca	..................(((((...((((..((((..(((...((.((((..(((((......)).)))..)))).)).)))..))))..))))...)))))........	-37.4	0	0.397783	0.118599	0.123787	0.0763753	0	0	0.211562	0	0	0	0	0	0	0.103832	0	0	0	0	0.128731	0	0	0	0
novel_miR_471	2.2	cugggcugagauugaugaccuc	gguucagcaaaucucagcccucagcu	4	+	80751867	80751978	gucuggcucuugcagucgagcugggcugagauugaugaccuccaaagcuccuuucaacucugagguucagcaaaucucagcccucagcuagccuggagaguucuuggauuug	(((((((((((.(((.(.(((((((((((((((..(((((((...................)))).)))...)))))))))))..)))).).))))))))))...))))...	-42.8	0.452035	0.132594	0.415096	0.37136	0.381876	0.227203	0.117112	0.740469	1.16676	2.49297	2.09623	2.42187	0.0938008	0.109372	0.519161	0.599282	0.602999	0.211872	0.266353	0.321828	0	0.381211	0.534711	0.461114
novel_miR_497	1	ugguccccuagaggcucuagc	gagggcccuguggggaucgcc	1	+	29977329	29977439	cacuagcauaaaucaccgcguucuggcggcuuggaacucagagugagggcccuguggggaucgccugcacugguccccuagaggcucuagcuggagguggccgagaagcgg	...............((((.((((..(((((.....(((..(((.(((((((((.((((((((.......))))))))))).)))))).))).)))..)))))))))))))	-47.3	0	0	0	0	0.0763753	0.113601	0	0.211562	0	0	0	0	0.0938008	0	0	0	0	0	0.177569	0	0.189253	0	0	0
novel_miR_829	14.7	uugggggacgagaggcuguggcc	uugcggcugcuuggccccccagg	3	+	1916697	1916809	ucggaccaccuagguggccuuugggggacgagaggcuguggccucagcucuugcucacagcugguugcggcugcuuggccccccagggcaggccgccuucagacaggugcucc	..(((.(((((((((((((((((((((.((((.((((((((((..((((.........)))))))))))))).))))..)))))))...)))))))))......))))).)))	-60.4	0	0	0	0.247573	0.305501	0	0	0	0	0	0	0	0	0	0.103832	0.199761	0	0	0.0887845	0	0.0946264	0.0762423	0.133678	0.0768523
novel_miR_101	1.9	caucugugauguaagccucaac	ugcaggccuacaccacugccaug	5	+	29725456	29725567	ggcuaggggucaaguuggagcugcagcugcaggccuacaccacugccauggcaauaucaaaucugagccacaucugugauguaagccucaacuugcagccaacacuggaucc	......(((((.(((....(((((((.((.((((.((((.(((.....((((....(((....))))))).....))).)))).)))))).).))))))....))).)))))	-37.6	0.542442	0.265189	0.118599	0.37136	0.381876	0.90881	0.234225	0	0	0	0	0.403645	0.0938008	0.546859	0.726826	0.199761	0.1005	0.211872	0.0887845	0.193097	0.662385	0	0	0
novel_miR_866	1.1	uacaccacagcucacagcaa	ugcgagcuguggcguagcaac	17	-	26478955	26479065	ggucggugauuugguguuucugcgagcuguggcguagcaacacaggaucugagccacgucugcaaccuacaccacagcucacagcaaagccaagucaccaacccagugagc	(((.(((((((((((....(((.(((((((((.((((.......((((.((...)).)))).....)))).))))))))).)))....))))))))))).)))........	-50.9	0	0	0.0592995	0	0.0763753	0	0	0	0	0.15581	0	0	0	0	0	0	0	0	0	0	0	0	0	0
novel_miR_853	2.3	auuccugggaaaacuggaccguga	aacaguauuuccaggaauccc	2	-	150580117	150580229	gcacauccagcugguaagccaugaccucaagaacaguauuuccaggaauccccaucucagcaucuaagggauuccugggaaaacuggaccgugaggacaaggugagagagugg	......(((.((.....(((.((.(((((....((((.((((((((((((((...............)))))))))))))).)))).....))))).)).))).....)))))	-44.4	0	0.132594	0	0	0.305501	0.113601	0	0.952031	0.179501	0.545336	0.161249	1.00911	0	0.109372	0.103832	0	0	0	0	0.193097	0.0946264	0.0762423	0	0.153705
novel_miR_1059	2.2	uguggcuguggcauagacc	uaggcugcagaugcagu	1	-	166135608	166135720	uuggguuaaggauccagcauugcugcaagcuacaguguaggcugcagaugcaguucagauccggcauuucuguggcuguggcauagaccuguagcugcagcuccaauuugacc	...(((((((((.........((((((.(((((((.((..(((((((..((((................))))..)))))))....))))))))))))))))))...))))))	-42.1	10.4872	8.22086	8.59842	13.7403	13.7476	7.49768	12.4139	8.56828	8.61604	7.40099	7.73993	5.44921	7.03506	6.78105	7.99508	10.887	7.73849	8.68675	7.90182	6.11472	9.65189	9.07283	9.02325	8.91487
novel_miR_430	179.3	uugcagucagauauuguuuaaca	uuggacacuaaguacugcuaca	7	-	116785930	116786042	ccgacaguaagagcagcuuuuugcagucagauauuguuuaacagauggagugguuucuguuggacacuaaguacugcuacaaguuacuuuuuuuaaaaauuauuuuaggaguu	.........((((.(((((...(((((.(..((.(((((((((((..........))))))))))).))..))))))...))))).))))((((((((....))))))))...	-25.8	0.452035	0.72927	1.00809	0.866507	0.0763753	0.340804	1.8738	0.84625	1.52576	1.86972	1.93498	2.82552	0.750406	0.765603	0.93449	0.799042	0.401999	0.52968	0.532707	0.708021	0.283879	0.533696	0.0668389	0.307409
novel_miR_294	7.7	acgggauuguaaaggcagagc	ccuugccuuuacagacccgucc	12	-	19710375	19710486	cacaaucagggggaacagggacgggauuguaaaggcagagcgggcgauucccccacgccuugccuuuacagacccgucccuguuccccacucuggcgcaguggacuaacgau	(((..((((((((((((((((((((.((((((((((((.(((((.(....).)).))).)))))))))))).))))))))))))))))...))))....)))..........	-64.8	0.090407	0	0	0	0	0	0	0	0	0	0	0	0	0	0	0	0	0	0.266353	0	0	0	0	0
novel_miR_308	2	ugugacauacucugcagcuugc	cagcugcaggccuaugccacaga	2	+	61394740	61394851	auaugaaaguuccuaggcuagggguggaauuggagcugcagcugcaggccuaugccacagacaccacaucugugacauacucugcagcuugcugcaaugcuggauccuuaau	..................(((((((((.((((.(((...(((((((((..((((.((((((.......)))))).)))).))))))))).))).)))).))..)))))))..	-39.6	0.452035	1.25965	1.00809	1.23787	0.916503	0.340804	0.234225	0.952031	0.179501	0.233715	0.483746	0.807291	0.187602	0.218744	0.726826	0.799042	0.401999	0.105936	0.355138	0.193097	0.189253	0.228727	0.334194	0.691671
novel_miR_404	32.7	acugguuggauuggagacuagg	uagucucccauugucaacagucu	1	-	130871973	130872084	agacagaggguuaaucccaccugggacaucuccuagucucccauugucaacagucuuaagaggguagaagacugguuggauuggagacuaggagauaccucccaagugugcu	.......((......))(((.(((((.((((((((((((((.(((.....(((((((..........)))))))....))).))))))))))))))...))))).)))....	-46.7	0	0.198892	0.118599	0.495147	0.381876	0	0.117112	0.211562	0.359002	0.233715	0	0.403645	0.375203	0	0	0	0.401999	0	0.355138	0.321828	0	0.304969	0.401033	0.307409
novel_miR_1058	2.2	ugucuguagcagagaaggcuga	agcuuuuacucuguugcuaucaca	6	+	26258369	26258478	cguuggcuucacgugcacgacagagucagcuuuuacucuguugcuaucacaguaaaauaaccgcauccugugucuguagcagagaaggcugagucugggccaccgucacc	((.(((((...((....)).((((.((((((((..(((((((((...(((((...............)))))...))))))))))))))))).))))))))).)).....	-42.7	0.542442	0.0662972	0.296497	0.247573	0.0763753	0.454405	0.234225	0	0	0	0.322497	0	0.187602	0.109372	0.207664	0	0	0.211872	0	0	0.0946264	0.228727	0.467872	0.0768523
novel_miR_428	1.3	uucuauuacucugagaacugcag	gcaguucucagaguaauagaacu	9	+	87600575	87600687	gaaccugcauuaucugaaauacugcaguucucagaguaauagaacuaaacuaugucuguuacagguuuaguucuauuacucugagaacugcaguauuucagauaaugccuuuu	......(((((((((((((((((((((((((((((((((((((((((((((.(((.....)))))))))))))))))))))))))))))))))))))))))))))))).....	-76.1	0	0	0	0	0	0	0	0	0	0	0	0	0	0	0	0	0	0	0	0	0	0.304969	0	0
novel_miR_656	12	cuguggcucugguguaggcuggugg	auccggcguugcccugagcu	8	-	51126609	51126720	cuugcucaguggguugaccauccggcguugcccugagcuuguggugcggguugcagacccggcucggaucacgcguugcuguggcucugguguaggcugguggcccuagccu	..........((((((.(((.(((((.((((((.(((((((((((.(((((((......))))))).)))))).........))))).)).))))))))))))...))))))	-44.9	0.632849	0.464081	0.118599	0.37136	0	0.113601	0	0.105781	0	0.0779052	0	0.403645	0.281402	0.218744	0	0.199761	0	0.105936	0.355138	0	0.0946264	0.0762423	0.0668389	0.0768523
novel_miR_940	1.6	uugucacugcuguggcucaggu	guggccuaguaguuaaggaua	6	+	56400940	56401050	ucauuuuucaguguucccugguggccuaguaguuaaggauauggcaauugucacugcuguggcucaggucacugauguggcauggguucgaucccugacccaggaaauucu	((((...((((((...((((..(((((((((((....((((.......))))))))))).)))))))).)))))).))))..((((((.(....).)))))).........	-35.1	0.090407	0	0	0	0	0.113601	0	0	0	0	0.161249	0	0.187602	0	0	0.399521	0	0.105936	0	0.128731	0.283879	0	0	0
novel_miR_112	2.7	uugcuacaaagacuguacugc	aguacagucuuuguagcaagu	1	-	208737144	208737253	uacuaaaagcuuugaacugugcucugauguuuguggcaguacagucuuuguagcaaguguuuauaucacuugcuacaaagacuguacugccaagacacaaugcaaauaaa	...................(((..((.(((((.((((((((((((((((((((((((((.......)))))))))))))))))))))))))))))))))..)))......	-56.4	0	0.0662972	0	0	0.229126	0.227203	0	0	0.179501	0	0	0	0	0.218744	0	0	0.3015	0.105936	0.0887845	0.128731	0	0.0762423	0.133678	0.0768523
novel_miR_17	0	ugcggguggggaaaccugagggag	cucccagcuuucccucccccuccauc	6	+	25934201	25934310	cuagcaaacucagcuuggggugcggguggggaaaccugagggagggagacuucggacuucggaagagccacgucuccauucucucccagcuuucccucccccuccauccc	..(((.......))).((((((.(((.(((((((.(((.(((((((((((...((.(((.....)))))..))))))...))))).))).))))))).)))...))))))	-47.2	0	0	0.118599	0	0	0	0	0	0.179501	0	0.161249	0	0	0	0	0	0	0	0.0887845	0	0	0.0762423	0	0
novel_miR_577	0.3	aagaaacuaaagaaagcugug	gaucucaggcacaguuucuugg	1	+	261193375	261193484	ucaucucuuuaauguuucuuuuauuuuagaagaaacuugaagaugccagaucucaggcacaguuucuugguuuagauaaagaacugaagaaacuaaagaaagcuguggcu	.....(((((((.((((((((((...))))))))))))))))).((((.(.((.......(((((((((((((.......))))).))))))))......)).).)))).	-29.6	0	0	0	0	0	0	0	0	0	0	0.644994	0	0	0	0	0	0	0	0	0	0	0	0	0
novel_miR_1099	17.3	uggugucuucauugcuggaucuu	cuuccagcaaggagucucaga	7	+	23183734	23183846	cucucucuuccucaccucucagaucugcagaucuuccagcaaggagucucagagucccuuuugcaggaucuggugucuucauugcuggaucuucugcagauucugucucuucu	...................((((((((((((...((((((((((((.((((((.(((........)))))))).).)))).))))))))...)))))))).))))........	-44.5	0.180814	0	0.177898	0.123787	0	0.454405	0	0.105781	0	0	0	0.403645	0.0938008	0	0	0	0.1005	0.105936	0.177569	0.0643655	0.283879	0.0762423	0	0.230557
novel_miR_917	73.3	acuggggaauagaaaggagccacc	gagcuucuuguguccccauuu	16	-	71545882	71545995	gaccuccucugaucaccgcgaugucugugugacugggagcuucuuguguccccauuuugccaacaagaaaacuggggaauagaaaggagccaccugucgcucaggccagagcca	......(((((...........(((((.(((((.((..(((((((...(((((((((((....)))))....)))))).....)))))))..)).))))).))))))))))...	-43.6	0.90407	0.994459	0.296497	1.36165	0.534627	0.454405	0.702674	0.211562	0.0897504	0.0779052	0.322497	0	0.469004	0.874975	0.103832	0.399521	0.201	0.211872	0.266353	0.772386	0.757011	0.381211	0.133678	0.307409
novel_miR_441	861.8	uguggcuguggcauagacc	guguagguugcagacguggcucgga	3	-	97778324	97778439	guuggaucccuggccuugcucagugggugaagaaucugguggugccaggagcugugguguagguugcagacguggcucggaucuuauguugcuguggcuguggcauagaccagagg	........((((((...((.((.(((((.....))))).))))))))))..((.((((.((.(((((((.((((((..............)))))).))))))).)).)))).)).	-39	1.17529	0.994459	0.948791	1.23787	1.75663	0.90881	1.17112	0.528906	0.987255	1.09067	1.12874	0.605468	0.562805	0.328115	1.03832	0.898923	1.3065	0.741552	0.79906	0.57929	1.04089	0.838665	1.13626	0.99908
novel_miR_1163	1.1	acgaaggugcuggcgcuccag	gggagcuccugcgccauccucc	12	-	48163593	48163702	cagaggacggaccucagagaccccgcggcuuuuccugggagcuccugcgccauccucccaggaaagugggacgaaggugcuggcgcuccaggagacgcgcccccuccucc	..((((.....)))).(((....((((...((((((((.(((.((.(((((.((.(((((......))))).)).))))).)).)))))))))))))))....)))....	-52	0.090407	0	0.177898	0	0.0763753	0	0	0	0	0	0	0	0	0	0	0	0	0	0	0	0	0.304969	0	0
novel_miR_743	1.7	ugccuggggcuggcucggugc	ucaggaaccagcucuguagguuug	6	-	167421306	167421416	caaguguaccccuaauugggcaaggcagguacgggaggccugggcucaggaaccagcucuguagguuuggugccuggggcuggcucggugccugccauccccacuugccug	.........(((.....)))..((((((((..(((((((..((((.(..((.((((((((..((((.....)))))))))))).)).).))))))).)))).)))))))).	-52.8	0	0.0662972	0	0	0.0763753	0	0.234225	0	0	0	0	0	0.187602	0	0	0	0	0	0	0.257462	0	0	0	0
novel_miR_551	19.2	ucccgcagcuccugcucugguc	aagagcggcggcggcggcagc	17	+	59034114	59034223	ugggucggggcggcggcggggccccggccgaggcaauaagagcggcggcggcggcagcggcggcagcagcucccgcagcuccugcucugguccgccucgccccgcggcgg	..(((((((((.........)))))))))(((((....(((((((.(((.((((.(((.((....)).))).)))).))).))))))).....)))))(((....)))..	-63.6	0.180814	0.0662972	0.118599	0.123787	0	0.227203	0.117112	0.528906	0.359002	0.0779052	0	0	0	0	0	0.299641	0.401999	0.105936	0.355138	0.257462	0	0.304969	0.0668389	0
novel_miR_898	168.4	cgcaguuacuccgugggucuuga	aaguuccaucagcaacugcagc	12	-	60605479	60605591	aagcgcccggugccuccagccgcaguuacuccgugggucuugaguguguuucucccaaguuccaucagcaacugcagcgggaggucccgcucuggacggggaccuuugcuguc	.((((...((.((((((.((.((((((.((..(((((.((((.(.(.....).).)))).))))).)).)))))).)).))))))))))))...(((((.((...)).)))))	-42.8	1.17529	0.994459	1.06739	1.8568	0.992879	0.340804	2.57647	0.634687	1.16676	0.856957	0.806243	0.605468	0.562805	0.437487	1.55748	0.199761	0.502499	1.05936	0.177569	0.321828	1.4194	0.533696	0.334194	0.307409
novel_miR_124	0.6	uucaccaccugcuggcucaugc	augugccaucagguggugcaugg	3	-	52637520	52637631	ccauucaggcccugagaacggcccggggcugaggaugugccaucagguggugcaugguucacuucauaucuucaccaccugcuggcucaugccagccauuccagggcuuuuc	....((((...))))(((.((((((((((((.(.(((.((((.(((((((((.(.(((.........))).)))))))))).)))).))).))))))...)).))))).)))	-51.4	0	0	0.118599	0	0	0	0	0	0	0	0	0	0	0	0.519161	0	0	0.105936	0	0	0	0	0	0
novel_miR_363	0.4	cagcucucugauucuuuucccuu	ggagggaagaguuggaggaguugca	3	-	97201162	97201274	agcggggaaggggugaaaaguggaaaagggagggaagaguuggaggaguugcagaguaacaaccacuugcagcucucugauucuuuucccuuuuuucggauucugacucggcc	.((.(((..(((((......((((((((((.((((((((((((((.(((((((.(((.......)))))))))))))))))))))))))))))))))).)))))..))).)).	-45.9	0	0	0.118599	0	0.0763753	0.113601	0	0	0	0	0	0	0.0938008	0	0	0	0.1005	0	0	0	0.0946264	0.0762423	0	0
novel_miR_461	27919.1	gaauguugcucggugaaccccu	agguuacccgagcaacuuugcauc	AEMK02000452.1	+	68873	68984	guccaagcauccaagucucuccacuggugcucggggagagguuacccgagcaacuuugcaucuggacgacgaauguugcucggugaaccccuuuucgguaucaaauuccacc	........................((((((.(((((((.((((..((((((((((((((........).)))).)))))))))..)))).))))))))))))).........	-37.4	51.8936	57.3471	42.1619	127.748	138.774	84.1785	93.1043	96.1551	39.2209	13.2439	17.7373	23.6133	213.115	228.696	271.417	194.267	259.491	134.433	198.7	205.841	200.324	220.721	173.113	177.606
novel_miR_524	2.6	ucuccuugcgagucucugcugc	ggcggggacucguauggaagg	9	+	134646123	134646231	gcagaaugagagagcccggcuggccggggcggggacucguauggaaggagacgcugcuggugaccuguucucuccuugcgagucucugcugccuggcgucucgggccaa	.............((((((...(((((((((((((((((((.(((((((.(((((...))))...).)))).))).)))))))))))))..))))))...))))))...	-53.9	3.43546	3.44746	3.49867	2.72331	3.66601	3.86244	2.22513	1.6925	0.987255	0.389526	0.806243	0	4.97144	2.40618	3.73796	2.19737	2.211	2.22466	1.86447	0.708021	1.70328	1.21988	0.534711	0.614818
novel_miR_412	551.7	ugugccuguggcguagaccagc	ugguguaggucucagacacagc	4	-	107716640	107716751	aguggguuaaggauccacauugcugugagcugugguguaggucucagacacagcucagaucuggcuuugcugugccuguggcguagaccagcagcuagagcuccaauucaac	.(((((((...)))))))...(((.(.(((((((((.((.(((.(((.((((((..((......))..)))))).))).))).)).)))).)))))).)))...........	-47	3.07384	2.12151	2.54988	1.36165	1.83301	0.681608	1.28824	0.740469	0.628253	0.15581	0.483746	0.605468	1.31321	1.42183	1.86898	1.29844	1.1055	1.4831	1.42055	0.57929	0.662385	0.762423	0.534711	0.922228
novel_miR_929	444.4	uuguuucuugcaugugcucugauu	aacagauguacugaagaaacua	13	+	117383904	117384015	cacuuuuggugacugucaucuuguuucuugcaugugcucugauuucauaaauugauaagaaacagauguacugaagaaacuagacuacgguuuuccuucuguaaacauaggu	((((...))))(((((..(((.(((((((.((.((((((((.((((.((......)).)))))))).))))))))))))).)))..)))))...(((..((....)).))).	-29.5	3.16424	4.17673	3.79517	2.35195	3.05501	2.38563	1.8738	4.97172	3.59002	1.86972	2.09623	1.61458	4.40864	5.14048	3.11497	3.29605	3.31649	3.60182	2.66353	5.02051	1.98715	3.50715	2.07201	2.92039
novel_miR_764	0.5	ugacgcaggagacguggagcgcuu	gcgcuccugccuccugugucucu	6	-	1316313	1316424	ucccucuccacggccuggugacgcaggagacguggagcgcuugaggccucagucagcgcuccugccuccugugucucugcggcccugccucuucccccugcgugugcuccaa	........((.(((((((.((((((((((.((.((((((((.((........)))))))))))).)))))))))).))).)))).)).........................	-47.3	0	0.0662972	0.118599	0	0	0	0.117112	0	0	0.0779052	0	0	0.0938008	0	0	0	0	0	0.177569	0	0	0	0	0
novel_miR_906	0.5	uauuuuggacauagaacuc	uaaagaugaaaccagaaucug	6	+	81404132	81404239	cagauauguaagggacuucaccaagggcuggcuaaagaugaaaccagaaucugcacucagaucucugagcuauuuuggacauagaacucagccccagaaccaauccca	...........((((.........(((((((......(((...(((((((..((..((((....)))))).))))))).))).....))))))).........)))).	-28.8	0	0	0	0	0.0763753	0	0	0.105781	0.179501	0.311621	0	1.00911	0	0	0	0	0	0	0	0	0	0.304969	0.467872	0.0768523
novel_miR_700	2.3	agacgugcuggcucuguucaga	cgggcaggccggcgcgguuccuc	12	-	24867815	24867926	ggaagggagacccggggcccaggccgggcacggggccgggcaggccggcgcgguuccuccagcuccuggaagacgugcuggcucuguucagauugccuccccuuccuucuuu	(((((((.((((((..((((.....)))).))))...(((((((((((((((..((.(((((...))))).))))))))))).))))))........)))))))))......	-58	0	0.132594	0	0.123787	0	0.113601	0	0.211562	0	0	0	0	0	0.218744	0.103832	0.0998803	0	0	0	0	0	0.0762423	0	0
novel_miR_338	2.6	ugcgugucucuaucccucacagc	ggugggggucugggcacugggug	2	-	61437654	61437765	gccaugguuugagccaggccccuucagggcgcugggugggggucugggcacuggguggcugaugagcgcaugcgugucucuaucccucacagcuggcccuggacuauggaau	.((((((((((.(((((((((.....)))).....(((((((...((((((.(.((((((....))).))).)))))))....)))))))..))))).).)))))))))...	-53	0	0.132594	0.355797	0	0.152751	0	0	0.740469	0.269251	0.467431	0	0.201823	0.187602	0	0.103832	0	0	0.211872	0.266353	0	0.189253	0.381211	0	0.230557
novel_miR_812	0.1	ucuucuuacucuggcaacucuguu	cagcaaccacagugagaagagc	2	+	79350453	79350566	acaguggaccuugagcucacucuucuuacucuggcaacucuguuguucgaaagugauggcagcaaccacagugagaagagcagucaugguccuuugugcaccccauggagaaca	((((.(((((.(((.((..(((((((((((.(((.....(((((((((....).))))))))...))).))))))))))).))))).))))).)))).................	-39.1	0	0	0	0	0	0	0	0	0	0	0	0	0	0	0	0.199761	0.1005	0	0.0887845	0	0	0	0.267355	0
novel_miR_945	2.5	ugugacagcucccgcccugac	cggggaggggcgcuguuaccgug	3	-	127047048	127047158	cacuugggccagcgccaggcacggagcagguguuccggggaggggcgcuguuaccgugucuucuugugcaugugacagcucccgcccugacacacuggcucuccuccuaac	......(((....)))(((...(((((.(((((..(((((.((((.((((((((.((((........)))))))))))))))).)))))..))))).)))))...)))...	-51.2	0.180814	0	0.237198	0	0	0	0.351337	0	0	0	0	0	0.281402	0.328115	0	0	0	0	0	0	0	0	0	0
novel_miR_882	1.8	ucucugccgcuucuuccacag	gugcggggaaggguuagaggca	2	-	44249004	44249115	auucagagcggcgggaauaagagcagcugcuggugcggggaaggguuagaggcacuacccaccucaagugucucugccgcuucuuccacagugccaucgccugacgccaacg	..((((.((((.((.(.....(((....))).(((.((((((((((.(((((((((..........)))))))))))).))))))))))..).)).))))))))........	-41.8	0	0.0662972	0.118599	0	0	0	0	0	0	0	0	0.403645	0.0938008	0	0	0.0998803	0	0.211872	0.0887845	0	0.0946264	0	0	0
novel_miR_1224	2.3	uguggcuguggcuguggccugc	agguggcagacucggcuug	1	+	109188420	109188534	uggguuaaggaucuggccuugccgugagcugugguuuuagguggcagacucggcuuggauccugcauugcuguggcuguggcuguggccugcagagccacagcuuugauuagauc	..(((.((((......)))))))..(((((((((((((((((.((((.(.(((((.(.(........).)...))))).).)))).)))))..))))))))))))..........	-44.9	0.361628	0.198892	0.177898	0.37136	0.152751	0.227203	0.117112	0.211562	0.179501	0.389526	0.322497	0.403645	0.844207	1.20309	0.519161	0.399521	0.602999	0.105936	0.266353	0.321828	0.189253	0.457454	0.133678	0.307409
novel_miR_1226	0.9	uaagaauugaaguaggacc	gauugcuucuauucuuaau	4	-	97271256	97271364	gugggccuuuguauaacagcuaagaauugaaguaggaccagagugucucuaagauugcuucuauucuuaaugcguuggcccgucuaugccauccuguacucuuugcugg	.((((((..(((((......(((((((.(((((((....((((...))))....))))))).))))))))))))..))))))..........((.(((.....))).))	-30.5	0	0	0	0	0	0	0.819786	0	0.0897504	1.94763	2.25748	1.00911	0	0	0	0	0	0	0	0	0	0	0	0
novel_miR_958	2.1	uguggcugugguguaggcuggc	cccaggaacuuccauaugccaca	7	-	33083381	33083491	uggcguaggucgaagauucaccuuggaucugcuguggcugugguguaggcuggcagcugcuguugauucaaccccuagcccaggaacuuccauaugccacaggugcgacca	(((((((((((.(((......))).))))..((((((((((((......((((..((((..((((...))))...))))))))......))))).))))))).)))).)))	-41.3	0.180814	0.464081	0.296497	0.247573	0.305501	0.227203	0.468449	0.317344	0.179501	0.467431	0.483746	0	0.375203	0.218744	0.311497	0.199761	0.1005	0.105936	0.0887845	0.0643655	0.283879	0.228727	0.133678	0.153705
novel_miR_1006	10	uguggcugugguauaggccucag	aagccuagaucacagaugcagc	2	-	5297635	5297746	ucugguguugcaacaagcugaagccuagaucacagaugcagcuuggauucaggguugcuguggcugugguauaggccucaguugcagcucugauucgaucccuagcccagga	...((.((((((....(((((.(((((.(((((((..(((((..............)))))..))))))).))))).))))))))))).)).........(((.....))).	-41.5	0	0	0	0	0	0	0	0	0	0	0	0	0	0	0	0	0.1005	0	0.355138	0	0.378506	0	0	0.307409
novel_miR_1014	2.8	uggcucuuccgcuuuuccgaac	gcggaggggcggaggggccagg	2	+	13230120	13230228	cagaccgaaccaccggugauggggggacgggcggaggggcggaggggccagguagcucugaaagcaagccuggcucuuccgcuuuuccgaacugugcgaccagcugaau	(((((((......))))..(((..(.((((.((((((((((((((((((((((.(((.....)))..))))))))))))))))))))))..)))).)..))).)))...	-61.2	0.542442	0.795567	0.770893	0.866507	0.992879	0.681608	0.351337	0.423125	0.359002	0.15581	1.28999	0.605468	0.375203	0.328115	0.415329	0.998803	0.3015	1.05936	0.355138	0.772386	1.51402	0.609938	1.2031	1.30649
novel_miR_1024	2.5	uguggcuguggcauaggccugc	aggucgcagaugcagcucgga	6	-	117315627	117315740	guggguuaaggauccaggguugcagugagcugugguguaggucgcagaugcagcucggauccaguguuacuguggcuguggcauaggccugcgacuacagcucugauuagaccc	.((((((...))))))(((((.....(((((((((((((((((.....((((((((((...........))).))))))).....))))))).))))))))))......)))))	-49.9	0.271221	0.265189	0.355797	0.495147	0.611002	0.681608	0.819786	0.740469	0.359002	1.09067	0.644994	0.605468	0.844207	0.656231	0.726826	1.39832	0.703499	0.741552	0.710276	0.386193	0.567758	0.381211	0.334194	0.691671
novel_miR_629	2.6	uggcuacagcucugauuggacc	uaaggauccggcguggcugug	6	-	55533357	55533470	cuggccgcgcucagcggguuaaggauccggcguggcugugacguaggucaguggcuacagcucugauuggacccccagccugggaaccuccauaggccgcgggugcggcccuaa	..((((((((((.(((((((...((((.(((((((((.((((....))))..)))))).)))..)))).)))))...((((((((...))).))))).))))))))))))....	-54.9	0.361628	0.0662972	0.0592995	0.247573	0	0	0	0.105781	0	0.311621	0	0	0.0938008	0	0	0.199761	0	0	0.0887845	0	0	0	0.0668389	0
novel_miR_706	2.2	uguggcuguggcugugacc	uugcagaugcggcuugga	14	-	122525050	122525161	guggguuaaggaucggguguggcuguaagcuucggcuuggguugcagaugcggcuuggaucaggcuuggcuguggcuguggcugugaccugcagcugauucuauugccaggg	.(((....((((((((.((((((((.......))))).(((((((((..((((((.((.(((....)))))..))))))..)))))))))))).))))))))....)))...	-42.7	0	0.132594	0	0.123787	0	0	0	0	0	0	0	0	0	0.109372	0.207664	0	0	0	0.0887845	0	0.0946264	0.228727	0	0.153705
novel_miR_3	2.5	cuggcugcucugagucuugggc	ccagggcugagugcagcuaagg	13	+	40253464	40253575	uaagaagagauacuucuggucuggcugcucugagucuugggcugugcuguggaucccuauguggggggaacugcccagggcugagugcagcuaaggucuccuuuguggagga	..(((((.....)))))....(((((((.((.((((((((((.((........(((((......))))))).)))))))))).)).)))))))...(((((.....))))).	-49.4	0	0	0	0	0.381876	0	0.117112	0	0	0	0.161249	0.403645	0	0	0	0.0998803	0	0	0	0.257462	0.283879	0.152485	0.133678	0.537966
novel_miR_868	0.1	ugggcugcuuccaccucugugc	acagagguggaagcagcccagu	3	+	97364932	97365043	ccuccagccgaaggcacagagguggaagcagcccagugcgcccagcucccuucccaacccacaugcacacugggcugcuuccaccucugugccuuugcucacgcuguucccg	....((((((((((((((((((((((((((((((((((.((.......................)).)))))))))))))))))))))))))))))).....))))......	-69.4	0	0	0	0	0	0	0	0	0	0	0	0	0.0938008	0	0	0	0	0	0	0	0.0946264	0	0	0
novel_miR_422	51	cucgcugccucccauccccuagg	acaggggcuggaggcucgacc	7	-	23887797	23887906	ucccaguccucauggauucacaggggcuggaggcucgaccuuccccagcccugagcucgcugccucccauccccuaggagugccugaagccugugcugaacgggguggac	.....(((((((.((((((..(((((..((((((.(((.(((..........))).)))..))))))...)))))..)))).)))))(.(((((.....))))).)))))	-40.2	0.180814	0.0662972	0.237198	0.74272	0.305501	0.227203	0.117112	0.105781	0.269251	0	0	0	0.469004	0.328115	0.207664	0	0	0.317808	0.0887845	0.450559	0.283879	0.0762423	0	0
novel_miR_822	2.5	aaggagcuggcguugcugagc	ccagcggcuacagcuccaauuuaa	3	-	40566541	40566651	ccggcccggcucaguggguuaaggagcuggcguugcugagcuguggugucggccagcggcuacagcuccaauuuaaccccuagcuugggaaccuccauaugccacaggugc	....(((((((.((.((((((((((((((..(((((((.((((......)))))))))))..)))))))...)))))))))))).)))).((((...........))))..	-51.9	0	0.331486	0.0592995	0	0.305501	0.454405	0.585561	0.423125	0.628253	0	0.322497	0.201823	0.656605	1.09372	0.207664	0.299641	0.1005	0.423744	0.0887845	0.514924	0.0946264	0.0762423	0.200517	0.153705
novel_miR_819	24.1	ucuuggaccccuucucacagg	cuucgagaaggggcucauucaga	15	-	138447210	138447320	gccccugugguuaagugccaggcagcuucuccuucgagaaggggcucauucagacucuggagucggccggucuuggaccccuucucacaggacaagcgcccagggagaccc	..(((((((((.....))))(((.((((.((((..(((((((((.(((...((((((((....)))..)))))))).)))))))))..)))).))))))))))))......	-49.4	0.180814	0	0.0592995	0.123787	0.0763753	0.113601	0	0.105781	0.179501	0	0	0	0.187602	0	0.415329	0.299641	0	0.317808	0.443922	0	0.662385	0.152485	0.0668389	0
novel_miR_557	2.1	ugugucugugguguaggccagc	ugguguuaugucacaaacagagc	6	-	106158932	106159043	aguggguuauggauccaguauugcugugagcugugguguuaugucacaaacagagcuuggaucccacauugcugugucugugguguaggccagcagcugcagcuccuauuca	(.((((((...)))))).)...(((((.(((((((((..(((((((((.(((.(((.((.......))..))).))).))))))))).)))).)))))))))).........	-40.1	0.271221	0.198892	0.118599	0.247573	0.152751	0.113601	0.351337	0.317344	0.0897504	0.779052	0.322497	0.201823	0.187602	0	0.311497	0.299641	0.401999	0.211872	0.177569	0.128731	0.0946264	0.0762423	0.0668389	0.384261
novel_miR_38	0.3	acugggugcagaacuguguggggga	ucugcagucaugugcccauugc	7	+	29875872	29875983	uggaaguggcacccccucucucugcagucaugugcccauugcugugugcccagcacugugugcccagcacugggugcagaacugugugggggaggggaugauccaaggcccc	.((...(((((.((((((((((((((((..((((((((.(((((.((((.((....)).)))).))))).))))))))..)))))).)))))))))).))..)))...))..	-57.9	0	0.132594	0	0	0	0	0	0.105781	0	0	0.161249	0	0.0938008	0	0	0	0	0	0	0	0	0	0	0
novel_miR_932	1	uccucguucuaaaacgcucug	gggcuguuucagaacagggacu	17	-	48128814	48128924	uucugaucagggcucuagugggcuggcaggggagggcuguuucagaacagggacuguuggaaucggacaguccucguucuaaaacgcucugcgcuacuugcuggcuguguc	..........(((..((((.(((.((.((.(.(((((.((((.(((((.(((((((((.(...).))))))))).))))).))))))))).).)).)).))).)))).)))	-49.1	0	0	0	0	0	0	0	0	0.0897504	0	0.161249	0	0	0	0	0	0.1005	0	0.266353	0	0	0.0762423	0	0.153705
novel_miR_489	16.8	ucggaucuggcuuugcggugacu	gcagcugcagcucagauucgacc	4	+	72012794	72012905	gcaugggucgaggcuuuggcucggaucuggcuuugcggugacugugauguaggccagcagcugcagcucagauucgaccccuagccuggaaacuuccauaugucaugggugu	.......((.(((((..((.((((((((((((..(((((..(((.(.......))))..)))))))).))))))))).))..))))).)).((.(((((.....))))).))	-44.6	0.090407	0.0662972	0	0	0	0.454405	0.234225	0.105781	0	0.0779052	0.483746	0.403645	0	0	0.207664	0	0.1005	0	0	0	0.0946264	0.304969	0	0.0768523
novel_miR_277	0.7	uccccaggggcuuuggcugugc	acagccugcuggcaucgggca	2	-	151186010	151186121	gccacccuggccuggcuggguccccaggggcuuuggcugugccgugaagcuucaggcacagccugcuggcaucgggcaccagccuguccccaggagacgggucaccaucacc	.....(((((.(.((((((((((((((.(.....(((((((((.(((....))))))))))))).))))....)))).)))))).)...))))).((.((....)).))...	-53	0.090407	0.0662972	0	0.123787	0	0	0.234225	0	0	0	0	0	0.0938008	0	0.103832	0	0	0	0.0887845	0	0	0	0	0
novel_miR_989	0.1	cagguuggccugcauucagaa	uuggagaagggguggagcuggc	7	+	11408747	11408857	agguguuguacccccuuucuguaggagggcauuugcaguuuggagaagggguggagcuggcauucaaagccagguuggccugcauucagaagcacugguuucuugcugagu	.((((...))))....(((.((((((((.((..(((..((((((....((((.((.(((((.......))))).)).))))...)))))).))).)).)))))))).))).	-39.1	0	0	0	0	0	0	0	0	0	0.623241	0	0	0	0	0	0	0	0	0	0	0	0	0	0
novel_miR_1155	0	ucgcacagcuggugggucuucc	gagacccaccuggggcu	17	-	36281693	36281803	uccugcuuugcgcucagagguggguguggugagacccaccuggggcugagccgccaaaggcuugaugaggucgcacagcuggugggucuucccaagccuggcugaucgcca	.........(((.((((....((((.(((.((((((((((((.(((((((((......))))).....)))).)).....)))))))))).))).))))..)))).)))..	-49.4	0	0.198892	0	0.123787	0	0	0	0.105781	0	0.0779052	0	0	0	0	0	0	0	0	0	0	0	0.0762423	0	0
novel_miR_1159	13.3	cuagcuugggaaccucca	guguuaagucgcaggcaaggcuugga	9	-	126456931	126457042	cgggagcugugguguuaagucgcaggcaaggcuuggaucccacguugcuguggcugugguguaggcuagccacuacagcucugauucaagcccuagcuugggaaccuccaca	.......(((((.(.....((.(((((..((((((((((....((((..((((((..(((....)))))))))..))))...))))))))))...))))).))..).)))))	-45.7	0	0	0	0	0	0	0	0	0	0	0.322497	0	0	0	0	0	0	0	0	0	0	0	0	0
novel_miR_303	10.4	uacagcuccgauuggaccccuagc	aaggauccagcuggcuguggcu	1	+	15327986	15328097	cuggcuucgcugaguggguuaaggauccagcuggcuguggcuguggcuguggugaagacccgcagcuacagcuccgauuggaccccuagccugcgaacuuccauaagccuug	..(((((....((((((((((.((.(((((.(((....((((((((((((((.......))))))))))))))))).))))).)).))))))....))))....)))))...	-50.3	0	0.0662972	0	0	0.0763753	0	0	0	0	0	0	0	0	0	0	0	0	0.105936	0	0.128731	0	0	0	0
novel_miR_992	1.2	agggcgcuucugagccggagc	agcggcucaguuuggaaggcucggc	12	+	21980433	21980541	cuacaacaucugaaaguccuuugcugccgcgggaggcagcggcucaguuuggaaggcucggcaggcgcccagggcgcuucugagccggagccugggagcgcagcgaagg	.................((((((((((.((...((((..(((((((.....(((((((((((....)))..)))).)))))))))))..))))....))))))))))))	-52.6	0	0	0.0592995	0.123787	0	0	0.117112	0.211562	0	0	0	0	0	0	0	0	0	0	0	0	0.283879	0	0.0668389	0
novel_miR_189	2.2	cacaauacacggucggccucu	aggcugcccguggcccguccg	AEMK02000452.1	+	70066	70176	ugcugugcgugcuucuccgccuggugcuugaggagaggcugcccguggcccguccgcauuuuucaagacgcacaauacacggucggccucucuucaguaucaaaucccgcc	......(((........))).(((((((.((((((((((((.(((((...((((............)))).......))))).))))))))))))))))))).........	-42.6	0	0.0662972	0.118599	0.247573	0.305501	0.113601	0	0	0.269251	0.0779052	0.161249	0.605468	0.562805	0.328115	0.103832	0.599282	0.1005	0.423744	0.177569	0.386193	0.189253	0.914908	0.0668389	0.537966
novel_miR_168	2.2	uccaggguggaaaagagcuug	agcucuucugcugcccagcu	6	-	49648614	49648725	gaagggguugagucaccuuguccaggguggaaaagagcuugaguuguuggucaaggccaagcucuucugcugcccagcucagguggcuccuucccacaguguggacgaacgu	...((((..(((((((((.((...(((((((.(((((((((.(((.........)))))))))))).).)))))).))..)))))))))..)))).................	-42.9	0.180814	0.331486	0.237198	0.247573	0.0763753	0	0.117112	0.211562	0.179501	0	0	0.201823	0.187602	0.109372	0.207664	0.0998803	0.3015	0	0	0.257462	0.283879	0	0.200517	0.0768523
novel_miR_609	3	cgggaacucccagaccagcuucu	gcuggucugggaguuccccc	3	-	10968265	10968375	cagcgucacuacuaggccacccgggaacucccagaccagcuucuugaagggaguggaagcuggucugggaguucccccguggccuagcaguuaaggauccgcauugucacu	..((((((((.(((((((((..((((((((((((((((((((((..........))))))))))))))))))))))..))))))))).)))....))..))).........	-67.9	0	0.0662972	0	0.123787	0.0763753	0	0.117112	0	0	0	0	0	0	0	0.311497	0	0.1005	0	0	0.0643655	0	0.152485	0.200517	0
novel_miR_623	0.4	caaugcagcuagaaaaacu	uuacccugcuguccugau	4	-	27509168	27509275	auggagaccuagauugaggacaaugcagcuagaaaaacuacagcccagagaggguccaaaguaguuacccugcuguccugauuguuaaucaaggaaguuuguaccacc	.......(((.((((((.((((..(((((.((...((((((.((((.....)))).....))))))...)))))))..)).)).)))))).)))..............	-28.6	0	0	0	1.48544	0	0	66.8711	4.01969	5.74403	40.1991	43.5371	25.8333	0	0	0	0	0	0	0	0	0	0.0762423	0.200517	0.461114
novel_miR_251	0.1	uuuuaccaaguuuauauucugu	agaauauaaacuugauaaaccu	AEMK02000602.1	-	102014	102125	uauuauauauaguuaagugacuagaacagaauauaaacuugauaaaccuuacccaaaaaguauaaauaaguuuuaccaaguuuauauucuguuuuaguuaaugaacuaugcc	.......(((((((...((((((((((((((((((((((((.((((.((((...............)))).)))).))))))))))))))))))))))))...)))))))..	-39.6	0	0	0.177898	0	0	0	0	0	0	0	0	0	0	0	0.207664	0	0	0	0	0	0	0	0.200517	0
novel_miR_1105	2.3	ugucucggccccugaagacuug	cgucuucagggggugcugacgcc	2	+	11924210	11924321	cagcaaacaccagaaauaaaaguucgccacgucuucagggggugcugacgcccggcugagcugcaaauggugucucggccccugaagacuugugaagagaaugcugagcaga	(((((.................(((((...(((((((((((.((..((((((..((......))....)))))).)).)))))))))))..))))).....)))))......	-44.1	0.090407	0	0	0	0.152751	0	0.234225	0.211562	0.0897504	0.0779052	0.644994	0	0.281402	0	0	0.199761	0.1005	0.105936	0	0.0643655	0.0946264	0	0	0.153705
novel_miR_347	6.7	ucagggcggagcagacgugcgc	ugcacuuccgcuccuuuccuga	4	-	589421	589532	agaugcgcccacagaggagcucagggcggagcagacgugcgcugucggagacacuggugcacuuccgcuccuuuccugagguccacccgugguccucagccccggccgcccu	....(((........(((.(((((((.(((((.((.((((((((((...)))...))))))).)).)))))..))))))).)))..(((.(((.....))).))).)))...	-47.6	0	0	0.118599	0	0	0	0.351337	0.317344	0.0897504	0	0	0	0	0	0	0	0	0	0	0	0	0	0	0
novel_miR_1021	26.2	ucgcugcucaccacccaugaga	acgugggugugcccagcagcagugcc	3	-	93485649	93485760	ucagccauccaguucaggaccugaggcucacgugggugugcccagcagcagugccgugaauggaagggccucgcugcucaccacccaugagaaccaggcgucacaggcucgu	..((((.(((......)))((((.(..((.((((((((((...((((((((.(((.(.......).))))).)))))))).)))))))).)).))))).......))))...	-42.9	0.180814	0.0662972	0.177898	0.247573	0.458252	0	0	0.211562	0.0897504	0.311621	0	0	0.375203	0.109372	0.103832	0.599282	0.502499	0.105936	0.0887845	0.128731	0.0946264	0.228727	0.200517	0.384261
novel_miR_1106	0.5	cggguuaggagcugcgagaaggc	guucccuuuccaagcacuggc	2	+	113754886	113754998	uaguccuccggcgagcagcucggguuaggagcugcgagaaggcgaggcgagggcgacgcccuggcccguguucccuuuccaagcacuggcugucucuggaaaaucucugauuu	......(((((.((.((((.((((((.((((..(.(.(((.(((.(((.(((((...))))).)))))).))))).)))).))).))))))))).))))).............	-48.5	0	0.198892	0	0	0.0763753	0	0	0	0	0	0	0	0	0	0.103832	0.499401	0	0.105936	0	0	0	0	0	0
novel_miR_777	2.4	cuauggcugugaccuaggcugg	gguguaggucacagaugua	11	+	23841151	23841261	aucccuggccucacucaguggguuaaggagcugcgguguaggucacagauguaucugggauccaguguugcuauggcugugaccuaggcuggcagcugcagcuccaguuca	((((((((......)))).))))...(((((((((((.((((((((((..(((.((((...))))...))).....)))))))))).))).......))))))))......	-46.3	0	0	0.118599	0	0.0763753	0	0.234225	0	0	0.0779052	0.161249	0	0	0	0	0	0	0	0	0	0	0	0.267355	0
novel_miR_504	3.1	ccggaccgaguccccuuccccucc	agggagggggcccgcgggccgagg	15	+	79985026	79985135	ggguggggaggaaggcggguggaggagagggagggggcccgcgggccgaggcgaaauuauuccgaaagcccggaccgaguccccuuccccucccccacccgccccccggc	.(.(((((.....(((((((((.((((.((((((((((...(((.(((.(((...............)))))).))).)))))))))).)))).)))))))))))))).)	-71.7	0.090407	0	0	0.37136	0	0.340804	0.351337	0.317344	0	0.15581	0.161249	0.605468	0.375203	0.218744	0.519161	0.299641	0.201	0.211872	0.0887845	0.128731	0.189253	0.304969	0.334194	0.0768523
novel_miR_942	2.7	cccgggaccuguggccuucuuu	agaaguccagaggcccuggacg	11	+	78580764	78580874	ggaguuugccaggugcuggccccggcugccccugggacagaaguccagaggcccuggacgucagccccagcccgggaccuguggccuucuuucccgacaccuggggcagca	.......(((((...)))))....(((((((((((((.(((((.(((.(((.(((((.(..........).))))).))).))).))))).)))))......)))))))).	-56	0	0.0662972	0	0	0	0.227203	0	0	0.0897504	0	0	0	0	0	0	0.599282	0.201	0	0.0887845	0.193097	0	0.0762423	0.133678	0.0768523
novel_miR_601	0.1	gcuuauuucuuggccugug	uggguguuuagagguuguuu	3	-	49892151	49892259	uuuuuuggauacagguagucaagguacacauggguguuuagagguuguuucuggaauucugucaauagcuuauuucuuggccugugugugguuacuacuuaaguauuug	......(((((((((((((..((.(((((((((((....((((((.(((..(((.......)))..)))..))))))..))))))))))).)))))))))..)))))).	-30.8	0	0	0	0	0.0763753	0	0	0	0.179501	0.233715	0	0	0	0	0	0.199761	0	0	0.266353	0	0	0	0	0
novel_miR_496	0.9	ugacaaugauguauccacugagc	ccagggaucaaaccuaugucgca	2	+	108610726	108610838	cagaaguuucgcagaaguaccgaggccagggaucaaaccuaugucgcagcgguaaccuaagacacagcagugacaaugauguauccacugagccacuaggaaauucuguauuu	..........((((((...((..((((((((((((...(..((((((.((.((..........)).)).))))))..).)).)))).))).)))....))...))))))....	-30.7	0.542442	0.265189	0.177898	1.23787	0.611002	2.38563	0.234225	0.84625	0.448752	0.467431	0.322497	1.21094	1.12561	2.40618	1.34982	1.79785	2.01	1.58904	0.887845	1.41604	1.13552	0.457454	0.534711	1.07593
novel_miR_499	0.8	ucuggucuaugucuaucuccaac	uggugauagaugaggccaaaga	1	+	256689015	256689124	auuccacugaucugauucuguagcugcuggugauagaugaggccaaagaacgaaauacugaucuguccucucuggucuaugucuaucuccaacagaugaacccagccggu	.....((((..(((.(((.....(((.(((.(((((((.((((((.(((((((........)).))..))).))))))..))))))).))).)))..)))..))).))))	-29.9	1.80814	1.39224	1.48249	1.60923	2.06213	2.27203	0.585561	0.952031	1.52576	1.63601	1.45124	2.42187	1.59461	0.546859	1.34982	2.39713	1.608	0.953424	1.06541	1.6735	1.32477	1.4486	1.47046	0.845375
novel_miR_246	1.7	cugugguuuguugaaucugucg	guggauccaaccacacacagau	8	-	10910723	10910834	uuggcccuccauaucuguggguucugcaucuguggauccaaccacacacagauggaaaauacuuuaugaucugugguuuguugaaucugucgagguagaacccagaaauaca	.(((....)))(((.(.((((((((((.((..(((((.((((.((.(((((((.((((....))).).)))))))))..)))).)))))..)).)))))))))).).)))..	-35.3	0	0.132594	0.118599	0.247573	0	0.113601	0	0.105781	0	0.15581	0	0	0.187602	0.218744	0	0	0	0	0	0.193097	0.283879	0.457454	0	0
novel_miR_278	5.4	uaugccacagcagugacaaugcc	uauggucacugcugugacacggg	17	+	58857262	58857374	uccauggguuaaggacccgguauggucacugcugugacacggguuggaucuuccuaugccacagcagugacaaugccagguccuucaccaggaacuuccacaugccaaaggug	(((.(((...(((((((.(((((.((((((((((((.((.(((.........))).)).)))))))))))).))))).)))))))..))))))..........(((...))).	-53.7	0	0	0	0	0	0	0	0	0	0.0779052	0	0	0	0	0	0	0	0	0	0.321828	0	0	0	0
novel_miR_569	2.2	gccagugauggaaccugagu	ucagguucauuacugcug	6	+	49218233	49218343	uccuuaacccacugaguaaggccagugauggaaccugaguccucauggauaauagucagguucauuacugcugagccacagugggaccucccagaagggcguuuuuuaauu	.......(((((((.((..(((.(((((((.(((((((((((....)))).....)))))))))))))))))..))..)))))))....(((....)))............	-43.4	0.271221	0.198892	0.0592995	0.866507	1.06925	0.340804	0.585561	0.317344	0.179501	0.389526	0.322497	0.807291	0.281402	0.218744	0.207664	0	0.3015	0.317808	0.355138	0.257462	0.378506	0	0.0668389	0.0768523
novel_miR_454	16.3	ccaagggcuugugaaguggga	uucuuucauaagcucugaa	6	+	78271569	78271678	uaaauguuaguugagauugucuauaguuucuuucauaagcucugaaaacacuuccaaacccauuuugauuccaagggcuugugaagugggaucuccaucauggggcagcu	........(((((............((((((((((((((((((..............................))))))))))))).)))))(((((...))))))))))	-24.1	0.632849	0.0662972	0.474396	0.123787	0	0.113601	0	0.105781	0.179501	0.15581	0.161249	0	0.0938008	0	0	0	0.1005	0.105936	0.266353	0.0643655	0.0946264	0.152485	0	0.461114
novel_miR_186	0.2	agcugggcugcuguucucgagg	uccagagggccccaucucccagcugg	12	-	47710823	47710935	cucgcccccuccagagggccccaucucccagcuggugcccccgccgcgggcucccccgggcugcggcuccagcugggcugcuguucucgagguaaugagccuuccccacgagg	((((...((((..((((((..((...(((((((((.(((.(.(((.((((....))))))).).))).))))))))).))..))))))))))...))))((((......))))	-55.1	0	0	0	0	0	0	0	0	0	0	0	0	0	0	0	0.0998803	0	0	0	0	0	0	0	0
novel_miR_289	2.4	uguaucugccagacaccaccauc	gggugugccuggcaggauauacc	4	-	31155877	31155988	cuauauucuucaaguguucgaaggaaacaggauggggugugccuggcaggauauaccugucaguaagggguguaucugccagacaccaccaucugcuucucagggcagcuuc	...........((((((((..((((....(((((((((((..(((((((.((((((((.(.....).)))))))))))))))))))).))))))..))))..))))).))).	-47.2	0.180814	0.265189	0.118599	0.123787	0.229126	0	0.117112	0	0	0	0.161249	0	0.0938008	0.218744	0.207664	0	0.1005	0.423744	0.443922	0	0.0946264	0.0762423	0	0.230557
novel_miR_457	23.6	gaggcggccccggcccgguau	accggcccggggcugccucca	15	+	131493009	131493118	ccugcccugcccggcccgucaccggcccggggcugccuccauuuucucgggugguggaggcggccccggcccgguaucggcgggagcggcccggucugcccucuccgccc	...(((......))).....(((((.(((((((((((((((((.........))))))))))))))))).)))))...((((((((.(((.......)))))).))))).	-67.8	0	0	0.0592995	0	0	0	0	0	0	0.389526	0.161249	0	0	0	0.103832	0	0	0	0.266353	0	0.189253	0	0	0
novel_miR_850	2.5	ugggcccgggcucagcucucac	aagagcugagccugggguggagg	2	-	64845560	64845673	uccagcuccagccacagucagacucggguaagagcugagccugggguggaggugcagaccaaaaggcaccugggcccgggcucagcucucacagggcuccuuucucuccaggca	...(((((..(((..(((...)))..))).(((((((((((((((.(..((((((..........)))))).).)))))))))))))))....)))))(((........)))..	-50.8	0	0	0.0592995	0	0	0.340804	0.117112	0.528906	0.269251	0	0	0	0	0	0.311497	0.199761	0	0	0	0.321828	0	0.0762423	0.0668389	0
novel_miR_293	0.2	agacgaugcuugcagauucuggc	cagggucaguggguaucacuga	4	+	95986242	95986354	cuaacaccuccgcauguuucagacgaugcuugcagauucuggcugcaggacuguuccugccagggucaguggguaucacugaccccugugagaguggcaacuucagagugcac	....((((((.(((.(..((((..(((((((((.(((((((((...((((....))))))))))))).))))))))).))))..).)))))).)))(((.((....)))))..	-41.8	0.180814	0	0	0	0	0	0	0	0	0	0	0	0.0938008	0	0	0	0.1005	0	0	0	0	0.152485	0.133678	0
novel_miR_515	2.7	uagagucucugacacacacuagg	cuagugugugucagagacucu	2	-	45145831	45145943	ccuacgcucuuuuaucaaacaauugucucaucaaaugccuagugugugucagagacucuagagcugagucuagagucucugacacacacuaggcuggguugucaugacacaac	......................((((.(((((((..((((((((((((((((((((((((((......))))))))))))))))))))))))))....)))..)))).)))).	-57.5	0.090407	0	0	0.123787	0	0	0.234225	0	0	0.0779052	0	0	0	0	0	0	0	0	0	0	0	0	0	0
novel_miR_1034	2.7	gucgcagacgcggcucggauc	uccaugugccgcuggagcggccc	11	-	20691050	20691168	ggucgcagacgcggcucggaucccggguugcuguggcucuggcacaggccgguggcuacagcucugauucaaccgcuagccugggaaccuccaugugccgcuggagcggcccuagaaaa	((((((....(((((..((((((((((((((((((((((((((....))))).)))))))))...............)))))))))...)))....)))))....))))))........	-57.7	0.090407	0.397783	0.0592995	0.123787	0	0.454405	0	0	0.179501	0.233715	0	1.00911	0.0938008	0	0.103832	0.299641	0.1005	0.105936	0.0887845	0.0643655	0.0946264	0	0	0
novel_miR_982	2.2	uugugucaauaugcgaugaugu	gucaucacguggugacgcaaca	18	+	21158688	21158798	gaugcuauuaugccaugacauugugucaauaugcgaugaugugugugauggcacagcgucaucacguggugacgcaacaucaugacguaagacgucacagcgccaauuaaa	((((...(((((.(((((..((((((((.((((.((((((((((((....))))).))))))).)))).))))))))..))))).)))))..))))...............	-43.5	0.452035	0.265189	0.177898	0.247573	0	0.227203	0.468449	0.105781	0.179501	0.15581	0.161249	0	0	0	0.103832	0.199761	0.3015	0.105936	0.710276	0.128731	0.189253	0.304969	0.267355	0.230557
novel_miR_791	2.6	ccaggcugacugugcuguc	cagcucagcacagucuguggc	17	-	25943876	25943983	cccgggcuucccugcuggugucccuguucugugccaaaguggcagcucagcacagucuguggcucugacccaggcugacugugcugucccuguggacacagagcagag	...((((...((....)).))))(((((((((((((.((.((((((.(((..(((((((.((......))))))))).))).)))))).)).))).))))))))))..	-53.8	0	0.0662972	0.118599	0	0.0763753	0	0.468449	0	0.179501	0.311621	0.806243	0.403645	0.281402	0	0	0	0	0	0	0	0	0	0	0.461114
novel_miR_269	0	cccggugcaggcugcggagacucc	ggccccgccgcccgaggug	3	-	39099899	39100012	aaucccaguauccacuggcucccggugcaggcugcggagacucccuuccccagggaagggggccccgccgcccgaggugcccccuccgccgccaccucggugagaggggggcug	....(((((....)))))(.(((((.((.(((.(.((.(.(((((((((....))))))))))))))))))))).)).)((((((((((((......))))).)))))))....	-63.3	0	0	0.0592995	0.123787	0	0	0	0	0	0	0	0	0.0938008	0	0	0	0	0	0	0	0	0	0.0668389	0.153705
novel_miR_257	5.4	auggccuguguccgcauccgugu	ugggaugugugggcaggucuagc	AEMK02000328.1	-	601317	601429	ccucuggugggggcugccaugccgggcugggcugggaugugugggcaggucuagcacugaugggaacugcauggccuguguccgcauccgugucugccacgacgugaacgucu	((((....)))).....((((.(((((.((((..(((((((.(.(((((((..(((((....))...)))..))))))).).)))))))..))))))).)).)))).......	-47.3	0	0.0662972	0.0592995	0	0	0.113601	0	0	0.269251	0	0	0.201823	0.0938008	0	0	0	0	0	0.177569	0	0	0	0	0.0768523
novel_miR_1016	28.1	cacgugcgugcugguaucug	agguaucaugugugugugugug	12	-	20718755	20718865	gcacaagccuggacucuggagaagggguguccagguaucauguguguguguguguguauagacgugcacacacgugcgugcugguaucugggugccuccucaucuaacacc	................((((..((((((((((((((((((.((((((((((((((((((....))))))))))))))))))))))))))))))))).)))..)))).....	-47.3	0.542442	0.0662972	0.0592995	0.618933	0.305501	0.113601	0	0.105781	0.0897504	0	0.483746	0.201823	0.0938008	0.328115	0.311497	0.199761	0.1005	0	0	0	0.189253	0.0762423	0.467872	0.307409
novel_miR_1151	1.8	acugagccacgacgggaacuccaga	agguguuccugucguaacuccgugg	2	+	41962731	41962843	gauucguugaccacugagccacgacgggaacuccagaaguuagucuuuuuaaacauacuuuaagguguuccugucguaacuccguggguuaagaaccuugcuaguauccauga	..(((.((((((((.(((..(((((((((((.((.(((((..((........))..)))))..)).)))))))))))..))).)).)))))))))..................	-36.8	0.632849	0.331486	0.296497	0.247573	0.840128	0.340804	0.117112	0	0.0897504	0.15581	0.322497	0.403645	0.562805	0.109372	0.622993	0.299641	0.1005	0.211872	0	0	0.283879	0.304969	0.200517	0.153705
novel_miR_1057	0.1	ccgggccugugacuuacccagca	cuguguggucccaggcccaggc	17	+	28119348	28119459	ucucugccucuucacuagguccgggccugugacuuacccagcagaauguguuagaugugagcuguguggucccaggcccaggccuaggugaggcguguggucaugcuaguua	....((((((....(((((((.(((((((.((((.((.((((...((((.....))))..)))).)))))).))))))).)))))))..))))))..((((...))))....	-49.8	0	0	0.118599	0	0	0.113601	0	0	0	0	0	0	0	0.109372	0	0	0	0.211872	0.0887845	0	0	0	0	0
novel_miR_237	2.3	aacgggaacugccaggauucuagu	auuucaggaguucccgucgugg	2	+	136477990	136478100	cucuuaaccugcugagccacaacgggaacugccaggauucuaguuuuuaaaaugcagauuucaggaguucccgucguggcuuggugguuaacaaauccgacuagaaaccau	...((((((.((((((((((.(((((((((.((.(((.(((.((.........))))).))).))))))))))).))))))))))))))))....................	-45	0	0.0662972	0	0.123787	0.381876	0.340804	0	0.105781	0.179501	0	0	0.807291	0.0938008	0	0	0	0	0	0.532707	0.128731	0	0	0	0
novel_miR_394	1.3	aauggauuuuuggagcaggga	ccugaucuuaucaguuua	9	+	16627929	16628037	aagaucaagugcacugccugaucuuaucaguuuaacaucugaaauguccucuauccgaggacaaucauuaaauggauuuuuggagcagggaguuggcauaggagcuuuc	(((.((..(((((((.((((.(((.(((.((((((....(((..(((((((.....))))))).))))))))).)))....))).)))).)))..))))..)).)))..	-32.6	71.4215	113.302	75.9033	41.4685	51.0951	53.6198	90.0594	118.369	141.177	60.5323	115.454	91.022	44.0864	46.3737	27.827	36.1567	34.6724	37.1835	22.2849	34.4356	32.6461	21.5766	20.319	22.0566
novel_miR_553	2.4	ugugucuguggccuaggcuggcg	ugugguguaggucgcagacucgg	12	-	52654942	52655054	gcugguuaaggauauggcguugcugugagcugugguguaggucgcagacucggcuuggaucccgaguugcugugucuguggccuaggcuggcggcuauagcucugauuggacu	.(((((((.((..........(((((.((((((.((.((((((((((((.((((((((...))))...)))).)))))))))))).))..))))))))))))))))))))...	-47.3	7.86541	7.2264	7.76823	7.79856	7.17928	8.40649	6.90963	5.71219	3.67977	5.76498	7.09493	9.08202	10.1305	9.07786	10.4871	8.29006	7.13549	7.52145	5.77099	6.37219	5.0152	4.4983	4.67872	4.53429
novel_miR_832	2.5	uucucuccuuugcucucucagc	ucugggggcuuguggggaguggg	12	-	51921618	51921728	ggggagcgggaugcccaguucugggggcuuguggggagugggcagagguugggaggaccugaccuuggccuucucuccuuugcucucucagccaucgucaaucccaaacag	.((((..((((((....(((..((((((....((((((.((((.(((((((((....))))))))).)))).))))))...))))))..))))))).))..))))......	-51.4	0.361628	0	0	0	0.534627	0.113601	0	0.105781	0.0897504	0.311621	0	0.201823	0	0	0	0.0998803	0	0	0	0.257462	0	0	0	0.0768523
novel_miR_824	1.3	uaaggauccaguguugccaugagc	uaggcagugccagauccuuaac	4	+	64779705	64779816	guucgauccuuggccucgccuaguggguuaaggauccaguguugccaugagcugugguacagguugcguguaggcagugccagauccuuaaccugcugcacuacuuccaagg	.......((((((.......((((((((((((((((((.((((..((((((((........)))).))))..)))).))...))))))))))))))))........))))))	-42.5	0.090407	0.132594	0.118599	0	0	0	0	0	0	0.0779052	0.161249	0	0	0	0	0.0998803	0.3015	0.105936	0	0.128731	0	0	0.133678	0
novel_miR_1198	30.2	ugggcacccugagguucugcggg	ugcgggcccugggugcccucc	15	+	138552436	138552544	ggcagcuggacgggguggggugggcacccugagguucugcggguuccaucugcaccggcaucgcagaggcccggauggaccugcgggcccugggugcccuccccaaacc	...........((..(((((.((((((((.(.(((.((((((((.(((((((....(((.((...)).)))))))))))))))))))))).)))))))).)))))..))	-65.4	0.542442	0.464081	0.237198	0.123787	0.305501	0.227203	0.117112	0.634687	0.897504	0	0	1.21094	0	0	0.311497	0	0.1005	0	0	0.0643655	0.0946264	0	0.0668389	0
novel_miR_62	2	ucccuuguguccuccucucagc	uggggggggcaccaggaag	5	-	22414243	22414353	uacaucagauccuaagaaaggaagagggucagaguuggggggggcaccaggaaggacccugucacugacuucccuuguguccuccucucagcucuuuccugguagaaaagc	.........((((.....))))...(((..(((((((((((((((((..(((((..............)))))...)))))).)).)))))))))..)))...........	-38.7	0.723256	0.198892	0	0.247573	0.152751	0.227203	0.234225	0.105781	0.628253	0.389526	0.322497	0.403645	0	0.218744	0	0.0998803	0.602999	0.105936	0.0887845	0.450559	0.189253	0.457454	0.267355	0.537966
novel_miR_1113	0.1	gaagcagcgggcggucuguggcc	ccgcaggccccccgccggcucgcu	13	+	207076217	207076328	aaccagcggccgggccaacccaggcccugggcgauccgcaggccccccgccggcucgcuguccgagucaggaagcagcgggcggucuguggcccgcuggccgcuggcgccgc	..((((((((((((((......)))))..((((..(((((((((.(((((..(((..(((.......)))..))).))))).)))))))))..)))))))))))))......	-71.2	0	0	0	0	0	0	0	0	0	0	0	0.201823	0	0	0	0	0	0.211872	0	0	0	0	0.200517	0
novel_miR_630	3.3	uccaguaugacuucaucuuagc	aaggauguaagucauaucagauu	5	+	50360315	50360426	ugcauauguguauccaaauuucccuuauuuauaaggauguaagucauaucagauuaggggcccacccuacuccaguaugacuucaucuuagcuaauuacauuugcaaugauc	((((.(((((................(((....((((((.(((((((((..((.(((((.....))))).))..)))))))))))))))....)))))))).))))......	-31	0	0.0662972	0	0	0.305501	0	0	0	0	0	0	0	0	0	0	0	0	0	0	0	0	0	0	0
novel_miR_672	1.8	acugugccacaaugggaacuccaga	ggguguuccuguuucgccucagcgg	7	-	114469226	114469342	uacuagucagauuuguuuccacugugccacaaugggaacuccagauuuuuauuuuuaaguaauugaaacacaggguguuccuguuucgccucagcgguaaugaaccugacuagcauc	..((((((((.((((((.((.(((.((...(((((((((.((....(((((.((......)).))))).....)).)))))))))..))..))).)).)))))).))))))))....	-36.8	0.361628	0.464081	0.711594	0.618933	0.992879	0.454405	0	0.105781	0.0897504	0.701146	0.483746	0.605468	0.0938008	0.328115	0.103832	0.299641	0.201	0.423744	0	0.257462	0.0946264	0.0762423	0.200517	0.0768523
novel_miR_531	1.5	aacggucuguccucucugagg	agggagagggagacccaaag	4	+	16121512	16121621	aaagcgccaacuccagcaugaacggucuguccucucugaggaaaagagggagagggagacccaaaggaaggggaagaggaagaccucgcgggcggcccagaggaagcaag	....((((..((((..(......(((((.((((((((...........))))))))))))).....)..))))..((((....))))...)))).((....)).......	-33.9	0.632849	0.662972	0.0592995	0.990293	0.381876	0.795209	0.117112	0.84625	0.179501	1.24648	5.6437	2.82552	0.844207	1.64058	1.24599	2.09749	0	1.80091	1.6869	1.09421	2.08178	4.11708	6.34969	5.37966
novel_miR_1169	7.8	cggcgcgcggcaugucgggacu	cccggugaccugcgcagc	6	-	164196897	164197008	uccccugagccgcggacuacgagucccggugaccugcgcagcgccggcguggcgguggucgaggguccgccggcgcgcggcaugucgggacugguaguccgcauccgccagc	....(((.((.(((((((((.((((((...(((.(((((.(((((((((.(((...........)))))))))))))).))).))))))))).)))))))))....))))).	-68	0	0	0	0	0	0	0	0	0.538502	0	0.161249	0	0	0	0	0	0	0	0.266353	0	0	0	0	0
novel_miR_335	2.1	ucugguucaggguacauggcacucc	ggugccugacucagccagagg	3	-	43965243	43965357	uuuauguuauuguuucugaugcugaagggugccugacucagccagagguggguaugaacguuagaagucuucugguucaggguacauggcacuccccucagucucaggcugacag	.........((((((((((.(((((.((((((((((((((((((((((....................)))))))))..)))).)).)))))))...))))).)))))..)))))	-40.7	0	0.265189	0.415096	0	0.381876	0.113601	0	0.105781	0	0	0	0	0.281402	0.109372	0.622993	0.0998803	0	0.211872	0	0	0.378506	0.0762423	0.0668389	0.153705
novel_miR_1043	2.1	auaugaaaucaauguaaacuu	guuuacauugauuucauauga	13	+	189651475	189651584	ugaugguguuggguuaauucacauuaauaaguuuacauugauuucauaugaaauaucauuucaauagcaauaugaaaucaauguaaacuuauuaaugugauuauuuuaca	......(((.((((....((((((((((((((((((((((((((((((((((((...)))))).......))))))))))))))))))))))))))))))..)))).)))	-41.5	0.632849	0.397783	0.177898	0	0	0.227203	1.05401	0	0	0	0	0	0	0.109372	0	0	0	0	0	0	0	0	0	0.153705
novel_miR_625	2.5	aggaacuucuacaugcucuagg	cauggcauauggaguucccag	13	-	12519466	12519577	auggguucgaucccuggcccaggaacuucuacaugcucuagguguguagggccccacccauggcauauggaguucccaggcuaggggucaaacuggagcugcagcuuccagc	........(((((((((((..((((((((...(((((...((((.(......).))))...)))))..))))))))..)))))))))))...(((((((....)).))))).	-51.6	0	0.331486	0.474396	0.247573	0.381876	1.13601	0.468449	0.740469	0.538502	0.233715	0.967491	0.201823	0.187602	0.546859	0.622993	0.299641	0.201	0.317808	0.177569	0.57929	0.851638	0.381211	0.133678	0.614818
novel_miR_1069	0.9	acggcagaaacuagcuuuguac	acagaggaguuccuguugcgg	6	-	167806478	167806589	gauccucagccuguugugccacggcagaaacuagcuuuguacuuaacuuuuaaucaaagaauuuguacagaggaguuccuguugcggcucagccggucaagaaccugacuaa	....((..(((.((((.(((.((((((.((((..((((((((....((((.....)))).....)))))))).)))).)))))).))).)))).)))..))...........	-36.9	0	0	0	0	0.229126	0	0	0	0.179501	0	0	0	0.281402	0	0	0	0	0	0	0.128731	0	0	0	0
novel_miR_178	170.3	aggaucuggcauugcugugagc	ucacagaugcggcucagauc	9	+	72032235	72032354	ugugaguuugaucccuggcccccucaguggguugaggaucuggcauugcugugagcuaugguaugggucacagaugcggcucagaucccacuuugcuguggcauaggcugguggcuacca	............((((((((.((.(((((((.((.(((((((((....((((((.((((...)))).)))))).....)).))))))))).))))))).))....)))))).))......	-47	0	0.132594	0.0592995	0.123787	0.152751	0	0.117112	0.105781	0.0897504	0.15581	0.322497	0	0	0	0	0	0	0	0	0	0.0946264	0.0762423	0.133678	0.0768523
novel_miR_1011	23.5	ccgaguugugagaggaacacuu	aucguuccucucacggcugagcua	1	+	138737547	138737657	agaagagcccagagcccaaccacaggaaucguuccucucacggcugagcuagaauugugccuuuuauaagccgaguugugagaggaacacuuauaaucugcauucuccccu	...((((..((((.((........))....(((((((((((((((..(((.(((........)))...)))..)))))))))))))))........))))..)))).....	-33.2	0.180814	0	0	0.37136	0.305501	0.90881	0.234225	0	0.0897504	0.311621	0	0	0.187602	0.109372	0.207664	0.199761	0	0.105936	0	0.321828	0	0	0.133678	0.0768523
novel_miR_621	1.7	aggaccugugugugaccuucc	aauuucacaaucaggucgcugg	13	+	126202597	126202707	aacgaggagggauucuagacaggaccugugugugaccuuccuuugcugauagcuaggaauuucacaaucaggucgcuggaagaaauuuggcucaaaauuugguucugucuu	...(((..(((.((((...(((((((((..(((((..(((((..(((...))).)))))..)))))..)))))).)))..)))).)))..)))..................	-35.3	0	0	0.296497	0.123787	0	0	0	0.105781	0	0	0	0	0	0	0	0	0.1005	0	0.177569	0.128731	0	0	0	0
novel_miR_462	8816.9	ugugugugugggcgccggacgcc	uuguccgugccccacccacuca	AEMK02000695.1	+	9924	10036	gggugggaacccccgggcgccugugggguuguccgugccccacccacucacccgugugugugugugugugugugugugugggcgccggacgccccgucgugugaagccuuccg	(((.((...)))))((((((.((((((((.(((((((((((((((((.(((.((........)).))).))).).))).))))).))))))))))).)).))...))))....	-50.7	27.1221	23.867	20.6955	31.0705	29.9391	21.925	21.9	16.3961	15.2576	7.71261	13.2224	9.08202	24.8572	18.9213	29.2807	24.5705	24.2205	26.6959	17.2242	14.4179	18.736	14.1048	11.8973	11.989
novel_miR_311	6.5	ugggaacagaggccuggauguc	caucugggagcuggucugugugc	16	+	54866527	54866637	caucguucuccagcucugcaugggaacagaggccuggaugucuaauguguuuuagccuugccaucugggagcuggucugugugcagagcuggcgggugccagcuggaugcc	.........((((((((((((.(((.(((...((((((((..(((.((......)).))).))))))))..))).)))..))))))))))))..((((((....)).))))	-42.3	0	0	0	0	0	0.340804	0	0	0	0	0	0	0	0	0	0.199761	0.1005	0.211872	0.0887845	0	0	0	0	0
novel_miR_1237	2.5	uuugggcggagcuuucucuagc	uagggaaggcgcgccccugggc	8	-	494700	494810	acuagcauggccccugagcuuugggcggagcuuucucuagcuggugccaaccugcaggcuagggaaggcgcgccccugggcuugcagagggagggccuuuaagcaggcagc	..........(((((((((((.(((((..((((((((((((((((....)))....))))))))))))).)))))..)))))..))).)))...((((......))))...	-51.9	0	0	0.0592995	0	0	0.113601	0.351337	0.105781	0	0	0.161249	0	0	0	0	0.0998803	0	0	0	0	0.283879	0.0762423	0	0.153705
novel_miR_675	4	cauugacuccuccugcuccauagg	guaugugagcggggggcuggugggacc	X	-	46298662	46298778	cuccagccauccaggaagaaguaugugagcggggggcuggugggaccaggcugccuagccauagguaugcccccauugacuccuccugcuccauaggugcuggcacagcagagagcu	(((..((...((((.(.....((((.((((((((((.(((((((....(((((((((....)))))).))))))))))...))))))))))))))..).))))....)).)))....	-50.1	0.180814	0	0	0	0	0.113601	0	0	0.359002	0	0	0	0	0	0	0	0	0	0	0.128731	0	0	0	0
novel_miR_1076	2.4	uguggcuguggcuguggccugc	agguugcagaugcgucucgga	12	-	42032709	42032823	ugcucaguggguuaaggauccagcguggcugugagcugugguguagguugcagaugcgucucggauuccauguggcuguggcuguggccugcaacuacagcuugcauuccauccc	.......((((((...))))))(.((((.((((((((((((((((((((((((..(((((.((.......)).))).))..))))))))))).)))))))))))))..)))).).	-48.8	0.180814	0.132594	0.118599	0.247573	0.152751	0.113601	0.117112	0.105781	0.0897504	0.311621	0.161249	0.605468	0.469004	0.656231	0.311497	0.299641	0.201	0.105936	0.0887845	0.128731	0.378506	0.304969	0.133678	0.230557
novel_miR_74	1.9	uuauggcccuucgguaauucacu	ugaauucuaccagugccauacac	18	-	18982242	18982354	cggaucugucucugcucuguuuauggcccuucgguaauucacugaccgagacuguucacagugaauucuaccagugccauacacagaacaggagucgcgcucuccggccugcu	((((.(((.((((..(((((.((((((.((..((((((((((((...(((....))).))))))))..)))))).)))))).)))))...)))).)).)...)))).......	-38.4	0.542442	0.795567	0.948791	0.990293	1.222	0.681608	0.468449	0.528906	1.61551	0.467431	1.77373	2.22005	0.844207	0.984346	0.311497	0.699162	1.005	1.05936	0.266353	0.57929	0.473132	0.762423	0.668389	0.537966
novel_miR_1017	26.5	gauaugagaguguugguccuga	agaaccaucucucuuauaucug	3	-	103632360	103632471	ugccuggaaccuugcugcuucguucagaaccaucucucuuauaucugccaccugccuucucugaccugcagauaugagaguguugguccugaaggucguagcucuugcccag	...((((......(((((..(.(((((.((((.(.(((((((((((((...................))))))))))))).).)))).))))).)..)))))......))))	-44.9	0.180814	0.0662972	0	0.247573	0.611002	0.113601	0.234225	0.211562	0	0.233715	0	0	0	0	0.207664	0.0998803	0.401999	0.105936	0	0	0.189253	0	0	0.0768523
novel_miR_29	1.9	ccacugagccaugaugggaacuc	gcuccaucuguggugcaguggga	12	-	27486371	27486490	ggguucguuaaccacugagccaugaugggaacuccuuacuggcuuauuauuaagaguauaauuaaaggagcuccaucuguggugcagugggaucacuggcugcaucuugggagcacuggg	...........((((((.(((((((((((..((((((....((((........)))).......)))))).)))))).))))).)))))).....((((.(((.((....))))))))).	-38.5	0.723256	0.596675	0.355797	0.123787	0	0.454405	0	0	0.448752	0	0.161249	0	0	0.218744	0.103832	0.0998803	0	0.317808	0.0887845	0	0.0946264	0.152485	0	0.307409
novel_miR_634	2.3	uguggcugugguguaggccagu	uguacgcugcagacuuggc	17	-	290029	290141	cguacaguggguuaaggauccaguauugccgggagcugugguguacgcugcagacuuggcucggauccccuguugcuguggcugugguguaggccaguggcuacggcucugau	.((((..((((((...)))))))))).((((..((((.((((.((((((((((.((.(((.(((.....)))..)))..)))))))))))).))))..)))).))))......	-45	0	0.0662972	0.0592995	0.123787	0	0.113601	0.117112	0.105781	0.0897504	0.233715	0	0	0.0938008	0.109372	0	0	0.1005	0	0	0	0	0	0	0
novel_miR_226	0	uucugguccagacacuguggagc	ucaguguuugaaccagaagcucu	7	-	8135186	8135298	ccagaccaugcugaguccugagacaucgcuucugguccagacacuguggagcugaagagaccaacacuucucaguguuugaaccagaagcucugucugcagaacaaucaacaa	........((.(((((.((((((((..(((((((((.(((((((((.((((.((..........)))))).))))))))).)))))))))..))))).))).))..))).)).	-45.4	0	0	0.118599	0	0	0	0	0	0	0	0.161249	0	0.0938008	0	0	0	0.201	0	0	0	0	0	0	0
[truncated: 611 more rows]
