# Supplementary material for: Comparative Transcriptomic Profiles of Differentiated Adipocytes Provide Insights into Adipogenesis Mechanisms of Subcutaneous and Intramuscular Fat Tissues in Pigs
Source: Cells. 2022 Jan 31;11(3):499. doi: 10.3390/cells11030499 (PMC8834144; doi:10.3390/cells11030499)
Supplement: Supplementary file 1 [file cells-11-00499-s001.zip › supplementary files/Table S4.xlsx]

## Sheet: BF0d VS BF2d
ID	Description	GeneRatio	BgRatio	enrich_factor	pvalue	qvalue	geneID
ko05200	Pathways in cancer	0.1145	0.0522	2.19	1.0354e-12	2.59395e-10	ENSSSCG00000000182;ENSSSCG00000000443;ENSSSCG00000000857;ENSSSCG00000001573;ENSSSCG00000001695;ENSSSCG00000001912;ENSSSCG00000001952;ENSSSCG00000002383;ENSSSCG00000002627;ENSSSCG00000002754;ENSSSCG00000002829;ENSSSCG00000002855;ENSSSCG00000002866;ENSSSCG00000002960;ENSSSCG00000003709;ENSSSCG00000003814;ENSSSCG00000004207;ENSSSCG00000005215;ENSSSCG00000005457;ENSSSCG00000005965;ENSSSCG00000006052;…
ko04510	Focal adhesion	0.0592	0.0224	2.64	1.19083e-09	1.49167e-07	ENSSSCG00000000857;ENSSSCG00000001695;ENSSSCG00000003465;ENSSSCG00000003709;ENSSSCG00000004012;ENSSSCG00000004207;ENSSSCG00000004607;ENSSSCG00000004789;ENSSSCG00000005494;ENSSSCG00000006988;ENSSSCG00000007585;ENSSSCG00000008629;ENSSSCG00000008841;ENSSSCG00000009526;ENSSSCG00000009545;ENSSSCG00000010313;ENSSSCG00000010925;ENSSSCG00000011046;ENSSSCG00000011377;ENSSSCG00000011471;ENSSSCG00000011867;…
ko05205	Proteoglycans in cancer	0.0553	0.0213	2.6	6.79639e-09	5.67558e-07	ENSSSCG00000000182;ENSSSCG00000000857;ENSSSCG00000001695;ENSSSCG00000001814;ENSSSCG00000002829;ENSSSCG00000004789;ENSSSCG00000005965;ENSSSCG00000006052;ENSSSCG00000006088;ENSSSCG00000006780;ENSSSCG00000008601;ENSSSCG00000008629;ENSSSCG00000009002;ENSSSCG00000009048;ENSSSCG00000009679;ENSSSCG00000010311;ENSSSCG00000010312;ENSSSCG00000010483;ENSSSCG00000010925;ENSSSCG00000010948;ENSSSCG00000011471;…
ko04010	MAPK signaling pathway	0.0711	0.0317	2.24	1.27712e-08	7.99879e-07	ENSSSCG00000000857;ENSSSCG00000001695;ENSSSCG00000002383;ENSSSCG00000002960;ENSSSCG00000004856;ENSSSCG00000005965;ENSSSCG00000006035;ENSSSCG00000006530;ENSSSCG00000006988;ENSSSCG00000008090;ENSSSCG00000008509;ENSSSCG00000008841;ENSSSCG00000008963;ENSSSCG00000010580;ENSSSCG00000010698;ENSSSCG00000010831;ENSSSCG00000011471;ENSSSCG00000012135;ENSSSCG00000012871;ENSSSCG00000013448;ENSSSCG00000014146;…
ko04360	Axon guidance	0.0474	0.018	2.63	5.9082e-08	2.96032e-06	ENSSSCG00000000896;ENSSSCG00000001959;ENSSSCG00000001986;ENSSSCG00000002267;ENSSSCG00000003527;ENSSSCG00000005480;ENSSSCG00000005723;ENSSSCG00000006530;ENSSSCG00000006635;ENSSSCG00000007477;ENSSSCG00000008629;ENSSSCG00000009535;ENSSSCG00000009613;ENSSSCG00000009679;ENSSSCG00000010276;ENSSSCG00000010311;ENSSSCG00000010512;ENSSSCG00000010762;ENSSSCG00000011102;ENSSSCG00000011400;ENSSSCG00000014146;…
ko04974	Protein digestion and absorption	0.0342	0.0119	2.88	6.65234e-07	2.77764e-05	ENSSSCG00000002032;ENSSSCG00000003603;ENSSSCG00000005997;ENSSSCG00000006296;ENSSSCG00000006857;ENSSSCG00000007678;ENSSSCG00000009545;ENSSSCG00000011355;ENSSSCG00000011676;ENSSSCG00000011723;ENSSSCG00000012651;ENSSSCG00000013667;ENSSSCG00000015894;ENSSSCG00000016557;ENSSSCG00000017951;ENSSSCG00000025858;ENSSSCG00000033641;ENSSSCG00000035442;ENSSSCG00000036418;ENSSSCG00000038089;ENSSSCG00000038877;…
ko04151	PI3K-Akt signaling pathway	0.0711	0.0361	1.97	9.80882e-07	3.51053e-05	ENSSSCG00000000857;ENSSSCG00000001695;ENSSSCG00000002855;ENSSSCG00000003709;ENSSSCG00000004012;ENSSSCG00000004207;ENSSSCG00000004789;ENSSSCG00000005215;ENSSSCG00000005457;ENSSSCG00000005494;ENSSSCG00000005965;ENSSSCG00000006035;ENSSSCG00000006530;ENSSSCG00000007507;ENSSSCG00000007817;ENSSSCG00000008841;ENSSSCG00000008963;ENSSSCG00000009002;ENSSSCG00000009545;ENSSSCG00000010035;ENSSSCG00000010698;…
ko05217	Basal cell carcinoma	0.0224	0.0062	3.59	2.46057e-06	7.70546e-05	ENSSSCG00000000182;ENSSSCG00000000443;ENSSSCG00000006052;ENSSSCG00000006780;ENSSSCG00000009045;ENSSSCG00000009148;ENSSSCG00000009679;ENSSSCG00000016140;ENSSSCG00000016628;ENSSSCG00000017265;ENSSSCG00000024671;ENSSSCG00000027312;ENSSSCG00000030680;ENSSSCG00000035249;ENSSSCG00000035859;ENSSSCG00000037066;ENSSSCG00000039442
ko05206	MicroRNAs in cancer	0.0408	0.0168	2.43	3.04476e-06	8.47546e-05	ENSSSCG00000001573;ENSSSCG00000001695;ENSSSCG00000002855;ENSSSCG00000004570;ENSSSCG00000004789;ENSSSCG00000005494;ENSSSCG00000005965;ENSSSCG00000006038;ENSSSCG00000006530;ENSSSCG00000007252;ENSSSCG00000007874;ENSSSCG00000008841;ENSSSCG00000009482;ENSSSCG00000009679;ENSSSCG00000010312;ENSSSCG00000013008;ENSSSCG00000015579;ENSSSCG00000020725;ENSSSCG00000022322;ENSSSCG00000024351;ENSSSCG00000025176;…
ko04390	Hippo signaling pathway	0.0382	0.016	2.38	9.18437e-06	0.000219183	ENSSSCG00000000107;ENSSSCG00000000182;ENSSSCG00000004192;ENSSSCG00000004507;ENSSSCG00000005027;ENSSSCG00000005965;ENSSSCG00000006052;ENSSSCG00000006780;ENSSSCG00000008250;ENSSSCG00000008645;ENSSSCG00000008963;ENSSSCG00000009148;ENSSSCG00000009679;ENSSSCG00000010035;ENSSSCG00000016140;ENSSSCG00000016628;ENSSSCG00000017265;ENSSSCG00000021731;ENSSSCG00000024671;ENSSSCG00000024954;ENSSSCG00000025568;…
ko04512	ECM-receptor interaction	0.0316	0.0121	2.62	1.04987e-05	0.000219183	ENSSSCG00000003709;ENSSSCG00000004012;ENSSSCG00000004207;ENSSSCG00000004789;ENSSSCG00000005494;ENSSSCG00000008601;ENSSSCG00000009364;ENSSSCG00000009526;ENSSSCG00000009545;ENSSSCG00000011046;ENSSSCG00000011377;ENSSSCG00000013916;ENSSSCG00000015556;ENSSSCG00000015955;ENSSSCG00000016027;ENSSSCG00000016848;ENSSSCG00000017569;ENSSSCG00000017578;ENSSSCG00000037905;ENSSSCG00000038801;ENSSSCG00000039025;…
ko04668	TNF signaling pathway	0.0316	0.0121	2.62	1.04987e-05	0.000219183	ENSSSCG00000001952;ENSSSCG00000002383;ENSSSCG00000004154;ENSSSCG00000007067;ENSSSCG00000008957;ENSSSCG00000008959;ENSSSCG00000012135;ENSSSCG00000013735;ENSSSCG00000015579;ENSSSCG00000016101;ENSSSCG00000016254;ENSSSCG00000017705;ENSSSCG00000020705;ENSSSCG00000020970;ENSSSCG00000024759;ENSSSCG00000026940;ENSSSCG00000027529;ENSSSCG00000032474;ENSSSCG00000033171;ENSSSCG00000034207;ENSSSCG00000034379;…
ko05224	Breast cancer	0.0355	0.0148	2.39	1.6747e-05	0.000322736	ENSSSCG00000000182;ENSSSCG00000000857;ENSSSCG00000002383;ENSSSCG00000005965;ENSSSCG00000006052;ENSSSCG00000006780;ENSSSCG00000007067;ENSSSCG00000009148;ENSSSCG00000009679;ENSSSCG00000010580;ENSSSCG00000012871;ENSSSCG00000016140;ENSSSCG00000016628;ENSSSCG00000016878;ENSSSCG00000017265;ENSSSCG00000024671;ENSSSCG00000024954;ENSSSCG00000025176;ENSSSCG00000026969;ENSSSCG00000030680;ENSSSCG00000031356;…
ko00051	Fructose and mannose metabolism	0.0145	0.0035	4.18	3.142e-05	0.000562253	ENSSSCG00000000685;ENSSSCG00000004679;ENSSSCG00000008261;ENSSSCG00000011133;ENSSSCG00000011538;ENSSSCG00000015660;ENSSSCG00000017759;ENSSSCG00000021236;ENSSSCG00000028197;ENSSSCG00000032556;ENSSSCG00000040608
ko05226	Gastric cancer	0.0355	0.0154	2.3	3.46638e-05	0.000578946	ENSSSCG00000000182;ENSSSCG00000002855;ENSSSCG00000005965;ENSSSCG00000006052;ENSSSCG00000006780;ENSSSCG00000008250;ENSSSCG00000009048;ENSSSCG00000009148;ENSSSCG00000009679;ENSSSCG00000010698;ENSSSCG00000012871;ENSSSCG00000015403;ENSSSCG00000016140;ENSSSCG00000016628;ENSSSCG00000016878;ENSSSCG00000017118;ENSSSCG00000017265;ENSSSCG00000024351;ENSSSCG00000024671;ENSSSCG00000024954;ENSSSCG00000026969;…
ko05222	Small cell lung cancer	0.0263	0.01	2.63	5.11017e-05	0.000800146	ENSSSCG00000001952;ENSSSCG00000002855;ENSSSCG00000003709;ENSSSCG00000004207;ENSSSCG00000005965;ENSSSCG00000009545;ENSSSCG00000011377;ENSSSCG00000015556;ENSSSCG00000015579;ENSSSCG00000015955;ENSSSCG00000016027;ENSSSCG00000017578;ENSSSCG00000021161;ENSSSCG00000027529;ENSSSCG00000032658;ENSSSCG00000035249;ENSSSCG00000037066;ENSSSCG00000040183;ENSSSCG00000044051;ENSSSCG00000044700
ko04550	Signaling pathways regulating pluripotency of stem cells	0.0329	0.0149	2.2	0.000140291	0.00206744	ENSSSCG00000000182;ENSSSCG00000000442;ENSSSCG00000000857;ENSSSCG00000005215;ENSSSCG00000005437;ENSSSCG00000005965;ENSSSCG00000006052;ENSSSCG00000006780;ENSSSCG00000008645;ENSSSCG00000009679;ENSSSCG00000010698;ENSSSCG00000013909;ENSSSCG00000016140;ENSSSCG00000016628;ENSSSCG00000017265;ENSSSCG00000024671;ENSSSCG00000026969;ENSSSCG00000030680;ENSSSCG00000030827;ENSSSCG00000033171;ENSSSCG00000035859;…
ko04310	Wnt signaling pathway	0.0382	0.0189	2.02	0.000205212	0.00271745	ENSSSCG00000000107;ENSSSCG00000000182;ENSSSCG00000001826;ENSSSCG00000001986;ENSSSCG00000004218;ENSSSCG00000004856;ENSSSCG00000005078;ENSSSCG00000005965;ENSSSCG00000006052;ENSSSCG00000006780;ENSSSCG00000007477;ENSSSCG00000008629;ENSSSCG00000009011;ENSSSCG00000009148;ENSSSCG00000009679;ENSSSCG00000010311;ENSSSCG00000011014;ENSSSCG00000015866;ENSSSCG00000016140;ENSSSCG00000016628;ENSSSCG00000016780;…
ko00010	Glycolysis / Gluconeogenesis	0.0197	0.007	2.81	0.000206092	0.00271745	ENSSSCG00000000685;ENSSSCG00000000694;ENSSSCG00000005361;ENSSSCG00000007507;ENSSSCG00000008261;ENSSSCG00000010517;ENSSSCG00000012440;ENSSSCG00000013366;ENSSSCG00000016720;ENSSSCG00000017759;ENSSSCG00000018041;ENSSSCG00000022343;ENSSSCG00000028197;ENSSSCG00000032556;ENSSSCG00000038602
ko04933	AGE-RAGE signaling pathway in diabetic complications	0.0263	0.0111	2.38	0.000227241	0.00284649	ENSSSCG00000001573;ENSSSCG00000001695;ENSSSCG00000002829;ENSSSCG00000004856;ENSSSCG00000005215;ENSSSCG00000008090;ENSSSCG00000008953;ENSSSCG00000009545;ENSSSCG00000010483;ENSSSCG00000011695;ENSSSCG00000012135;ENSSSCG00000014336;ENSSSCG00000014927;ENSSSCG00000020970;ENSSSCG00000022447;ENSSSCG00000026969;ENSSSCG00000033171;ENSSSCG00000044051;ENSSSCG00000044700;Sus_scrofa_newGene_3072
ko00590	Arachidonic acid metabolism	0.0211	0.0079	2.66	0.000250341	0.00298653	ENSSSCG00000005533;ENSSSCG00000005688;ENSSSCG00000009151;ENSSSCG00000010023;ENSSSCG00000010055;ENSSSCG00000010056;ENSSSCG00000010340;ENSSSCG00000011147;ENSSSCG00000012053;ENSSSCG00000015579;ENSSSCG00000023351;ENSSSCG00000027013;ENSSSCG00000027903;ENSSSCG00000033727;ENSSSCG00000036438;Sus_scrofa_newGene_4874
ko05225	Hepatocellular carcinoma	0.0329	0.0162	2.03	0.000517971	0.00589843	ENSSSCG00000000182;ENSSSCG00000002627;ENSSSCG00000002754;ENSSSCG00000005232;ENSSSCG00000005965;ENSSSCG00000006052;ENSSSCG00000006780;ENSSSCG00000009048;ENSSSCG00000009148;ENSSSCG00000009679;ENSSSCG00000015403;ENSSSCG00000016140;ENSSSCG00000016628;ENSSSCG00000017118;ENSSSCG00000017265;ENSSSCG00000024351;ENSSSCG00000024671;ENSSSCG00000026969;ENSSSCG00000030680;ENSSSCG00000035249;ENSSSCG00000035293;…
ko05165	Human papillomavirus infection	0.0579	0.0352	1.64	0.000690695	0.00752336	ENSSSCG00000000182;ENSSSCG00000001695;ENSSSCG00000002855;ENSSSCG00000003709;ENSSSCG00000004012;ENSSSCG00000004207;ENSSSCG00000004789;ENSSSCG00000005494;ENSSSCG00000006052;ENSSSCG00000006780;ENSSSCG00000007067;ENSSSCG00000009545;ENSSSCG00000009679;ENSSSCG00000011046;ENSSSCG00000011377;ENSSSCG00000013916;ENSSSCG00000015556;ENSSSCG00000015579;ENSSSCG00000015801;ENSSSCG00000015802;ENSSSCG00000015955;…
ko04810	Regulation of actin cytoskeleton	0.0434	0.0244	1.78	0.000842903	0.00879872	ENSSSCG00000001814;ENSSSCG00000001959;ENSSSCG00000005457;ENSSSCG00000007585;ENSSSCG00000008629;ENSSSCG00000008841;ENSSSCG00000009293;ENSSSCG00000009526;ENSSSCG00000010313;ENSSSCG00000010698;ENSSSCG00000010925;ENSSSCG00000011046;ENSSSCG00000011867;ENSSSCG00000012871;ENSSSCG00000015955;ENSSSCG00000016019;ENSSSCG00000016027;ENSSSCG00000016878;ENSSSCG00000017578;ENSSSCG00000024954;ENSSSCG00000026211;…
ko04657	IL-17 signaling pathway	0.0224	0.0099	2.26	0.00116562	0.0113525	ENSSSCG00000001952;ENSSSCG00000002383;ENSSSCG00000004154;ENSSSCG00000004520;ENSSSCG00000008953;ENSSSCG00000008957;ENSSSCG00000008959;ENSSSCG00000014985;ENSSSCG00000015579;ENSSSCG00000016254;ENSSSCG00000020970;ENSSSCG00000024623;ENSSSCG00000032474;ENSSSCG00000032658;ENSSSCG00000033171;ENSSSCG00000034207;Sus_scrofa_newGene_3072
ko01521	EGFR tyrosine kinase inhibitor resistance	0.0197	0.0082	2.4	0.00117818	0.0113525	ENSSSCG00000000857;ENSSSCG00000001695;ENSSSCG00000005215;ENSSSCG00000008841;ENSSSCG00000009048;ENSSSCG00000010698;ENSSSCG00000015403;ENSSSCG00000015839;ENSSSCG00000020725;ENSSSCG00000020970;ENSSSCG00000022322;ENSSSCG00000024351;ENSSSCG00000026969;ENSSSCG00000030827;ENSSSCG00000038806
ko04350	TGF-beta signaling pathway	0.0224	0.01	2.24	0.00130597	0.0118461	ENSSSCG00000000442;ENSSSCG00000002267;ENSSSCG00000004052;ENSSSCG00000004507;ENSSSCG00000004789;ENSSSCG00000004948;ENSSSCG00000005965;ENSSSCG00000008645;ENSSSCG00000011014;ENSSSCG00000016892;ENSSSCG00000024174;ENSSSCG00000025270;ENSSSCG00000033657;ENSSSCG00000036002;ENSSSCG00000037016;ENSSSCG00000039442;ENSSSCG00000039514
ko04921	Oxytocin signaling pathway	0.0303	0.0154	1.96	0.00135561	0.0118461	ENSSSCG00000001986;ENSSSCG00000002383;ENSSSCG00000003814;ENSSSCG00000004856;ENSSSCG00000006572;ENSSSCG00000007477;ENSSSCG00000008629;ENSSSCG00000008742;ENSSSCG00000010311;ENSSSCG00000010925;ENSSSCG00000011111;ENSSSCG00000011867;ENSSSCG00000012050;ENSSSCG00000015407;ENSSSCG00000015579;ENSSSCG00000016432;ENSSSCG00000017510;ENSSSCG00000023351;ENSSSCG00000026969;ENSSSCG00000033041;ENSSSCG00000037241;…
ko05412	Arrhythmogenic right ventricular cardiomyopathy	0.0184	0.0075	2.45	0.00140355	0.0118461	ENSSSCG00000004207;ENSSSCG00000008250;ENSSSCG00000009148;ENSSSCG00000011046;ENSSSCG00000015955;ENSSSCG00000016027;ENSSSCG00000017510;ENSSSCG00000017578;ENSSSCG00000017583;ENSSSCG00000017874;ENSSSCG00000028148;ENSSSCG00000030680;ENSSSCG00000036418;ENSSSCG00000037905
ko04022	cGMP-PKG signaling pathway	0.0316	0.0164	1.92	0.00141855	0.0118461	ENSSSCG00000000573;ENSSSCG00000001986;ENSSSCG00000003814;ENSSSCG00000004856;ENSSSCG00000006296;ENSSSCG00000006572;ENSSSCG00000007477;ENSSSCG00000008629;ENSSSCG00000009106;ENSSSCG00000010325;ENSSSCG00000010330;ENSSSCG00000010429;ENSSSCG00000011676;ENSSSCG00000011695;ENSSSCG00000011867;ENSSSCG00000013388;ENSSSCG00000015407;ENSSSCG00000017874;ENSSSCG00000017951;ENSSSCG00000024022;ENSSSCG00000027030;…
ko04024	cAMP signaling pathway	0.0395	0.0228	1.73	0.0022235	0.0179692	ENSSSCG00000000443;ENSSSCG00000001952;ENSSSCG00000002383;ENSSSCG00000003805;ENSSSCG00000003814;ENSSSCG00000004475;ENSSSCG00000004856;ENSSSCG00000005400;ENSSSCG00000006296;ENSSSCG00000006572;ENSSSCG00000008629;ENSSSCG00000008888;ENSSSCG00000009045;ENSSSCG00000010311;ENSSSCG00000010483;ENSSSCG00000011676;ENSSSCG00000013388;ENSSSCG00000014391;ENSSSCG00000015407;ENSSSCG00000016672;ENSSSCG00000016929;…
ko05219	Bladder cancer	0.0118	0.004	2.99	0.00239726	0.018768	ENSSSCG00000001695;ENSSSCG00000002829;ENSSSCG00000004789;ENSSSCG00000005965;ENSSSCG00000008953;ENSSSCG00000014985;ENSSSCG00000026969;ENSSSCG00000030827;ENSSSCG00000032170
ko04061	Viral protein interaction with cytokine and cytokine receptor	0.0184	0.0082	2.24	0.00331487	0.0251656	ENSSSCG00000008953;ENSSSCG00000008957;ENSSSCG00000008959;ENSSSCG00000013909;ENSSSCG00000014310;ENSSSCG00000016254;ENSSSCG00000016322;ENSSSCG00000017466;ENSSSCG00000017705;ENSSSCG00000020970;ENSSSCG00000024759;ENSSSCG00000032474;ENSSSCG00000037579;ENSSSCG00000040629
ko04923	Regulation of lipolysis in adipocytes	0.0145	0.0058	2.48	0.00401995	0.0296207	ENSSSCG00000005533;ENSSSCG00000006572;ENSSSCG00000008888;ENSSSCG00000010429;ENSSSCG00000012841;ENSSSCG00000013388;ENSSSCG00000015407;ENSSSCG00000015579;ENSSSCG00000024134;ENSSSCG00000033041;ENSSSCG00000040681
ko04068	FoxO signaling pathway	0.0263	0.0139	1.89	0.00426902	0.0305572	ENSSSCG00000000107;ENSSSCG00000000857;ENSSSCG00000003926;ENSSSCG00000005981;ENSSSCG00000007507;ENSSSCG00000008988;ENSSSCG00000011810;ENSSSCG00000013302;ENSSSCG00000015607;ENSSSCG00000016432;ENSSSCG00000020970;ENSSSCG00000021443;ENSSSCG00000022322;ENSSSCG00000024388;ENSSSCG00000026969;ENSSSCG00000029507;ENSSSCG00000033171;ENSSSCG00000035249;ENSSSCG00000037066;ENSSSCG00000040317
ko04934	Cushing syndrome	0.0289	0.0159	1.82	0.00445237	0.0305952	ENSSSCG00000000182;ENSSSCG00000002855;ENSSSCG00000006052;ENSSSCG00000006780;ENSSSCG00000009148;ENSSSCG00000009679;ENSSSCG00000010311;ENSSSCG00000011695;ENSSSCG00000014097;ENSSSCG00000015407;ENSSSCG00000016140;ENSSSCG00000016628;ENSSSCG00000017265;ENSSSCG00000017562;ENSSSCG00000024671;ENSSSCG00000030680;ENSSSCG00000031321;ENSSSCG00000033041;ENSSSCG00000034044;ENSSSCG00000035859;ENSSSCG00000040183;…
ko05133	Pertussis	0.0184	0.0085	2.17	0.00461692	0.0305952	ENSSSCG00000001422;ENSSSCG00000001676;ENSSSCG00000001959;ENSSSCG00000002383;ENSSSCG00000003814;ENSSSCG00000008090;ENSSSCG00000008953;ENSSSCG00000008957;ENSSSCG00000013551;ENSSSCG00000015407;ENSSSCG00000020970;ENSSSCG00000033171;Sus_scrofa_newGene_3072;Sus_scrofa_newGene_705
ko00053	Ascorbate and aldarate metabolism	0.0079	0.0022	3.63	0.0046407	0.0305952	ENSSSCG00000005361;ENSSSCG00000009667;ENSSSCG00000018041;ENSSSCG00000022390;ENSSSCG00000023749;ENSSSCG00000036274
ko05230	Central carbon metabolism in cancer	0.0158	0.0068	2.31	0.00490913	0.031535	ENSSSCG00000005965;ENSSSCG00000008261;ENSSSCG00000008841;ENSSSCG00000010517;ENSSSCG00000010698;ENSSSCG00000013366;ENSSSCG00000016720;ENSSSCG00000024018;ENSSSCG00000024351;ENSSSCG00000026969;ENSSSCG00000028197;ENSSSCG00000030827
ko01230	Biosynthesis of amino acids	0.0184	0.0086	2.14	0.00513305	0.0321491	ENSSSCG00000000685;ENSSSCG00000000694;ENSSSCG00000003253;ENSSSCG00000005287;ENSSSCG00000006717;ENSSSCG00000010517;ENSSSCG00000012440;ENSSSCG00000015340;ENSSSCG00000016720;ENSSSCG00000017759;ENSSSCG00000022343;ENSSSCG00000028197;ENSSSCG00000029163;ENSSSCG00000032556
ko05210	Colorectal cancer	0.0184	0.0089	2.07	0.00696577	0.0425636	ENSSSCG00000002383;ENSSSCG00000005965;ENSSSCG00000008963;ENSSSCG00000009148;ENSSSCG00000017265;ENSSSCG00000022322;ENSSSCG00000026969;ENSSSCG00000030680;ENSSSCG00000032357;ENSSSCG00000035249;ENSSSCG00000037066;ENSSSCG00000038185;ENSSSCG00000040486;Sus_scrofa_newGene_3072
ko04964	Proximal tubule bicarbonate reclamation	0.0079	0.0024	3.33	0.00735962	0.0438995	ENSSSCG00000006296;ENSSSCG00000007507;ENSSSCG00000011676;ENSSSCG00000017951;ENSSSCG00000023186;ENSSSCG00000033190
ko05167	Kaposi sarcoma-associated herpesvirus infection	0.0342	0.0208	1.65	0.00792136	0.0461514	ENSSSCG00000001695;ENSSSCG00000001952;ENSSSCG00000001986;ENSSSCG00000002383;ENSSSCG00000003814;ENSSSCG00000004856;ENSSSCG00000005215;ENSSSCG00000005965;ENSSSCG00000007477;ENSSSCG00000008953;ENSSSCG00000008959;ENSSSCG00000009148;ENSSSCG00000011877;ENSSSCG00000012050;ENSSSCG00000013551;ENSSSCG00000013909;ENSSSCG00000015579;ENSSSCG00000015801;ENSSSCG00000015802;ENSSSCG00000020970;ENSSSCG00000026969;…
ko04919	Thyroid hormone signaling pathway	0.0224	0.0119	1.88	0.00815383	0.0464261	ENSSSCG00000001716;ENSSSCG00000005965;ENSSSCG00000006194;ENSSSCG00000006296;ENSSSCG00000010483;ENSSSCG00000011676;ENSSSCG00000011714;ENSSSCG00000012050;ENSSSCG00000015660;ENSSSCG00000016027;ENSSSCG00000017874;ENSSSCG00000017951;ENSSSCG00000025176;ENSSSCG00000026969;ENSSSCG00000028197;ENSSSCG00000038509;ENSSSCG00000040638
ko05410	Hypertrophic cardiomyopathy	0.0197	0.0103	1.92	0.0106633	0.0593651	ENSSSCG00000000857;ENSSSCG00000004207;ENSSSCG00000004570;ENSSSCG00000011046;ENSSSCG00000015955;ENSSSCG00000016027;ENSSSCG00000016432;ENSSSCG00000017510;ENSSSCG00000017578;ENSSSCG00000017583;ENSSSCG00000017874;ENSSSCG00000020970;ENSSSCG00000028148;ENSSSCG00000036418;ENSSSCG00000037905
ko00230	Purine metabolism	0.025	0.0144	1.73	0.0130169	0.0708928	ENSSSCG00000003805;ENSSSCG00000004165;ENSSSCG00000006572;ENSSSCG00000008902;ENSSSCG00000009106;ENSSSCG00000010874;ENSSSCG00000010981;ENSSSCG00000011444;ENSSSCG00000013388;ENSSSCG00000014097;ENSSSCG00000016668;ENSSSCG00000016929;ENSSSCG00000021255;ENSSSCG00000022492;ENSSSCG00000023924;ENSSSCG00000026724;ENSSSCG00000028210;ENSSSCG00000034566;ENSSSCG00000040337
ko04392	Hippo signaling pathway - multiple species	0.0092	0.0035	2.66	0.0138542	0.0724421	ENSSSCG00000000107;ENSSSCG00000005027;ENSSSCG00000021731;ENSSSCG00000025568;ENSSSCG00000029201;ENSSSCG00000032601;ENSSSCG00000037142
ko04115	p53 signaling pathway	0.0171	0.0087	1.97	0.0138797	0.0724421	ENSSSCG00000000002;ENSSSCG00000000857;ENSSSCG00000002855;ENSSSCG00000004390;ENSSSCG00000004789;ENSSSCG00000008988;ENSSSCG00000010214;ENSSSCG00000027894;ENSSSCG00000029438;ENSSSCG00000035249;ENSSSCG00000037066;ENSSSCG00000037263;ENSSSCG00000040183
ko00603	Glycosphingolipid biosynthesis - globo and isoglobo series	0.0066	0.002	3.33	0.0141959	0.0725805	ENSSSCG00000021774;ENSSSCG00000031329;ENSSSCG00000038423;ENSSSCG00000038580;ENSSSCG00000045508
ko04270	Vascular smooth muscle contraction	0.025	0.015	1.66	0.0193197	0.0968017	ENSSSCG00000003814;ENSSSCG00000005095;ENSSSCG00000006572;ENSSSCG00000008294;ENSSSCG00000008629;ENSSSCG00000010023;ENSSSCG00000010325;ENSSSCG00000010429;ENSSSCG00000010925;ENSSSCG00000011695;ENSSSCG00000011867;ENSSSCG00000016331;ENSSSCG00000023351;ENSSSCG00000026602;ENSSSCG00000027407;ENSSSCG00000033041;ENSSSCG00000035649;ENSSSCG00000036402;ENSSSCG00000038973
ko05218	Melanoma	0.0145	0.0072	2	0.0197118	0.0968299	ENSSSCG00000000857;ENSSSCG00000008841;ENSSSCG00000012871;ENSSSCG00000015403;ENSSSCG00000016878;ENSSSCG00000024351;ENSSSCG00000024954;ENSSSCG00000026969;ENSSSCG00000035249;ENSSSCG00000037066;ENSSSCG00000040183
ko00561	Glycerolipid metabolism	0.0132	0.0063	2.08	0.0202406	0.0975154	ENSSSCG00000003839;ENSSSCG00000005361;ENSSSCG00000012202;ENSSSCG00000012841;ENSSSCG00000016912;ENSSSCG00000018041;ENSSSCG00000024134;ENSSSCG00000038423;ENSSSCG00000040608;ENSSSCG00000040631
ko04924	Renin secretion	0.0145	0.0073	1.98	0.0216399	0.0998683	ENSSSCG00000003814;ENSSSCG00000006572;ENSSSCG00000010325;ENSSSCG00000011695;ENSSSCG00000013388;ENSSSCG00000015407;ENSSSCG00000016668;ENSSSCG00000016672;ENSSSCG00000023924;ENSSSCG00000033041;ENSSSCG00000033190
ko04916	Melanogenesis	0.0197	0.0112	1.77	0.0216922	0.0998683	ENSSSCG00000000182;ENSSSCG00000003814;ENSSSCG00000006052;ENSSSCG00000006780;ENSSSCG00000009148;ENSSSCG00000009679;ENSSSCG00000010311;ENSSSCG00000015407;ENSSSCG00000016140;ENSSSCG00000016628;ENSSSCG00000024671;ENSSSCG00000026969;ENSSSCG00000030680;ENSSSCG00000033041;ENSSSCG00000035859
ko05161	Hepatitis B	0.0276	0.0173	1.6	0.0219249	0.0998683	ENSSSCG00000001952;ENSSSCG00000001986;ENSSSCG00000002383;ENSSSCG00000002855;ENSSSCG00000004856;ENSSSCG00000005215;ENSSSCG00000005965;ENSSSCG00000007477;ENSSSCG00000008953;ENSSSCG00000009002;ENSSSCG00000009664;ENSSSCG00000015801;ENSSSCG00000015802;ENSSSCG00000020970;ENSSSCG00000026940;ENSSSCG00000026969;ENSSSCG00000030408;ENSSSCG00000033171;ENSSSCG00000034379;ENSSSCG00000040486;Sus_scrofa_newGene_…
ko04913	Ovarian steroidogenesis	0.0105	0.0046	2.26	0.0225226	0.100256	ENSSSCG00000000857;ENSSSCG00000006337;ENSSSCG00000011147;ENSSSCG00000015579;ENSSSCG00000023351;ENSSSCG00000033041;ENSSSCG00000033844;Sus_scrofa_newGene_4874
ko04926	Relaxin signaling pathway	0.0224	0.0133	1.69	0.0228103	0.100256	ENSSSCG00000001695;ENSSSCG00000001952;ENSSSCG00000002383;ENSSSCG00000002829;ENSSSCG00000006503;ENSSSCG00000009545;ENSSSCG00000009856;ENSSSCG00000012135;ENSSSCG00000014852;ENSSSCG00000014985;ENSSSCG00000015407;ENSSSCG00000026969;ENSSSCG00000033041;ENSSSCG00000033171;ENSSSCG00000044051;ENSSSCG00000044700;Sus_scrofa_newGene_3072
ko04066	HIF-1 signaling pathway	0.0197	0.0114	1.74	0.0250225	0.10728	ENSSSCG00000000694;ENSSSCG00000000857;ENSSSCG00000001695;ENSSSCG00000006035;ENSSSCG00000008261;ENSSSCG00000010311;ENSSSCG00000011133;ENSSSCG00000012440;ENSSSCG00000013366;ENSSSCG00000013448;ENSSSCG00000017759;ENSSSCG00000020970;ENSSSCG00000022343;ENSSSCG00000028197;ENSSSCG00000032556
ko00280	Valine, leucine and isoleucine degradation	0.0118	0.0056	2.1	0.025265	0.10728	ENSSSCG00000003854;ENSSSCG00000005361;ENSSSCG00000008569;ENSSSCG00000009591;ENSSSCG00000018041;ENSSSCG00000022081;ENSSSCG00000023866;ENSSSCG00000028794;ENSSSCG00000029163
ko05418	Fluid shear stress and atherosclerosis	0.0237	0.0147	1.61	0.0303602	0.126638	ENSSSCG00000001695;ENSSSCG00000002383;ENSSSCG00000002627;ENSSSCG00000002754;ENSSSCG00000002829;ENSSSCG00000003814;ENSSSCG00000006088;ENSSSCG00000006502;ENSSSCG00000008090;ENSSSCG00000008601;ENSSSCG00000010948;ENSSSCG00000016027;ENSSSCG00000016635;ENSSSCG00000016991;ENSSSCG00000017277;ENSSSCG00000033171;ENSSSCG00000035836;Sus_scrofa_newGene_3072
ko03320	PPAR signaling pathway	0.0171	0.0097	1.76	0.0313403	0.126638	ENSSSCG00000007507;ENSSSCG00000011477;ENSSSCG00000012202;ENSSSCG00000012583;ENSSSCG00000012880;ENSSSCG00000013072;ENSSSCG00000013599;ENSSSCG00000014985;ENSSSCG00000035863;ENSSSCG00000035993;ENSSSCG00000036679;ENSSSCG00000040631;ENSSSCG00000040681
ko04925	Aldosterone synthesis and secretion	0.0171	0.0097	1.76	0.0313403	0.126638	ENSSSCG00000003814;ENSSSCG00000006296;ENSSSCG00000006572;ENSSSCG00000010311;ENSSSCG00000011111;ENSSSCG00000011676;ENSSSCG00000011695;ENSSSCG00000013079;ENSSSCG00000015871;ENSSSCG00000017562;ENSSSCG00000017951;ENSSSCG00000031321;ENSSSCG00000033041
ko05221	Acute myeloid leukemia	0.0132	0.0068	1.93	0.0325149	0.128423	ENSSSCG00000001573;ENSSSCG00000001912;ENSSSCG00000002866;ENSSSCG00000005965;ENSSSCG00000009148;ENSSSCG00000017475;ENSSSCG00000026969;ENSSSCG00000028964;ENSSSCG00000030680;ENSSSCG00000037910
ko05146	Amoebiasis	0.0197	0.0118	1.68	0.0328072	0.128423	ENSSSCG00000003709;ENSSSCG00000004207;ENSSSCG00000005284;ENSSSCG00000008953;ENSSSCG00000008959;ENSSSCG00000009002;ENSSSCG00000009545;ENSSSCG00000010313;ENSSSCG00000011377;ENSSSCG00000015556;ENSSSCG00000020970;ENSSSCG00000033041;ENSSSCG00000036352;ENSSSCG00000044051;ENSSSCG00000044700
ko00601	Glycosphingolipid biosynthesis - lacto and neolacto series	0.0079	0.0033	2.42	0.0341175	0.131497	ENSSSCG00000006360;ENSSSCG00000021774;ENSSSCG00000024393;ENSSSCG00000031329;ENSSSCG00000034351;ENSSSCG00000038580
ko00270	Cysteine and methionine metabolism	0.0105	0.0051	2.05	0.0388603	0.143292	ENSSSCG00000005287;ENSSSCG00000006717;ENSSSCG00000007252;ENSSSCG00000007278;ENSSSCG00000013366;ENSSSCG00000014108;ENSSSCG00000014219;ENSSSCG00000029163
ko00512	Mucin type O-glycan biosynthesis	0.0079	0.0034	2.35	0.0388936	0.143292	ENSSSCG00000002306;ENSSSCG00000003743;ENSSSCG00000005277;ENSSSCG00000007465;ENSSSCG00000015907;ENSSSCG00000026146
ko05216	Thyroid cancer	0.0079	0.0034	2.35	0.0388936	0.143292	ENSSSCG00000005965;ENSSSCG00000009148;ENSSSCG00000026969;ENSSSCG00000030680;ENSSSCG00000035249;ENSSSCG00000037066
ko04015	Rap1 signaling pathway	0.0382	0.0272	1.4	0.0394929	0.143391	ENSSSCG00000000857;ENSSSCG00000001695;ENSSSCG00000003814;ENSSSCG00000004789;ENSSSCG00000005457;ENSSSCG00000006035;ENSSSCG00000006530;ENSSSCG00000008509;ENSSSCG00000008841;ENSSSCG00000010169;ENSSSCG00000010483;ENSSSCG00000010698;ENSSSCG00000012135;ENSSSCG00000012871;ENSSSCG00000014391;ENSSSCG00000015403;ENSSSCG00000015407;ENSSSCG00000016878;ENSSSCG00000024351;ENSSSCG00000024954;ENSSSCG00000026969;…
ko05414	Dilated cardiomyopathy	0.0184	0.0111	1.66	0.0407222	0.145743	ENSSSCG00000000857;ENSSSCG00000004207;ENSSSCG00000004570;ENSSSCG00000011046;ENSSSCG00000015955;ENSSSCG00000016027;ENSSSCG00000017510;ENSSSCG00000017578;ENSSSCG00000017583;ENSSSCG00000017874;ENSSSCG00000028148;ENSSSCG00000033041;ENSSSCG00000036418;ENSSSCG00000037905
ko04922	Glucagon signaling pathway	0.0171	0.0101	1.7	0.0415494	0.146609	ENSSSCG00000003814;ENSSSCG00000007507;ENSSSCG00000007744;ENSSSCG00000010311;ENSSSCG00000010517;ENSSSCG00000012880;ENSSSCG00000013366;ENSSSCG00000013388;ENSSSCG00000016432;ENSSSCG00000016720;ENSSSCG00000028197;ENSSSCG00000033041;ENSSSCG00000035037
ko05145	Toxoplasmosis	0.0184	0.0112	1.65	0.0434133	0.151058	ENSSSCG00000001952;ENSSSCG00000003709;ENSSSCG00000004207;ENSSSCG00000005215;ENSSSCG00000009002;ENSSSCG00000010330;ENSSSCG00000011377;ENSSSCG00000015407;ENSSSCG00000015556;ENSSSCG00000015955;ENSSSCG00000027529;ENSSSCG00000029160;ENSSSCG00000033171;ENSSSCG00000034379
ko00750	Vitamin B6 metabolism	0.0039	0.0011	3.63	0.0442477	0.151852	ENSSSCG00000005287;ENSSSCG00000034632;ENSSSCG00000034758
ko04062	Chemokine signaling pathway	0.0263	0.0176	1.49	0.0454711	0.153942	ENSSSCG00000001952;ENSSSCG00000005215;ENSSSCG00000008629;ENSSSCG00000008953;ENSSSCG00000008957;ENSSSCG00000008959;ENSSSCG00000009664;ENSSSCG00000010683;ENSSSCG00000014310;ENSSSCG00000014852;ENSSSCG00000015407;ENSSSCG00000016254;ENSSSCG00000017466;ENSSSCG00000017705;ENSSSCG00000024759;ENSSSCG00000026969;ENSSSCG00000031118;ENSSSCG00000032474;ENSSSCG00000037579;ENSSSCG00000040546
ko04670	Leukocyte transendothelial migration	0.0184	0.0113	1.63	0.0462274	0.154416	ENSSSCG00000002829;ENSSSCG00000008250;ENSSSCG00000008629;ENSSSCG00000009664;ENSSSCG00000010313;ENSSSCG00000015407;ENSSSCG00000017277;ENSSSCG00000032330;ENSSSCG00000033171;ENSSSCG00000036036;ENSSSCG00000038901;ENSSSCG00000040546;ENSSSCG00000040904;ENSSSCG00000041667
ko05032	Morphine addiction	0.0158	0.0093	1.7	0.0484334	0.159656	ENSSSCG00000003805;ENSSSCG00000004165;ENSSSCG00000010683;ENSSSCG00000013388;ENSSSCG00000014097;ENSSSCG00000014852;ENSSSCG00000015407;ENSSSCG00000016668;ENSSSCG00000016929;ENSSSCG00000021902;ENSSSCG00000023924;ENSSSCG00000033041
ko01200	Carbon metabolism	0.0197	0.0125	1.58	0.050452	0.161779	ENSSSCG00000000685;ENSSSCG00000000694;ENSSSCG00000005287;ENSSSCG00000006717;ENSSSCG00000008261;ENSSSCG00000010517;ENSSSCG00000012440;ENSSSCG00000013302;ENSSSCG00000016720;ENSSSCG00000017759;ENSSSCG00000022343;ENSSSCG00000022390;ENSSSCG00000028197;ENSSSCG00000032556;ENSSSCG00000038602
ko00140	Steroid hormone biosynthesis	0.0105	0.0054	1.94	0.0517276	0.161779	ENSSSCG00000006337;ENSSSCG00000011147;ENSSSCG00000015616;ENSSSCG00000021739;ENSSSCG00000033844;ENSSSCG00000036274;ENSSSCG00000038873;Sus_scrofa_newGene_4874
ko04218	Cellular senescence	0.0263	0.0179	1.47	0.0525358	0.161779	ENSSSCG00000001986;ENSSSCG00000002855;ENSSSCG00000003814;ENSSSCG00000004856;ENSSSCG00000005965;ENSSSCG00000007477;ENSSSCG00000008090;ENSSSCG00000008953;ENSSSCG00000010214;ENSSSCG00000015540;ENSSSCG00000020970;ENSSSCG00000026733;ENSSSCG00000026969;ENSSSCG00000028304;ENSSSCG00000029411;ENSSSCG00000033171;ENSSSCG00000034379;ENSSSCG00000035249;ENSSSCG00000037066;ENSSSCG00000040183
ko04520	Adherens junction	0.0145	0.0084	1.72	0.0527342	0.161779	ENSSSCG00000000504;ENSSSCG00000001814;ENSSSCG00000007585;ENSSSCG00000008250;ENSSSCG00000009148;ENSSSCG00000010313;ENSSSCG00000024351;ENSSSCG00000027074;ENSSSCG00000030680;ENSSSCG00000032613;ENSSSCG00000036679
ko04370	VEGF signaling pathway	0.0118	0.0064	1.84	0.052952	0.161779	ENSSSCG00000001695;ENSSSCG00000006988;ENSSSCG00000007477;ENSSSCG00000015579;ENSSSCG00000023351;ENSSSCG00000026969;ENSSSCG00000033171;ENSSSCG00000035952;ENSSSCG00000040546
ko05204	Chemical carcinogenesis	0.0118	0.0064	1.84	0.052952	0.161779	ENSSSCG00000002627;ENSSSCG00000010853;ENSSSCG00000015579;ENSSSCG00000015616;ENSSSCG00000021557;ENSSSCG00000033844;ENSSSCG00000035347;ENSSSCG00000035836;ENSSSCG00000036274
ko04976	Bile secretion	0.0158	0.0095	1.66	0.0553741	0.164764	ENSSSCG00000000584;ENSSSCG00000006296;ENSSSCG00000009215;ENSSSCG00000010853;ENSSSCG00000011676;ENSSSCG00000017561;ENSSSCG00000017951;ENSSSCG00000026996;ENSSSCG00000032456;ENSSSCG00000033041;ENSSSCG00000033190;ENSSSCG00000036274
ko04960	Aldosterone-regulated sodium reabsorption	0.0079	0.0037	2.16	0.0556736	0.164764	ENSSSCG00000000857;ENSSSCG00000006296;ENSSSCG00000011676;ENSSSCG00000017951;ENSSSCG00000021443;ENSSSCG00000026969
ko04625	C-type lectin receptor signaling pathway	0.0197	0.0127	1.56	0.0565192	0.164764	ENSSSCG00000001676;ENSSSCG00000001952;ENSSSCG00000001986;ENSSSCG00000003814;ENSSSCG00000003926;ENSSSCG00000004856;ENSSSCG00000007477;ENSSSCG00000010580;ENSSSCG00000015579;ENSSSCG00000017753;ENSSSCG00000020970;ENSSSCG00000026969;ENSSSCG00000031487;ENSSSCG00000033171;Sus_scrofa_newGene_3072
ko00514	Other types of O-glycan biosynthesis	0.0105	0.0055	1.9	0.0565596	0.164764	ENSSSCG00000002306;ENSSSCG00000003743;ENSSSCG00000006360;ENSSSCG00000012088;ENSSSCG00000015567;ENSSSCG00000015907;ENSSSCG00000026146;ENSSSCG00000028879
ko04750	Inflammatory mediator regulation of TRP channels	0.0171	0.0107	1.6	0.060923	0.175435	ENSSSCG00000000857;ENSSSCG00000003814;ENSSSCG00000005095;ENSSSCG00000006186;ENSSSCG00000010311;ENSSSCG00000011576;ENSSSCG00000021206;ENSSSCG00000023351;ENSSSCG00000027030;ENSSSCG00000033041;ENSSSCG00000033171;ENSSSCG00000034379;ENSSSCG00000040207
ko00565	Ether lipid metabolism	0.0105	0.0056	1.87	0.061669	0.175565	ENSSSCG00000002828;ENSSSCG00000003839;ENSSSCG00000010023;ENSSSCG00000016912;ENSSSCG00000017116;ENSSSCG00000023351;ENSSSCG00000030262;ENSSSCG00000038269
ko00980	Metabolism of xenobiotics by cytochrome P450	0.0105	0.0057	1.84	0.067058	0.186689	ENSSSCG00000002627;ENSSSCG00000003491;ENSSSCG00000010853;ENSSSCG00000012053;ENSSSCG00000015616;ENSSSCG00000033844;ENSSSCG00000035836;ENSSSCG00000036274
ko05134	Legionellosis	0.0118	0.0067	1.76	0.0670667	0.186689	ENSSSCG00000001952;ENSSSCG00000008953;ENSSSCG00000008959;ENSSSCG00000009002;ENSSSCG00000010580;ENSSSCG00000013551;ENSSSCG00000020970;ENSSSCG00000024388;ENSSSCG00000029160
ko00604	Glycosphingolipid biosynthesis - ganglio series	0.0053	0.0021	2.53	0.0680184	0.187257	ENSSSCG00000000433;ENSSSCG00000005628;ENSSSCG00000008227;ENSSSCG00000031329
ko05213	Endometrial cancer	0.0105	0.0058	1.8	0.0727283	0.198047	ENSSSCG00000005965;ENSSSCG00000008250;ENSSSCG00000009148;ENSSSCG00000017265;ENSSSCG00000026969;ENSSSCG00000030680;ENSSSCG00000035249;ENSSSCG00000037066
ko00562	Inositol phosphate metabolism	0.0132	0.0079	1.66	0.0759127	0.204042	ENSSSCG00000000685;ENSSSCG00000004405;ENSSSCG00000010483;ENSSSCG00000012315;ENSSSCG00000015283;ENSSSCG00000023749;ENSSSCG00000024162;ENSSSCG00000030345;ENSSSCG00000036785;ENSSSCG00000040524
ko04060	Cytokine-cytokine receptor interaction	0.0382	0.029	1.32	0.0765588	0.204042	ENSSSCG00000000232;ENSSSCG00000000363;ENSSSCG00000000442;ENSSSCG00000007817;ENSSSCG00000008090;ENSSSCG00000008953;ENSSSCG00000008957;ENSSSCG00000008959;ENSSSCG00000012915;ENSSSCG00000013766;ENSSSCG00000013909;ENSSSCG00000014310;ENSSSCG00000016254;ENSSSCG00000016322;ENSSSCG00000017466;ENSSSCG00000017705;ENSSSCG00000020970;ENSSSCG00000021206;ENSSSCG00000021647;ENSSSCG00000023909;ENSSSCG00000024759;…
ko05010	Alzheimer disease	0.05	0.0396	1.26	0.0784062	0.205329	ENSSSCG00000000107;ENSSSCG00000000182;ENSSSCG00000000439;ENSSSCG00000000694;ENSSSCG00000002639;ENSSSCG00000003088;ENSSSCG00000003814;ENSSSCG00000003903;ENSSSCG00000006052;ENSSSCG00000006780;ENSSSCG00000008090;ENSSSCG00000009679;ENSSSCG00000009856;ENSSSCG00000010330;ENSSSCG00000011027;ENSSSCG00000011723;ENSSSCG00000012074;ENSSSCG00000013545;ENSSSCG00000014927;ENSSSCG00000015579;ENSSSCG00000016140;…
ko00480	Glutathione metabolism	0.0105	0.0059	1.77	0.0786806	0.205329	ENSSSCG00000002627;ENSSSCG00000005911;ENSSSCG00000010055;ENSSSCG00000010056;ENSSSCG00000022742;ENSSSCG00000033727;ENSSSCG00000035836;ENSSSCG00000036438
ko00250	Alanine, aspartate and glutamate metabolism	0.0079	0.0042	1.9	0.0919873	0.23758	ENSSSCG00000000665;ENSSSCG00000001090;ENSSSCG00000008902;ENSSSCG00000010874;ENSSSCG00000015340;ENSSSCG00000024752
ko05132	Salmonella infection	0.0342	0.0261	1.31	0.0937811	0.239741	ENSSSCG00000000694;ENSSSCG00000001676;ENSSSCG00000001952;ENSSSCG00000002383;ENSSSCG00000005965;ENSSSCG00000007585;ENSSSCG00000008629;ENSSSCG00000008953;ENSSSCG00000009002;ENSSSCG00000009148;ENSSSCG00000011471;ENSSSCG00000015283;ENSSSCG00000016019;ENSSSCG00000016578;ENSSSCG00000016579;ENSSSCG00000020970;ENSSSCG00000027529;ENSSSCG00000030680;ENSSSCG00000033171;ENSSSCG00000034379;ENSSSCG00000035669;…
ko05214	Glioma	0.0118	0.0074	1.6	0.108414	0.273167	ENSSSCG00000000857;ENSSSCG00000003814;ENSSSCG00000008841;ENSSSCG00000010311;ENSSSCG00000011111;ENSSSCG00000026969;ENSSSCG00000035249;ENSSSCG00000037066;ENSSSCG00000040183
ko00260	Glycine, serine and threonine metabolism	0.0079	0.0044	1.81	0.109384	0.273167	ENSSSCG00000005287;ENSSSCG00000006717;ENSSSCG00000010517;ENSSSCG00000014108;ENSSSCG00000016720;ENSSSCG00000029945
ko05140	Leishmaniasis	0.0132	0.0085	1.55	0.110128	0.273167	ENSSSCG00000001952;ENSSSCG00000002383;ENSSSCG00000005215;ENSSSCG00000008090;ENSSSCG00000009002;ENSSSCG00000013551;ENSSSCG00000015579;ENSSSCG00000031380;ENSSSCG00000033171;Sus_scrofa_newGene_3072
ko01212	Fatty acid metabolism	0.0105	0.0064	1.64	0.112645	0.276673	ENSSSCG00000008569;ENSSSCG00000012583;ENSSSCG00000012880;ENSSSCG00000013072;ENSSSCG00000021739;ENSSSCG00000023866;ENSSSCG00000029944;ENSSSCG00000038873
ko00430	Taurine and hypotaurine metabolism	0.0039	0.0016	2.49	0.11387	0.276965	ENSSSCG00000010055;ENSSSCG00000010056;ENSSSCG00000014219
ko05202	Transcriptional misregulation in cancer	0.0316	0.0244	1.29	0.116158	0.279815	ENSSSCG00000000857;ENSSSCG00000001912;ENSSSCG00000002507;ENSSSCG00000002866;ENSSSCG00000005385;ENSSSCG00000005965;ENSSSCG00000008645;ENSSSCG00000008953;ENSSSCG00000010312;ENSSSCG00000011810;ENSSSCG00000011877;ENSSSCG00000013307;ENSSSCG00000015237;ENSSSCG00000017475;ENSSSCG00000020970;ENSSSCG00000022318;ENSSSCG00000024351;ENSSSCG00000027529;ENSSSCG00000034207;ENSSSCG00000035249;ENSSSCG00000037066;…
ko04014	Ras signaling pathway	0.0368	0.0292	1.26	0.118175	0.281962	ENSSSCG00000000857;ENSSSCG00000001695;ENSSSCG00000002960;ENSSSCG00000003814;ENSSSCG00000006035;ENSSSCG00000006530;ENSSSCG00000008509;ENSSSCG00000008841;ENSSSCG00000009048;ENSSSCG00000010023;ENSSSCG00000010459;ENSSSCG00000010483;ENSSSCG00000010698;ENSSSCG00000012135;ENSSSCG00000012871;ENSSSCG00000014146;ENSSSCG00000015403;ENSSSCG00000016878;ENSSSCG00000017753;ENSSSCG00000023351;ENSSSCG00000024351;…
ko04971	Gastric acid secretion	0.0118	0.0076	1.56	0.122376	0.288313	ENSSSCG00000003814;ENSSSCG00000006296;ENSSSCG00000010311;ENSSSCG00000011676;ENSSSCG00000011867;ENSSSCG00000015407;ENSSSCG00000017951;ENSSSCG00000033041;ENSSSCG00000033815
ko05215	Prostate cancer	0.0145	0.0098	1.48	0.123139	0.288313	ENSSSCG00000000857;ENSSSCG00000001952;ENSSSCG00000002855;ENSSSCG00000008841;ENSSSCG00000009148;ENSSSCG00000010312;ENSSSCG00000010698;ENSSSCG00000012371;ENSSSCG00000022318;ENSSSCG00000026969;ENSSSCG00000030680
ko00040	Pentose and glucuronate interconversions	0.0053	0.0026	2.05	0.127016	0.292242	ENSSSCG00000004679;ENSSSCG00000011254;ENSSSCG00000036274;ENSSSCG00000040608
ko04150	mTOR signaling pathway	0.025	0.0189	1.32	0.12715	0.292242	ENSSSCG00000000182;ENSSSCG00000000857;ENSSSCG00000006052;ENSSSCG00000006780;ENSSSCG00000009679;ENSSSCG00000009793;ENSSSCG00000013292;ENSSSCG00000016140;ENSSSCG00000016628;ENSSSCG00000017551;ENSSSCG00000021443;ENSSSCG00000024671;ENSSSCG00000025240;ENSSSCG00000026969;ENSSSCG00000027894;ENSSSCG00000029438;ENSSSCG00000029507;ENSSSCG00000031888;ENSSSCG00000035859
ko04713	Circadian entrainment	0.0158	0.011	1.44	0.128475	0.292603	ENSSSCG00000002383;ENSSSCG00000003814;ENSSSCG00000006344;ENSSSCG00000009856;ENSSSCG00000010311;ENSSSCG00000010429;ENSSSCG00000015407;ENSSSCG00000016672;ENSSSCG00000017562;ENSSSCG00000017983;ENSSSCG00000033041;ENSSSCG00000034044
ko00533	Glycosaminoglycan biosynthesis - keratan sulfate	0.0039	0.0017	2.35	0.130929	0.295505	ENSSSCG00000002709;ENSSSCG00000006360;ENSSSCG00000022031
ko04620	Toll-like receptor signaling pathway	0.0184	0.0134	1.38	0.136373	0.303949	ENSSSCG00000001952;ENSSSCG00000002383;ENSSSCG00000008953;ENSSSCG00000009002;ENSSSCG00000011877;ENSSSCG00000015801;ENSSSCG00000015802;ENSSSCG00000017705;ENSSSCG00000020705;ENSSSCG00000020970;ENSSSCG00000032474;ENSSSCG00000033171;ENSSSCG00000034379;Sus_scrofa_newGene_3072
ko04610	Complement and coagulation cascades	0.0132	0.0089	1.48	0.137096	0.303949	ENSSSCG00000001422;ENSSSCG00000009138;ENSSSCG00000010312;ENSSSCG00000010893;ENSSSCG00000011806;ENSSSCG00000013551;ENSSSCG00000016859;ENSSSCG00000022447;ENSSSCG00000027030;ENSSSCG00000032434
ko04215	Apoptosis - multiple species	0.0066	0.0037	1.8	0.141432	0.310811	ENSSSCG00000022322;ENSSSCG00000027529;ENSSSCG00000032684;ENSSSCG00000040486;ENSSSCG00000050172
ko04912	GnRH signaling pathway	0.0145	0.0102	1.42	0.149889	0.326532	ENSSSCG00000002829;ENSSSCG00000003814;ENSSSCG00000009664;ENSSSCG00000010311;ENSSSCG00000014336;ENSSSCG00000023351;ENSSSCG00000026969;ENSSSCG00000033041;ENSSSCG00000033171;ENSSSCG00000034379;Sus_scrofa_newGene_3072
ko04540	Gap junction	0.0132	0.0092	1.43	0.159399	0.344255	ENSSSCG00000002639;ENSSSCG00000005457;ENSSSCG00000008841;ENSSSCG00000010214;ENSSSCG00000010429;ENSSSCG00000013545;ENSSSCG00000015407;ENSSSCG00000016216;ENSSSCG00000026969;ENSSSCG00000033041
ko04012	ErbB signaling pathway	0.0132	0.0093	1.42	0.167209	0.358036	ENSSSCG00000004607;ENSSSCG00000005965;ENSSSCG00000008963;ENSSSCG00000009048;ENSSSCG00000010311;ENSSSCG00000015839;ENSSSCG00000020725;ENSSSCG00000026969;ENSSSCG00000038185;Sus_scrofa_newGene_3072
ko05100	Bacterial invasion of epithelial cells	0.0105	0.0071	1.48	0.171346	0.363786	ENSSSCG00000002786;ENSSSCG00000008250;ENSSSCG00000009029;ENSSSCG00000009048;ENSSSCG00000010313;ENSSSCG00000016635;ENSSSCG00000024351;ENSSSCG00000040546
ko00910	Nitrogen metabolism	0.0039	0.002	2	0.186663	0.392975	ENSSSCG00000004565;ENSSSCG00000006143;ENSSSCG00000023186
ko04530	Tight junction	0.0237	0.0189	1.25	0.189009	0.394597	ENSSSCG00000004366;ENSSSCG00000004367;ENSSSCG00000006502;ENSSSCG00000006688;ENSSSCG00000007585;ENSSSCG00000008629;ENSSSCG00000015710;ENSSSCG00000016216;ENSSSCG00000016432;ENSSSCG00000016824;ENSSSCG00000027407;ENSSSCG00000036402;ENSSSCG00000037499;ENSSSCG00000038901;ENSSSCG00000039793;ENSSSCG00000040904;ENSSSCG00000041667;Sus_scrofa_newGene_3072
ko04340	Hedgehog signaling pathway	0.0079	0.0051	1.54	0.193523	0.399985	ENSSSCG00000000107;ENSSSCG00000000443;ENSSSCG00000009045;ENSSSCG00000010654;ENSSSCG00000014852;ENSSSCG00000027312
ko05323	Rheumatoid arthritis	0.0211	0.0166	1.27	0.194783	0.399985	ENSSSCG00000001695;ENSSSCG00000002383;ENSSSCG00000006035;ENSSSCG00000008090;ENSSSCG00000008953;ENSSSCG00000008957;ENSSSCG00000008959;ENSSSCG00000009002;ENSSSCG00000010948;ENSSSCG00000011877;ENSSSCG00000014985;ENSSSCG00000016254;ENSSSCG00000017705;ENSSSCG00000020970;ENSSSCG00000040725;Sus_scrofa_newGene_3072
ko01522	Endocrine resistance	0.0132	0.0097	1.36	0.2002	0.407768	ENSSSCG00000000857;ENSSSCG00000002383;ENSSSCG00000002829;ENSSSCG00000007067;ENSSSCG00000025176;ENSSSCG00000026969;ENSSSCG00000033041;ENSSSCG00000033171;ENSSSCG00000038509;Sus_scrofa_newGene_3072
ko04213	Longevity regulating pathway - multiple species	0.0092	0.0063	1.46	0.203335	0.410813	ENSSSCG00000000857;ENSSSCG00000013302;ENSSSCG00000016432;ENSSSCG00000026969;ENSSSCG00000029160;ENSSSCG00000036724;ENSSSCG00000040317
ko04979	Cholesterol metabolism	0.0079	0.0052	1.51	0.205442	0.411749	ENSSSCG00000001063;ENSSSCG00000003088;ENSSSCG00000008701;ENSSSCG00000013599;ENSSSCG00000021464;ENSSSCG00000040631
ko04726	Serotonergic synapse	0.0145	0.011	1.32	0.211357	0.420242	ENSSSCG00000004475;ENSSSCG00000005533;ENSSSCG00000010459;ENSSSCG00000015407;ENSSSCG00000015579;ENSSSCG00000016991;ENSSSCG00000017797;ENSSSCG00000023351;ENSSSCG00000026969;ENSSSCG00000033041;ENSSSCG00000035347
ko04910	Insulin signaling pathway	0.0197	0.0158	1.25	0.221588	0.437115	ENSSSCG00000003814;ENSSSCG00000004607;ENSSSCG00000007507;ENSSSCG00000007682;ENSSSCG00000007744;ENSSSCG00000008261;ENSSSCG00000010464;ENSSSCG00000013388;ENSSSCG00000013448;ENSSSCG00000016432;ENSSSCG00000026969;ENSSSCG00000029944;ENSSSCG00000031261;ENSSSCG00000036679;ENSSSCG00000036956
ko00330	Arginine and proline metabolism	0.0092	0.0065	1.41	0.225435	0.44123	ENSSSCG00000003253;ENSSSCG00000005361;ENSSSCG00000009856;ENSSSCG00000012911;ENSSSCG00000018041;ENSSSCG00000021220;ENSSSCG00000024752
ko04260	Cardiac muscle contraction	0.0132	0.0101	1.3	0.235724	0.446153	ENSSSCG00000003903;ENSSSCG00000004570;ENSSSCG00000006296;ENSSSCG00000011676;ENSSSCG00000017510;ENSSSCG00000017874;ENSSSCG00000017951;ENSSSCG00000018078;ENSSSCG00000036418;Sus_scrofa_newGene_1886
ko05163	Human cytomegalovirus infection	0.0289	0.0245	1.18	0.237406	0.446153	ENSSSCG00000001695;ENSSSCG00000001952;ENSSSCG00000001986;ENSSSCG00000003814;ENSSSCG00000004856;ENSSSCG00000005965;ENSSSCG00000007477;ENSSSCG00000008629;ENSSSCG00000008841;ENSSSCG00000008953;ENSSSCG00000009664;ENSSSCG00000015407;ENSSSCG00000015579;ENSSSCG00000016027;ENSSSCG00000017705;ENSSSCG00000020970;ENSSSCG00000024759;ENSSSCG00000026969;ENSSSCG00000033041;ENSSSCG00000033171;ENSSSCG00000040183;…
ko04144	Endocytosis	0.0382	0.0332	1.15	0.242523	0.446153	ENSSSCG00000000439;ENSSSCG00000001912;ENSSSCG00000005177;ENSSSCG00000008841;ENSSSCG00000010401;ENSSSCG00000010528;ENSSSCG00000010683;ENSSSCG00000010698;ENSSSCG00000011027;ENSSSCG00000012054;ENSSSCG00000014023;ENSSSCG00000014391;ENSSSCG00000014852;ENSSSCG00000015540;ENSSSCG00000016635;ENSSSCG00000016857;ENSSSCG00000017601;ENSSSCG00000020666;ENSSSCG00000024136;ENSSSCG00000025514;ENSSSCG00000025980;…
ko00600	Sphingolipid metabolism	0.0079	0.0055	1.43	0.242655	0.446153	ENSSSCG00000003839;ENSSSCG00000006995;ENSSSCG00000009152;ENSSSCG00000016912;ENSSSCG00000027865;ENSSSCG00000038423
ko04970	Salivary secretion	0.0132	0.0102	1.29	0.244954	0.446153	ENSSSCG00000003814;ENSSSCG00000006296;ENSSSCG00000008742;ENSSSCG00000009856;ENSSSCG00000010325;ENSSSCG00000010429;ENSSSCG00000011676;ENSSSCG00000017951;ENSSSCG00000028277;ENSSSCG00000033041
ko05144	Malaria	0.0158	0.0126	1.26	0.245502	0.446153	ENSSSCG00000004012;ENSSSCG00000004789;ENSSSCG00000006088;ENSSSCG00000008601;ENSSSCG00000008953;ENSSSCG00000009002;ENSSSCG00000013916;ENSSSCG00000015403;ENSSSCG00000017277;ENSSSCG00000020970;ENSSSCG00000024351;ENSSSCG00000040701
ko00061	Fatty acid biosynthesis	0.0039	0.0023	1.74	0.247222	0.446153	ENSSSCG00000012583;ENSSSCG00000023866;ENSSSCG00000029944
ko00515	Mannose type O-glycan biosynthesis	0.0039	0.0023	1.74	0.247222	0.446153	ENSSSCG00000006360;ENSSSCG00000011293;ENSSSCG00000012940
ko00770	Pantothenate and CoA biosynthesis	0.0039	0.0023	1.74	0.247222	0.446153	ENSSSCG00000005361;ENSSSCG00000018041;ENSSSCG00000029163
ko00052	Galactose metabolism	0.0066	0.0045	1.48	0.24754	0.446153	ENSSSCG00000008261;ENSSSCG00000028197;ENSSSCG00000033196;ENSSSCG00000038423;ENSSSCG00000040608
ko01523	Antifolate resistance	0.0066	0.0045	1.48	0.24754	0.446153	ENSSSCG00000007874;ENSSSCG00000009215;ENSSSCG00000017561;ENSSSCG00000020970;ENSSSCG00000026996
ko00030	Pentose phosphate pathway	0.0053	0.0034	1.57	0.250176	0.447683	ENSSSCG00000017759;ENSSSCG00000022390;ENSSSCG00000028197;ENSSSCG00000032556
ko04261	Adrenergic signaling in cardiomyocytes	0.0197	0.0163	1.21	0.257901	0.458234	ENSSSCG00000003814;ENSSSCG00000004570;ENSSSCG00000006296;ENSSSCG00000010311;ENSSSCG00000011676;ENSSSCG00000011695;ENSSSCG00000015407;ENSSSCG00000017510;ENSSSCG00000017874;ENSSSCG00000017951;ENSSSCG00000033041;ENSSSCG00000033171;ENSSSCG00000033185;ENSSSCG00000035124;ENSSSCG00000036418
ko00290	Valine, leucine and isoleucine biosynthesis	0.0013	0.0004	3.33	0.268442	0.470292	ENSSSCG00000029163
ko00780	Biotin metabolism	0.0013	0.0004	3.33	0.268442	0.470292	ENSSSCG00000004150
ko04973	Carbohydrate digestion and absorption	0.0079	0.0058	1.35	0.281652	0.490008	ENSSSCG00000006296;ENSSSCG00000008261;ENSSSCG00000011676;ENSSSCG00000017951;ENSSSCG00000028277;ENSSSCG00000039651
ko02010	ABC transporters	0.0092	0.007	1.31	0.283864	0.490451	ENSSSCG00000007874;ENSSSCG00000009215;ENSSSCG00000012006;ENSSSCG00000017257;ENSSSCG00000017561;ENSSSCG00000026996;ENSSSCG00000032456
ko04114	Oocyte meiosis	0.0158	0.0131	1.21	0.288472	0.493764	ENSSSCG00000000857;ENSSSCG00000001808;ENSSSCG00000002855;ENSSSCG00000003814;ENSSSCG00000010035;ENSSSCG00000010214;ENSSSCG00000010311;ENSSSCG00000010606;ENSSSCG00000012371;ENSSSCG00000017032;ENSSSCG00000033171;ENSSSCG00000036776
ko04935	Growth hormone synthesis, secretion and action	0.0145	0.0119	1.22	0.290785	0.493764	ENSSSCG00000000857;ENSSSCG00000002383;ENSSSCG00000005215;ENSSSCG00000013735;ENSSSCG00000015407;ENSSSCG00000026969;ENSSSCG00000033041;ENSSSCG00000033171;ENSSSCG00000033815;ENSSSCG00000034379;ENSSSCG00000036956
ko00071	Fatty acid degradation	0.0066	0.0047	1.39	0.291694	0.493764	ENSSSCG00000005361;ENSSSCG00000008569;ENSSSCG00000012583;ENSSSCG00000012880;ENSSSCG00000018041
ko05034	Alcoholism	0.0171	0.0143	1.19	0.294423	0.495039	ENSSSCG00000001700;ENSSSCG00000003814;ENSSSCG00000005400;ENSSSCG00000006163;ENSSSCG00000015407;ENSSSCG00000021411;ENSSSCG00000026969;ENSSSCG00000033041;ENSSSCG00000039307;ENSSSCG00000042208;ENSSSCG00000044013;ENSSSCG00000045769;ENSSSCG00000047083
ko04911	Insulin secretion	0.0105	0.0084	1.25	0.306962	0.508669	ENSSSCG00000006296;ENSSSCG00000010311;ENSSSCG00000010325;ENSSSCG00000011676;ENSSSCG00000013897;ENSSSCG00000016672;ENSSSCG00000017951;ENSSSCG00000033041
ko04730	Long-term depression	0.0092	0.0072	1.28	0.308209	0.508669	ENSSSCG00000000857;ENSSSCG00000009856;ENSSSCG00000010429;ENSSSCG00000015407;ENSSSCG00000023351;ENSSSCG00000026969;ENSSSCG00000033041
ko00340	Histidine metabolism	0.0039	0.0026	1.54	0.310226	0.508669	ENSSSCG00000005361;ENSSSCG00000012911;ENSSSCG00000018041
ko04928	Parathyroid hormone synthesis, secretion and action	0.0132	0.0109	1.21	0.31268	0.508669	ENSSSCG00000002383;ENSSSCG00000003805;ENSSSCG00000011125;ENSSSCG00000014336;ENSSSCG00000014852;ENSSSCG00000015407;ENSSSCG00000015871;ENSSSCG00000016929;ENSSSCG00000024236;ENSSSCG00000033041
ko00730	Thiamine metabolism	0.0026	0.0015	1.77	0.312682	0.508669	ENSSSCG00000015462;ENSSSCG00000040337
ko00380	Tryptophan metabolism	0.0066	0.0049	1.33	0.321852	0.511014	ENSSSCG00000005361;ENSSSCG00000013302;ENSSSCG00000018041;ENSSSCG00000033636;ENSSSCG00000033844
ko00620	Pyruvate metabolism	0.0066	0.0049	1.33	0.321852	0.511014	ENSSSCG00000005361;ENSSSCG00000007507;ENSSSCG00000013366;ENSSSCG00000018041;ENSSSCG00000038602
ko04972	Pancreatic secretion	0.0132	0.011	1.2	0.322712	0.511014	ENSSSCG00000006296;ENSSSCG00000008742;ENSSSCG00000010023;ENSSSCG00000010325;ENSSSCG00000011676;ENSSSCG00000016557;ENSSSCG00000017874;ENSSSCG00000017951;ENSSSCG00000028277;ENSSSCG00000033041
ko04391	Hippo signaling pathway - fly	0.0013	0.0005	2.66	0.323446	0.511014	ENSSSCG00000037142
ko04110	Cell cycle	0.0158	0.0134	1.17	0.324322	0.511014	ENSSSCG00000002855;ENSSSCG00000005965;ENSSSCG00000010035;ENSSSCG00000010214;ENSSSCG00000017032;ENSSSCG00000027557;ENSSSCG00000032180;ENSSSCG00000035249;ENSSSCG00000036776;ENSSSCG00000037066;ENSSSCG00000040183;ENSSSCG00000040461
ko00650	Butanoate metabolism	0.0039	0.0027	1.48	0.331409	0.517874	ENSSSCG00000001090;ENSSSCG00000022081;ENSSSCG00000026453
ko04640	Hematopoietic cell lineage	0.0132	0.0111	1.19	0.33281	0.517874	ENSSSCG00000007817;ENSSSCG00000008090;ENSSSCG00000008742;ENSSSCG00000011723;ENSSSCG00000015955;ENSSSCG00000017578;ENSSSCG00000020970;ENSSSCG00000023909;ENSSSCG00000031023;ENSSSCG00000040725
ko04659	Th17 cell differentiation	0.0197	0.0174	1.13	0.344269	0.528908	ENSSSCG00000001952;ENSSSCG00000002383;ENSSSCG00000004856;ENSSSCG00000005215;ENSSSCG00000007477;ENSSSCG00000007817;ENSSSCG00000011125;ENSSSCG00000013766;ENSSSCG00000013909;ENSSSCG00000017475;ENSSSCG00000020970;ENSSSCG00000021206;ENSSSCG00000033171;Sus_scrofa_newGene_3072;Sus_scrofa_newGene_4197
ko05152	Tuberculosis	0.0224	0.02	1.12	0.349323	0.528908	ENSSSCG00000002867;ENSSSCG00000003814;ENSSSCG00000003926;ENSSSCG00000005215;ENSSSCG00000006625;ENSSSCG00000008090;ENSSSCG00000009002;ENSSSCG00000010311;ENSSSCG00000013551;ENSSSCG00000017753;ENSSSCG00000020970;ENSSSCG00000026940;ENSSSCG00000031487;ENSSSCG00000033171;ENSSSCG00000034207;ENSSSCG00000038055;ENSSSCG00000044340
ko00970	Aminoacyl-tRNA biosynthesis	0.0066	0.0051	1.28	0.352337	0.528908	ENSSSCG00000002516;ENSSSCG00000002723;ENSSSCG00000008068;ENSSSCG00000016817;ENSSSCG00000026817
ko00062	Fatty acid elongation	0.0039	0.0028	1.43	0.352568	0.528908	ENSSSCG00000008569;ENSSSCG00000021739;ENSSSCG00000038873
ko00592	alpha-Linolenic acid metabolism	0.0039	0.0028	1.43	0.352568	0.528908	ENSSSCG00000010023;ENSSSCG00000013072;ENSSSCG00000023351
ko00790	Folate biosynthesis	0.0039	0.0028	1.43	0.352568	0.528908	ENSSSCG00000011147;ENSSSCG00000040608;Sus_scrofa_newGene_4874
ko05031	Amphetamine addiction	0.0079	0.0064	1.23	0.362915	0.540361	ENSSSCG00000002383;ENSSSCG00000003814;ENSSSCG00000005400;ENSSSCG00000010311;ENSSSCG00000033041;Sus_scrofa_newGene_3072
ko00310	Lysine degradation	0.0105	0.0089	1.18	0.364517	0.540361	ENSSSCG00000003433;ENSSSCG00000005361;ENSSSCG00000015567;ENSSSCG00000016613;ENSSSCG00000018041;ENSSSCG00000028879;ENSSSCG00000035829;ENSSSCG00000037676
ko00513	Various types of N-glycan biosynthesis	0.0066	0.0052	1.26	0.367639	0.541621	ENSSSCG00000006360;ENSSSCG00000013758;ENSSSCG00000014195;ENSSSCG00000023235;ENSSSCG00000025194
ko00500	Starch and sucrose metabolism	0.0053	0.0041	1.3	0.371636	0.541621	ENSSSCG00000008261;ENSSSCG00000014838;ENSSSCG00000028277;ENSSSCG00000033196
ko04977	Vitamin digestion and absorption	0.0039	0.0029	1.38	0.373645	0.541621	ENSSSCG00000007874;ENSSSCG00000008550;ENSSSCG00000026318
ko00524	Neomycin, kanamycin and gentamicin biosynthesis	0.0013	0.0006	2.22	0.37432	0.541621	ENSSSCG00000008261
ko04920	Adipocytokine signaling pathway	0.0105	0.009	1.17	0.376176	0.541621	ENSSSCG00000001952;ENSSSCG00000005215;ENSSSCG00000007507;ENSSSCG00000012583;ENSSSCG00000012880;ENSSSCG00000016432;ENSSSCG00000035993;ENSSSCG00000036956
ko00640	Propanoate metabolism	0.0053	0.0042	1.27	0.38914	0.552255	ENSSSCG00000000939;ENSSSCG00000013366;ENSSSCG00000028794;ENSSSCG00000038602
ko05211	Renal cell carcinoma	0.0079	0.0066	1.19	0.390422	0.552255	ENSSSCG00000001695;ENSSSCG00000009048;ENSSSCG00000015403;ENSSSCG00000024351;ENSSSCG00000026969;Sus_scrofa_newGene_3072
ko05160	Hepatitis C	0.0184	0.0167	1.1	0.392482	0.552255	ENSSSCG00000001952;ENSSSCG00000005965;ENSSSCG00000010035;ENSSSCG00000015801;ENSSSCG00000015802;ENSSSCG00000016101;ENSSSCG00000026969;ENSSSCG00000030408;ENSSSCG00000032474;ENSSSCG00000036956;ENSSSCG00000038901;ENSSSCG00000040183;ENSSSCG00000040904;ENSSSCG00000041667
ko04071	Sphingolipid signaling pathway	0.0132	0.0117	1.13	0.39437	0.552255	ENSSSCG00000006995;ENSSSCG00000007874;ENSSSCG00000008629;ENSSSCG00000009152;ENSSSCG00000013658;ENSSSCG00000015407;ENSSSCG00000026969;ENSSSCG00000027030;ENSSSCG00000033171;ENSSSCG00000033185
ko04710	Circadian rhythm	0.0039	0.003	1.33	0.394584	0.552255	ENSSSCG00000000107;ENSSSCG00000016432;ENSSSCG00000017983
ko04211	Longevity regulating pathway	0.0105	0.0092	1.14	0.399554	0.553433	ENSSSCG00000000857;ENSSSCG00000004390;ENSSSCG00000013302;ENSSSCG00000016432;ENSSSCG00000026969;ENSSSCG00000029438;ENSSSCG00000032357;ENSSSCG00000040317
ko04145	Phagosome	0.0224	0.0207	1.08	0.403497	0.553433	ENSSSCG00000002639;ENSSSCG00000004012;ENSSSCG00000004789;ENSSSCG00000007585;ENSSSCG00000009002;ENSSSCG00000009856;ENSSSCG00000010948;ENSSSCG00000013545;ENSSSCG00000013551;ENSSSCG00000013916;ENSSSCG00000015540;ENSSSCG00000016027;ENSSSCG00000016216;ENSSSCG00000036352;ENSSSCG00000037905;ENSSSCG00000038055;ENSSSCG00000044340
ko04961	Endocrine and other factor-regulated calcium reabsorption	0.0079	0.0067	1.17	0.404174	0.553433	ENSSSCG00000006296;ENSSSCG00000011676;ENSSSCG00000017951;ENSSSCG00000027030;ENSSSCG00000033041;ENSSSCG00000036418
ko04020	Calcium signaling pathway	0.0316	0.0297	1.06	0.405176	0.553433	ENSSSCG00000003814;ENSSSCG00000005284;ENSSSCG00000007744;ENSSSCG00000008742;ENSSSCG00000008841;ENSSSCG00000009664;ENSSSCG00000009856;ENSSSCG00000010311;ENSSSCG00000010330;ENSSSCG00000010459;ENSSSCG00000010483;ENSSSCG00000011111;ENSSSCG00000011576;ENSSSCG00000011695;ENSSSCG00000011867;ENSSSCG00000016668;ENSSSCG00000017562;ENSSSCG00000017874;ENSSSCG00000020725;ENSSSCG00000023924;ENSSSCG00000027030;…
ko04611	Platelet activation	0.0145	0.0131	1.11	0.406471	0.553433	ENSSSCG00000005533;ENSSSCG00000008629;ENSSSCG00000010429;ENSSSCG00000011867;ENSSSCG00000015407;ENSSSCG00000023351;ENSSSCG00000026602;ENSSSCG00000033041;ENSSSCG00000033171;ENSSSCG00000033759;ENSSSCG00000038973
ko05203	Viral carcinogenesis	0.0211	0.0195	1.08	0.410935	0.553923	ENSSSCG00000001952;ENSSSCG00000002855;ENSSSCG00000010035;ENSSSCG00000010214;ENSSSCG00000010580;ENSSSCG00000013551;ENSSSCG00000013909;ENSSSCG00000016263;ENSSSCG00000021411;ENSSSCG00000026969;ENSSSCG00000040183;ENSSSCG00000040546;ENSSSCG00000044013;ENSSSCG00000045769;ENSSSCG00000047083;Sus_scrofa_newGene_3072
ko04146	Peroxisome	0.0105	0.0093	1.13	0.411253	0.553923	ENSSSCG00000000541;ENSSSCG00000011477;ENSSSCG00000012583;ENSSSCG00000013302;ENSSSCG00000025492;ENSSSCG00000029967;ENSSSCG00000039244;ENSSSCG00000040317
ko04013	MAPK signaling pathway - fly	0.0013	0.0007	1.9	0.421373	0.562067	ENSSSCG00000029507
ko00760	Nicotinate and nicotinamide metabolism	0.0053	0.0044	1.21	0.423911	0.562067	ENSSSCG00000008742;ENSSSCG00000011444;ENSSSCG00000025492;ENSSSCG00000028210
ko05020	Prion disease	0.0316	0.03	1.05	0.424842	0.562067	ENSSSCG00000000439;ENSSSCG00000002639;ENSSSCG00000003903;ENSSSCG00000005400;ENSSSCG00000008090;ENSSSCG00000010330;ENSSSCG00000011027;ENSSSCG00000013545;ENSSSCG00000014336;ENSSSCG00000015045;ENSSSCG00000016216;ENSSSCG00000016635;ENSSSCG00000016859;ENSSSCG00000017705;ENSSSCG00000018078;ENSSSCG00000018080;ENSSSCG00000018081;ENSSSCG00000020970;ENSSSCG00000027621;ENSSSCG00000029160;ENSSSCG00000033171;…
ko04714	Thermogenesis	0.0263	0.0248	1.06	0.426273	0.562067	ENSSSCG00000003903;ENSSSCG00000004859;ENSSSCG00000005232;ENSSSCG00000006572;ENSSSCG00000010429;ENSSSCG00000011893;ENSSSCG00000012583;ENSSSCG00000012841;ENSSSCG00000012880;ENSSSCG00000016432;ENSSSCG00000018078;ENSSSCG00000018080;ENSSSCG00000018081;ENSSSCG00000024134;ENSSSCG00000026969;ENSSSCG00000027621;ENSSSCG00000033041;ENSSSCG00000033171;ENSSSCG00000034379;Sus_scrofa_newGene_1886
ko04623	Cytosolic DNA-sensing pathway	0.0079	0.0069	1.14	0.431593	0.563153	ENSSSCG00000001952;ENSSSCG00000009310;ENSSSCG00000017705;ENSSSCG00000020970;ENSSSCG00000030408;ENSSSCG00000032474
ko05223	Non-small cell lung cancer	0.0079	0.0069	1.14	0.431593	0.563153	ENSSSCG00000015403;ENSSSCG00000024351;ENSSSCG00000026969;ENSSSCG00000035249;ENSSSCG00000037066;ENSSSCG00000040183
ko01040	Biosynthesis of unsaturated fatty acids	0.0039	0.0032	1.25	0.435849	0.565759	ENSSSCG00000013072;ENSSSCG00000021739;ENSSSCG00000038873
ko00520	Amino sugar and nucleotide sugar metabolism	0.0066	0.0057	1.15	0.443799	0.570976	ENSSSCG00000008261;ENSSSCG00000011538;ENSSSCG00000021236;ENSSSCG00000040731;Sus_scrofa_newGene_1636
ko04932	Non-alcoholic fatty liver disease	0.0184	0.0173	1.06	0.444425	0.570976	ENSSSCG00000002383;ENSSSCG00000002866;ENSSSCG00000003903;ENSSSCG00000008090;ENSSSCG00000008953;ENSSSCG00000016432;ENSSSCG00000018078;ENSSSCG00000020970;ENSSSCG00000022322;ENSSSCG00000027621;ENSSSCG00000036956;ENSSSCG00000044553;Sus_scrofa_newGene_1886;Sus_scrofa_newGene_3072
ko05164	Influenza A	0.0197	0.0187	1.06	0.452214	0.573546	ENSSSCG00000001676;ENSSSCG00000001912;ENSSSCG00000001952;ENSSSCG00000005215;ENSSSCG00000007585;ENSSSCG00000008090;ENSSSCG00000008953;ENSSSCG00000015801;ENSSSCG00000015802;ENSSSCG00000017705;ENSSSCG00000020970;ENSSSCG00000030408;ENSSSCG00000032474;ENSSSCG00000036956;ENSSSCG00000040183
ko04658	Th1 and Th2 cell differentiation	0.0158	0.0148	1.06	0.454795	0.573546	ENSSSCG00000001952;ENSSSCG00000002383;ENSSSCG00000004856;ENSSSCG00000005215;ENSSSCG00000007067;ENSSSCG00000007477;ENSSSCG00000007817;ENSSSCG00000011125;ENSSSCG00000025176;ENSSSCG00000033171;ENSSSCG00000038509;Sus_scrofa_newGene_3072
ko04915	Estrogen signaling pathway	0.0145	0.0135	1.07	0.455629	0.573546	ENSSSCG00000002383;ENSSSCG00000002829;ENSSSCG00000003814;ENSSSCG00000006194;ENSSSCG00000015407;ENSSSCG00000017475;ENSSSCG00000026969;ENSSSCG00000028522;ENSSSCG00000029160;ENSSSCG00000033041;Sus_scrofa_newGene_3072
ko00410	beta-Alanine metabolism	0.0039	0.0033	1.21	0.456088	0.573546	ENSSSCG00000005361;ENSSSCG00000012911;ENSSSCG00000018041
ko04914	Progesterone-mediated oocyte maturation	0.0105	0.0097	1.09	0.457873	0.573546	ENSSSCG00000000857;ENSSSCG00000001808;ENSSSCG00000010214;ENSSSCG00000013388;ENSSSCG00000015407;ENSSSCG00000026969;ENSSSCG00000033171;ENSSSCG00000036776
ko04371	Apelin signaling pathway	0.0171	0.0162	1.05	0.462922	0.576986	ENSSSCG00000003814;ENSSSCG00000004192;ENSSSCG00000007067;ENSSSCG00000009856;ENSSSCG00000011695;ENSSSCG00000011867;ENSSSCG00000013388;ENSSSCG00000014336;ENSSSCG00000015407;ENSSSCG00000016432;ENSSSCG00000025176;ENSSSCG00000026969;ENSSSCG00000036418
ko00510	N-Glycan biosynthesis	0.0066	0.006	1.09	0.48847	0.605815	ENSSSCG00000006360;ENSSSCG00000013758;ENSSSCG00000014195;ENSSSCG00000023235;ENSSSCG00000025194
ko04918	Thyroid hormone synthesis	0.0079	0.0074	1.06	0.498955	0.61075	ENSSSCG00000006296;ENSSSCG00000011676;ENSSSCG00000017951;ENSSSCG00000033041;ENSSSCG00000033727;ENSSSCG00000036438
ko04931	Insulin resistance	0.0118	0.0114	1.04	0.500377	0.61075	ENSSSCG00000001952;ENSSSCG00000005672;ENSSSCG00000007507;ENSSSCG00000010464;ENSSSCG00000012880;ENSSSCG00000016432;ENSSSCG00000020970;ENSSSCG00000036956;ENSSSCG00000039862
ko00532	Glycosaminoglycan biosynthesis - chondroitin sulfate / dermatan sulfate	0.0026	0.0022	1.21	0.500458	0.61075	ENSSSCG00000007005;ENSSSCG00000022151
ko04217	Necroptosis	0.0184	0.018	1.02	0.504639	0.61075	ENSSSCG00000001676;ENSSSCG00000004154;ENSSSCG00000005215;ENSSSCG00000008090;ENSSSCG00000010311;ENSSSCG00000015801;ENSSSCG00000015802;ENSSSCG00000016101;ENSSSCG00000023351;ENSSSCG00000025980;ENSSSCG00000027529;ENSSSCG00000029411;ENSSSCG00000039307;ENSSSCG00000042208
ko05142	Chagas disease	0.0184	0.018	1.02	0.504639	0.61075	ENSSSCG00000001952;ENSSSCG00000002383;ENSSSCG00000005284;ENSSSCG00000008953;ENSSSCG00000009002;ENSSSCG00000013551;ENSSSCG00000015407;ENSSSCG00000016101;ENSSSCG00000017705;ENSSSCG00000020970;ENSSSCG00000027030;ENSSSCG00000033041;ENSSSCG00000033171;Sus_scrofa_newGene_3072
ko05212	Pancreatic cancer	0.0079	0.0075	1.05	0.512116	0.61682	ENSSSCG00000001695;ENSSSCG00000026969;ENSSSCG00000030460;ENSSSCG00000035249;ENSSSCG00000037066;ENSSSCG00000040183
ko04380	Osteoclast differentiation	0.0145	0.0142	1.02	0.523378	0.625542	ENSSSCG00000001952;ENSSSCG00000002383;ENSSSCG00000004856;ENSSSCG00000007477;ENSSSCG00000008090;ENSSSCG00000010580;ENSSSCG00000013735;ENSSSCG00000032527;ENSSSCG00000033171;ENSSSCG00000036956;Sus_scrofa_newGene_3072
ko05030	Cocaine addiction	0.0053	0.0049	1.06	0.524351	0.625542	ENSSSCG00000005400;ENSSSCG00000015407;ENSSSCG00000033041;Sus_scrofa_newGene_3072
ko05220	Chronic myeloid leukemia	0.0079	0.0077	1.02	0.538033	0.637921	ENSSSCG00000001952;ENSSSCG00000005965;ENSSSCG00000026969;ENSSSCG00000035249;ENSSSCG00000037066;ENSSSCG00000040183
ko00920	Sulfur metabolism	0.0013	0.001	1.33	0.542367	0.637921	ENSSSCG00000032846
ko04320	Dorso-ventral axis formation	0.0013	0.001	1.33	0.542367	0.637921	ENSSSCG00000029507
ko04728	Dopaminergic synapse	0.0132	0.0132	1	0.547266	0.638428	ENSSSCG00000000439;ENSSSCG00000002383;ENSSSCG00000003814;ENSSSCG00000010311;ENSSSCG00000011027;ENSSSCG00000014852;ENSSSCG00000015407;ENSSSCG00000033041;ENSSSCG00000033171;ENSSSCG00000033185
ko00100	Steroid biosynthesis	0.0026	0.0024	1.11	0.547895	0.638428	ENSSSCG00000006337;ENSSSCG00000021464
ko04064	NF-kappa B signaling pathway	0.0171	0.0172	0.99	0.551012	0.639087	ENSSSCG00000001952;ENSSSCG00000004154;ENSSSCG00000008953;ENSSSCG00000008959;ENSSSCG00000010312;ENSSSCG00000010580;ENSSSCG00000015579;ENSSSCG00000016101;ENSSSCG00000021647;ENSSSCG00000027529;ENSSSCG00000030408;ENSSSCG00000035249;ENSSSCG00000037066
ko04662	B cell receptor signaling pathway	0.0092	0.0092	1	0.555208	0.640309	ENSSSCG00000001952;ENSSSCG00000002383;ENSSSCG00000004856;ENSSSCG00000007477;ENSSSCG00000008509;ENSSSCG00000026969;Sus_scrofa_newGene_3072
ko00564	Glycerophospholipid metabolism	0.0105	0.0106	0.99	0.559301	0.640309	ENSSSCG00000002828;ENSSSCG00000003839;ENSSSCG00000010023;ENSSSCG00000015872;ENSSSCG00000016912;ENSSSCG00000017116;ENSSSCG00000023351;ENSSSCG00000036308
ko04978	Mineral absorption	0.0066	0.0065	1.01	0.559733	0.640309	ENSSSCG00000006296;ENSSSCG00000011361;ENSSSCG00000011676;ENSSSCG00000017951;ENSSSCG00000036418
ko00630	Glyoxylate and dicarboxylate metabolism	0.0039	0.0039	1.02	0.569962	0.644789	ENSSSCG00000013302;ENSSSCG00000033636;ENSSSCG00000038602
ko04614	Renin-angiotensin system	0.0026	0.0025	1.06	0.5704	0.644789	ENSSSCG00000011695;ENSSSCG00000011723
ko04141	Protein processing in endoplasmic reticulum	0.0184	0.0188	0.98	0.57137	0.644789	ENSSSCG00000002414;ENSSSCG00000002446;ENSSSCG00000005037;ENSSSCG00000009112;ENSSSCG00000011214;ENSSSCG00000012784;ENSSSCG00000023235;ENSSSCG00000029160;ENSSSCG00000029411;ENSSSCG00000032452;ENSSSCG00000033526;ENSSSCG00000036724;ENSSSCG00000039148;ENSSSCG00000044553
ko04927	Cortisol synthesis and secretion	0.0066	0.0068	0.96	0.600013	0.668771	ENSSSCG00000011695;ENSSSCG00000014097;ENSSSCG00000017562;ENSSSCG00000031321;ENSSSCG00000033041
ko03018	RNA degradation	0.0079	0.0082	0.96	0.600015	0.668771	ENSSSCG00000012014;ENSSSCG00000022343;ENSSSCG00000028197;ENSSSCG00000035790;ENSSSCG00000037958;ENSSSCG00000049253
ko04070	Phosphatidylinositol signaling system	0.0105	0.011	0.96	0.60173	0.668771	ENSSSCG00000003814;ENSSSCG00000010483;ENSSSCG00000012315;ENSSSCG00000015283;ENSSSCG00000024162;ENSSSCG00000032846;ENSSSCG00000036785;ENSSSCG00000040922
ko04621	NOD-like receptor signaling pathway	0.0184	0.0192	0.96	0.603411	0.668771	ENSSSCG00000001676;ENSSSCG00000001952;ENSSSCG00000002252;ENSSSCG00000004154;ENSSSCG00000008953;ENSSSCG00000008959;ENSSSCG00000014156;ENSSSCG00000017705;ENSSSCG00000020970;ENSSSCG00000027529;ENSSSCG00000031262;ENSSSCG00000033171;Sus_scrofa_newGene_3072;Sus_scrofa_newGene_705
ko00072	Synthesis and degradation of ketone bodies	0.0013	0.0012	1.11	0.608638	0.668771	ENSSSCG00000022081
ko00130	Ubiquinone and other terpenoid-quinone biosynthesis	0.0013	0.0012	1.11	0.608638	0.668771	ENSSSCG00000002754
ko05231	Choline metabolism in cancer	0.0092	0.0097	0.95	0.611656	0.669153	ENSSSCG00000002383;ENSSSCG00000003839;ENSSSCG00000008841;ENSSSCG00000016912;ENSSSCG00000023351;ENSSSCG00000026969;Sus_scrofa_newGene_3072
ko04722	Neurotrophin signaling pathway	0.0118	0.0127	0.94	0.63177	0.688152	ENSSSCG00000001952;ENSSSCG00000003814;ENSSSCG00000007682;ENSSSCG00000009048;ENSSSCG00000010311;ENSSSCG00000026969;ENSSSCG00000033171;ENSSSCG00000050172;Sus_scrofa_newGene_3072
ko04622	RIG-I-like receptor signaling pathway	0.0079	0.0086	0.92	0.646211	0.6992	ENSSSCG00000001952;ENSSSCG00000008953;ENSSSCG00000026940;ENSSSCG00000030408;ENSSSCG00000032474;ENSSSCG00000033171
ko04072	Phospholipase D signaling pathway	0.0145	0.0156	0.93	0.648992	0.6992	ENSSSCG00000003839;ENSSSCG00000005457;ENSSSCG00000008841;ENSSSCG00000008953;ENSSSCG00000009048;ENSSSCG00000009664;ENSSSCG00000011695;ENSSSCG00000016912;ENSSSCG00000023351;ENSSSCG00000026969;ENSSSCG00000033041
ko04152	AMPK signaling pathway	0.0118	0.0129	0.92	0.650286	0.6992	ENSSSCG00000000857;ENSSSCG00000007507;ENSSSCG00000011133;ENSSSCG00000012880;ENSSSCG00000015660;ENSSSCG00000016432;ENSSSCG00000028197;ENSSSCG00000029944;ENSSSCG00000033185
ko04630	JAK-STAT signaling pathway	0.0158	0.0171	0.92	0.656813	0.703018	ENSSSCG00000001573;ENSSSCG00000005215;ENSSSCG00000005965;ENSSSCG00000007817;ENSSSCG00000008841;ENSSSCG00000013766;ENSSSCG00000013909;ENSSSCG00000020970;ENSSSCG00000023909;ENSSSCG00000036956;ENSSSCG00000040725;ENSSSCG00000040961
ko04742	Taste transduction	0.0066	0.0073	0.9	0.662255	0.703018	ENSSSCG00000004475;ENSSSCG00000015905;ENSSSCG00000016668;ENSSSCG00000023924;ENSSSCG00000034566
ko04917	Prolactin signaling pathway	0.0066	0.0073	0.9	0.662255	0.703018	ENSSSCG00000002383;ENSSSCG00000005215;ENSSSCG00000026969;ENSSSCG00000033171;ENSSSCG00000036956
ko00591	Linoleic acid metabolism	0.0026	0.003	0.89	0.670571	0.706733	ENSSSCG00000010023;ENSSSCG00000023351
ko04514	Cell adhesion molecules	0.0237	0.0256	0.92	0.671397	0.706733	ENSSSCG00000005723;ENSSSCG00000006088;ENSSSCG00000008601;ENSSSCG00000009526;ENSSSCG00000010280;ENSSSCG00000011046;ENSSSCG00000011877;ENSSSCG00000015045;ENSSSCG00000015540;ENSSSCG00000015955;ENSSSCG00000016027;ENSSSCG00000017277;ENSSSCG00000017393;ENSSSCG00000022246;ENSSSCG00000036036;ENSSSCG00000038901;ENSSSCG00000040904;ENSSSCG00000041667
ko04140	Autophagy - animal	0.0145	0.016	0.9	0.681386	0.712403	ENSSSCG00000001826;ENSSSCG00000010948;ENSSSCG00000016101;ENSSSCG00000022099;ENSSSCG00000024233;ENSSSCG00000024388;ENSSSCG00000025240;ENSSSCG00000026969;ENSSSCG00000031888;ENSSSCG00000032170;ENSSSCG00000036352
ko03440	Homologous recombination	0.0039	0.0045	0.87	0.682508	0.712403	ENSSSCG00000001816;ENSSSCG00000024290;ENSSSCG00000032552
ko01524	Platinum drug resistance	0.0066	0.0075	0.88	0.685314	0.712403	ENSSSCG00000002627;ENSSSCG00000017473;ENSSSCG00000027529;ENSSSCG00000035836;ENSSSCG00000040486
ko05322	Systemic lupus erythematosus	0.0145	0.0162	0.89	0.696903	0.721456	ENSSSCG00000001422;ENSSSCG00000010058;ENSSSCG00000011877;ENSSSCG00000013551;ENSSSCG00000016859;ENSSSCG00000021411;ENSSSCG00000039307;ENSSSCG00000042208;ENSSSCG00000044013;ENSSSCG00000045769;ENSSSCG00000047083
ko04975	Fat digestion and absorption	0.0039	0.0048	0.81	0.723502	0.7409	ENSSSCG00000003839;ENSSSCG00000010023;ENSSSCG00000016912
ko05012	Parkinson disease	0.0237	0.0265	0.89	0.72599	0.7409	ENSSSCG00000000439;ENSSSCG00000002639;ENSSSCG00000003814;ENSSSCG00000003903;ENSSSCG00000010311;ENSSSCG00000010330;ENSSSCG00000011027;ENSSSCG00000013545;ENSSSCG00000015407;ENSSSCG00000016216;ENSSSCG00000016991;ENSSSCG00000018078;ENSSSCG00000018080;ENSSSCG00000018081;ENSSSCG00000027621;ENSSSCG00000033041;ENSSSCG00000044553;Sus_scrofa_newGene_1886
ko05235	PD-L1 expression and PD-1 checkpoint pathway in cancer	0.0132	0.0152	0.86	0.730094	0.7409	ENSSSCG00000001952;ENSSSCG00000002383;ENSSSCG00000004856;ENSSSCG00000005215;ENSSSCG00000007477;ENSSSCG00000009002;ENSSSCG00000026969;ENSSSCG00000033171;ENSSSCG00000034379;Sus_scrofa_newGene_3072
ko00120	Primary bile acid biosynthesis	0.0013	0.0017	0.78	0.73535	0.7409	ENSSSCG00000011477
ko01210	2-Oxocarboxylic acid metabolism	0.0013	0.0017	0.78	0.73535	0.7409	ENSSSCG00000029163
ko04930	Type II diabetes mellitus	0.0039	0.0049	0.8	0.736214	0.7409	ENSSSCG00000008261;ENSSSCG00000017562;ENSSSCG00000036956
ko00240	Pyrimidine metabolism	0.0053	0.0065	0.81	0.741174	0.7409	ENSSSCG00000010981;ENSSSCG00000011444;ENSSSCG00000028210;ENSSSCG00000037120
ko04330	Notch signaling pathway	0.0053	0.0065	0.81	0.741174	0.7409	ENSSSCG00000007067;ENSSSCG00000025176;ENSSSCG00000031356;ENSSSCG00000038509
ko05135	Yersinia infection	0.0197	0.0225	0.88	0.7423	0.7409	ENSSSCG00000001676;ENSSSCG00000001952;ENSSSCG00000002383;ENSSSCG00000004856;ENSSSCG00000007477;ENSSSCG00000008629;ENSSSCG00000008953;ENSSSCG00000009664;ENSSSCG00000015710;ENSSSCG00000020970;ENSSSCG00000028317;ENSSSCG00000033171;ENSSSCG00000034379;ENSSSCG00000040546;Sus_scrofa_newGene_3072
ko00670	One carbon pool by folate	0.0013	0.0018	0.74	0.755275	0.745844	ENSSSCG00000008289
ko04666	Fc gamma R-mediated phagocytosis	0.0079	0.0097	0.81	0.755373	0.745844	ENSSSCG00000001959;ENSSSCG00000003839;ENSSSCG00000016912;ENSSSCG00000023351;ENSSSCG00000024136;ENSSSCG00000031380
ko04120	Ubiquitin mediated proteolysis	0.0145	0.0171	0.85	0.76081	0.745844	ENSSSCG00000001912;ENSSSCG00000007147;ENSSSCG00000009862;ENSSSCG00000012110;ENSSSCG00000027529;ENSSSCG00000035344;ENSSSCG00000035825;ENSSSCG00000036776;ENSSSCG00000036956;ENSSSCG00000037263;ENSSSCG00000037499
ko04216	Ferroptosis	0.0053	0.0067	0.78	0.76214	0.745844	ENSSSCG00000009169;ENSSSCG00000012583;ENSSSCG00000022649;ENSSSCG00000032622
ko04929	GnRH secretion	0.0053	0.0067	0.78	0.76214	0.745844	ENSSSCG00000014852;ENSSSCG00000017562;ENSSSCG00000026527;ENSSSCG00000026969
ko04142	Lysosome	0.0132	0.0157	0.84	0.765477	0.746195	ENSSSCG00000001972;ENSSSCG00000006995;ENSSSCG00000010948;ENSSSCG00000014924;ENSSSCG00000017087;ENSSSCG00000027865;ENSSSCG00000033196;ENSSSCG00000034753;ENSSSCG00000038423;ENSSSCG00000038918
ko00982	Drug metabolism - cytochrome P450	0.0039	0.0053	0.74	0.782473	0.759807	ENSSSCG00000002627;ENSSSCG00000035836;ENSSSCG00000036274
ko00360	Phenylalanine metabolism	0.0013	0.002	0.67	0.790741	0.762256	ENSSSCG00000010067
ko00983	Drug metabolism - other enzymes	0.0053	0.007	0.75	0.791081	0.762256	ENSSSCG00000002627;ENSSSCG00000035836;ENSSSCG00000036274;ENSSSCG00000037120
ko00220	Arginine biosynthesis	0.0013	0.0021	0.63	0.806499	0.774135	ENSSSCG00000009856
ko05169	Epstein-Barr virus infection	0.0237	0.0284	0.83	0.821466	0.782846	ENSSSCG00000001952;ENSSSCG00000002855;ENSSSCG00000004154;ENSSSCG00000005965;ENSSSCG00000009002;ENSSSCG00000010580;ENSSSCG00000020970;ENSSSCG00000022322;ENSSSCG00000030408;ENSSSCG00000031356;ENSSSCG00000032474;ENSSSCG00000033171;ENSSSCG00000034379;ENSSSCG00000035249;ENSSSCG00000037066;ENSSSCG00000037499;ENSSSCG00000040183;Sus_scrofa_newGene_3072
ko03460	Fanconi anemia pathway	0.0039	0.0057	0.69	0.821824	0.782846	ENSSSCG00000001816;ENSSSCG00000031356;ENSSSCG00000039950
ko04664	Fc epsilon RI signaling pathway	0.0053	0.0074	0.71	0.825199	0.783084	ENSSSCG00000023351;ENSSSCG00000026969;ENSSSCG00000033171;ENSSSCG00000034379
ko04137	Mitophagy - animal	0.0053	0.0075	0.7	0.832971	0.787476	ENSSSCG00000024388;ENSSSCG00000026969;ENSSSCG00000036352;Sus_scrofa_newGene_3072
ko05033	Nicotine addiction	0.0026	0.0043	0.62	0.844427	0.794934	ENSSSCG00000005400;ENSSSCG00000021902
ko04720	Long-term potentiation	0.0039	0.006	0.65	0.847206	0.794934	ENSSSCG00000003814;ENSSSCG00000010311;ENSSSCG00000026969
ko04721	Synaptic vesicle cycle	0.0066	0.0094	0.7	0.851039	0.795551	ENSSSCG00000005305;ENSSSCG00000013897;ENSSSCG00000016841;ENSSSCG00000017797;ENSSSCG00000037705
ko04080	Neuroactive ligand-receptor interaction	0.0289	0.0353	0.82	0.863548	0.797855	ENSSSCG00000004475;ENSSSCG00000005400;ENSSSCG00000005457;ENSSSCG00000006243;ENSSSCG00000006503;ENSSSCG00000008888;ENSSSCG00000010459;ENSSSCG00000011576;ENSSSCG00000011596;ENSSSCG00000011695;ENSSSCG00000011888;ENSSSCG00000013551;ENSSSCG00000013658;ENSSSCG00000016672;ENSSSCG00000021902;ENSSSCG00000022064;ENSSSCG00000026602;ENSSSCG00000027030;ENSSSCG00000033759;ENSSSCG00000033815;ENSSSCG00000035649;…
ko04950	Maturity onset diabetes of the young	0.0013	0.0026	0.51	0.869197	0.797855	ENSSSCG00000031356
ko05340	Primary immunodeficiency	0.0026	0.0045	0.58	0.870357	0.797855	ENSSSCG00000006625;ENSSSCG00000021255
ko00830	Retinol metabolism	0.0039	0.0065	0.6	0.882549	0.797855	ENSSSCG00000008311;ENSSSCG00000035347;ENSSSCG00000036274
ko00350	Tyrosine metabolism	0.0026	0.0047	0.55	0.885371	0.797855	ENSSSCG00000000062;ENSSSCG00000010067
ko00534	Glycosaminoglycan biosynthesis - heparan sulfate / heparin	0.0013	0.0028	0.48	0.888168	0.797855	ENSSSCG00000022151
ko05321	Inflammatory bowel disease	0.0092	0.0134	0.69	0.88987	0.797855	ENSSSCG00000004856;ENSSSCG00000007817;ENSSSCG00000008090;ENSSSCG00000009002;ENSSSCG00000011125;ENSSSCG00000020970;Sus_scrofa_newGene_3072
ko00860	Porphyrin and chlorophyll metabolism	0.0026	0.0048	0.54	0.892259	0.797855	ENSSSCG00000036274;ENSSSCG00000039861
ko00020	Citrate cycle (TCA cycle)	0.0013	0.0031	0.43	0.911598	0.797855	ENSSSCG00000007507
ko03020	RNA polymerase	0.0013	0.0033	0.4	0.924425	0.797855	ENSSSCG00000009310
ko05170	Human immunodeficiency virus 1 infection	0.0211	0.0288	0.73	0.930096	0.797855	ENSSSCG00000001952;ENSSSCG00000001959;ENSSSCG00000001986;ENSSSCG00000002383;ENSSSCG00000003814;ENSSSCG00000004856;ENSSSCG00000007477;ENSSSCG00000009002;ENSSSCG00000009664;ENSSSCG00000010214;ENSSSCG00000015407;ENSSSCG00000026969;ENSSSCG00000033171;ENSSSCG00000034379;ENSSSCG00000040546;Sus_scrofa_newGene_3072
ko04744	Phototransduction	0.0013	0.0034	0.39	0.930124	0.797855	ENSSSCG00000003814
ko03420	Nucleotide excision repair	0.0026	0.0055	0.48	0.930682	0.797855	ENSSSCG00000007147;ENSSSCG00000024019
ko04724	Glutamatergic synapse	0.0066	0.0111	0.59	0.930722	0.797855	ENSSSCG00000005400;ENSSSCG00000015407;ENSSSCG00000016841;ENSSSCG00000023351;ENSSSCG00000033041
ko05166	Human T-cell leukemia virus 1 infection	0.0211	0.0294	0.72	0.942017	0.797855	ENSSSCG00000001952;ENSSSCG00000001986;ENSSSCG00000002383;ENSSSCG00000002855;ENSSSCG00000004856;ENSSSCG00000005965;ENSSSCG00000007477;ENSSSCG00000008727;ENSSSCG00000010580;ENSSSCG00000011102;ENSSSCG00000014336;ENSSSCG00000017032;ENSSSCG00000017118;ENSSSCG00000020970;ENSSSCG00000026969;Sus_scrofa_newGene_3072
ko03010	Ribosome	0.0158	0.0231	0.68	0.943356	0.797855	ENSSSCG00000007749;ENSSSCG00000012842;ENSSSCG00000020817;ENSSSCG00000024974;ENSSSCG00000026981;ENSSSCG00000029785;ENSSSCG00000033148;ENSSSCG00000036014;ENSSSCG00000036114;ENSSSCG00000038880;ENSSSCG00000039460;ENSSSCG00000040470
ko04660	T cell receptor signaling pathway	0.0105	0.0167	0.63	0.945358	0.797855	ENSSSCG00000001952;ENSSSCG00000002383;ENSSSCG00000004856;ENSSSCG00000007477;ENSSSCG00000020705;ENSSSCG00000026969;ENSSSCG00000033171;Sus_scrofa_newGene_3072
ko04650	Natural killer cell mediated cytotoxicity	0.0066	0.0116	0.57	0.945466	0.797855	ENSSSCG00000004856;ENSSSCG00000007477;ENSSSCG00000009664;ENSSSCG00000026969;ENSSSCG00000032525
ko04725	Cholinergic synapse	0.0066	0.0116	0.57	0.945466	0.797855	ENSSSCG00000002383;ENSSSCG00000005215;ENSSSCG00000010311;ENSSSCG00000015407;ENSSSCG00000026969
ko05162	Measles	0.0145	0.0217	0.67	0.945837	0.797855	ENSSSCG00000001952;ENSSSCG00000002383;ENSSSCG00000002855;ENSSSCG00000004154;ENSSSCG00000008090;ENSSSCG00000009002;ENSSSCG00000020970;ENSSSCG00000029160;ENSSSCG00000030408;ENSSSCG00000040183;Sus_scrofa_newGene_3072
ko03030	DNA replication	0.0013	0.0038	0.35	0.948937	0.797855	ENSSSCG00000032180
ko04723	Retrograde endocannabinoid signaling	0.0092	0.0155	0.59	0.956115	0.797855	ENSSSCG00000013079;ENSSSCG00000015407;ENSSSCG00000015579;ENSSSCG00000021902;ENSSSCG00000024134;ENSSSCG00000027621;ENSSSCG00000033171
ko05014	Amyotrophic lateral sclerosis	0.0289	0.0397	0.73	0.957572	0.797855	ENSSSCG00000000439;ENSSSCG00000002639;ENSSSCG00000003903;ENSSSCG00000004405;ENSSSCG00000009856;ENSSSCG00000011027;ENSSSCG00000013302;ENSSSCG00000013545;ENSSSCG00000015839;ENSSSCG00000016216;ENSSSCG00000018078;ENSSSCG00000018080;ENSSSCG00000018081;ENSSSCG00000024233;ENSSSCG00000027621;ENSSSCG00000033171;ENSSSCG00000033727;ENSSSCG00000034379;ENSSSCG00000036438;ENSSSCG00000044553;ENSSSCG00000045529;…
ko04962	Vasopressin-regulated water reabsorption	0.0013	0.0044	0.3	0.96811	0.797855	ENSSSCG00000033041
ko05016	Huntington disease	0.0237	0.0344	0.69	0.968842	0.797855	ENSSSCG00000000439;ENSSSCG00000002639;ENSSSCG00000003903;ENSSSCG00000010330;ENSSSCG00000011027;ENSSSCG00000013545;ENSSSCG00000016216;ENSSSCG00000016841;ENSSSCG00000018078;ENSSSCG00000018080;ENSSSCG00000018081;ENSSSCG00000023522;ENSSSCG00000027621;ENSSSCG00000033727;ENSSSCG00000036438;ENSSSCG00000040317;ENSSSCG00000045529;Sus_scrofa_newGene_1886
ko05150	Staphylococcus aureus infection	0.0079	0.0145	0.54	0.969333	0.797855	ENSSSCG00000001422;ENSSSCG00000009138;ENSSSCG00000010893;ENSSSCG00000011806;ENSSSCG00000013551;ENSSSCG00000028522
ko00190	Oxidative phosphorylation	0.0092	0.0163	0.56	0.969367	0.797855	ENSSSCG00000003903;ENSSSCG00000011893;ENSSSCG00000018078;ENSSSCG00000018080;ENSSSCG00000018081;ENSSSCG00000027621;Sus_scrofa_newGene_1886
ko03015	mRNA surveillance pathway	0.0053	0.011	0.48	0.971621	0.797855	ENSSSCG00000027323;ENSSSCG00000033185;ENSSSCG00000035124;ENSSSCG00000038505
ko04727	GABAergic synapse	0.0039	0.0091	0.43	0.973197	0.797855	ENSSSCG00000015407;ENSSSCG00000021902;ENSSSCG00000025981
ko05143	African trypanosomiasis	0.0013	0.0046	0.28	0.974801	0.797855	ENSSSCG00000020970
ko03022	Basal transcription factors	0.0013	0.0048	0.27	0.978463	0.797855	ENSSSCG00000024019
ko03040	Spliceosome	0.0079	0.0157	0.5	0.982991	0.797855	ENSSSCG00000010058;ENSSSCG00000013003;ENSSSCG00000024776;ENSSSCG00000027323;ENSSSCG00000029160;ENSSSCG00000032781
ko04940	Type I diabetes mellitus	0.0053	0.0128	0.41	0.989711	0.797855	ENSSSCG00000008090;ENSSSCG00000011877;ENSSSCG00000015346;ENSSSCG00000016218
ko04210	Apoptosis	0.0237	0.0388	0.61	0.993436	0.797855	ENSSSCG00000001952;ENSSSCG00000002383;ENSSSCG00000007585;ENSSSCG00000010948;ENSSSCG00000014924;ENSSSCG00000016101;ENSSSCG00000016216;ENSSSCG00000022322;ENSSSCG00000026940;ENSSSCG00000026969;ENSSSCG00000027529;ENSSSCG00000029411;ENSSSCG00000035249;ENSSSCG00000037066;ENSSSCG00000038918;ENSSSCG00000040486;ENSSSCG00000044553;Sus_scrofa_newGene_3072
ko05017	Spinocerebellar ataxia	0.0066	0.0157	0.42	0.99398	0.797855	ENSSSCG00000002446;ENSSSCG00000003214;ENSSSCG00000005400;ENSSSCG00000010330;ENSSSCG00000017874
ko04672	Intestinal immune network for IgA production	0.0039	0.0117	0.34	0.994623	0.797855	ENSSSCG00000011877;ENSSSCG00000020970;ENSSSCG00000022246
ko03008	Ribosome biogenesis in eukaryotes	0.0026	0.0095	0.28	0.995269	0.797855	ENSSSCG00000002753;ENSSSCG00000036960
ko04612	Antigen processing and presentation	0.0053	0.0142	0.37	0.995749	0.797855	ENSSSCG00000006625;ENSSSCG00000010948;ENSSSCG00000013901;ENSSSCG00000029160
ko05332	Graft-versus-host disease	0.0039	0.0121	0.33	0.995835	0.797855	ENSSSCG00000008090;ENSSSCG00000011877;ENSSSCG00000020970
ko05416	Viral myocarditis	0.0053	0.0143	0.37	0.995997	0.797855	ENSSSCG00000004207;ENSSSCG00000011877;ENSSSCG00000017583;ENSSSCG00000028148
ko05330	Allograft rejection	0.0013	0.0117	0.11	0.999906	0.797855	ENSSSCG00000011877
ko05320	Autoimmune thyroid disease	0.0013	0.0132	0.1	0.999971	0.797855	ENSSSCG00000011877
ko05168	Herpes simplex virus 1 infection	0.0224	0.0518	0.43	0.999992	0.797855	ENSSSCG00000001912;ENSSSCG00000001952;ENSSSCG00000005215;ENSSSCG00000009002;ENSSSCG00000012768;ENSSSCG00000013551;ENSSSCG00000015540;ENSSSCG00000015801;ENSSSCG00000015802;ENSSSCG00000016263;ENSSSCG00000017705;ENSSSCG00000020970;ENSSSCG00000027529;ENSSSCG00000029347;ENSSSCG00000030408;ENSSSCG00000036956;Sus_scrofa_newGene_3222
ko03013	RNA transport	0.0026	0.0197	0.13	0.999997	0.797855	ENSSSCG00000017066;ENSSSCG00000027323
ko03410	Base excision repair	0.0013	0.028	0.05	1	0.797855	ENSSSCG00000004829
ko04740	Olfactory transduction	0.0118	0.1369	0.09	1	0.797855	ENSSSCG00000003663;ENSSSCG00000003814;ENSSSCG00000010311;ENSSSCG00000010429;ENSSSCG00000014852;ENSSSCG00000016668;ENSSSCG00000023924;ENSSSCG00000036418;ENSSSCG00000037241

## Sheet: BF2d VS 4d
ID	Description	GeneRatio	BgRatio	enrich_factor	pvalue	qvalue	geneID
ko04510	Focal adhesion	0.0811	0.0224	3.61	1.72537e-05	0.00359603	ENSSSCG00000001695;ENSSSCG00000005494;ENSSSCG00000005506;ENSSSCG00000006524;ENSSSCG00000009526;ENSSSCG00000013038;ENSSSCG00000015326;ENSSSCG00000015375;ENSSSCG00000015403;ENSSSCG00000016885;ENSSSCG00000023611;ENSSSCG00000024960;ENSSSCG00000035952;ENSSSCG00000036135;ENSSSCG00000036402
ko04512	ECM-receptor interaction	0.0541	0.0121	4.48	7.71667e-05	0.00804158	ENSSSCG00000003514;ENSSSCG00000005494;ENSSSCG00000005506;ENSSSCG00000006524;ENSSSCG00000009526;ENSSSCG00000015326;ENSSSCG00000015375;ENSSSCG00000016885;ENSSSCG00000023611;ENSSSCG00000036135
ko04933	AGE-RAGE signaling pathway in diabetic complications	0.0432	0.0111	3.9	0.00101469	0.0471812	ENSSSCG00000001695;ENSSSCG00000007056;ENSSSCG00000010184;ENSSSCG00000010816;ENSSSCG00000013038;ENSSSCG00000015326;ENSSSCG00000022447;ENSSSCG00000036135
ko04151	PI3K-Akt signaling pathway	0.0865	0.0361	2.4	0.00106477	0.0471812	ENSSSCG00000001695;ENSSSCG00000005494;ENSSSCG00000005503;ENSSSCG00000005506;ENSSSCG00000006524;ENSSSCG00000013038;ENSSSCG00000015326;ENSSSCG00000015375;ENSSSCG00000015403;ENSSSCG00000016885;ENSSSCG00000023611;ENSSSCG00000024954;ENSSSCG00000024960;ENSSSCG00000035293;ENSSSCG00000036135;ENSSSCG00000038185
ko05146	Amoebiasis	0.0432	0.0118	3.67	0.00150199	0.0471812	ENSSSCG00000005503;ENSSSCG00000005506;ENSSSCG00000007056;ENSSSCG00000008162;ENSSSCG00000010816;ENSSSCG00000015326;ENSSSCG00000028331;ENSSSCG00000036135
ko05200	Pathways in cancer	0.1081	0.0522	2.07	0.00157466	0.0471812	ENSSSCG00000000843;ENSSSCG00000001695;ENSSSCG00000001963;ENSSSCG00000002754;ENSSSCG00000005506;ENSSSCG00000007056;ENSSSCG00000009477;ENSSSCG00000010184;ENSSSCG00000010816;ENSSSCG00000013038;ENSSSCG00000015403;ENSSSCG00000016916;ENSSSCG00000017265;ENSSSCG00000021880;ENSSSCG00000024954;ENSSSCG00000027030;ENSSSCG00000029838;ENSSSCG00000034120;ENSSSCG00000035293;ENSSSCG00000038509
ko04974	Protein digestion and absorption	0.0432	0.0119	3.64	0.00158462	0.0471812	ENSSSCG00000005751;ENSSSCG00000005997;ENSSSCG00000015326;ENSSSCG00000024933;ENSSSCG00000025858;ENSSSCG00000033641;ENSSSCG00000036135;ENSSSCG00000038089
ko05205	Proteoglycans in cancer	0.0595	0.0213	2.8	0.00197306	0.0514035	ENSSSCG00000001695;ENSSSCG00000003514;ENSSSCG00000005503;ENSSSCG00000010212;ENSSSCG00000010816;ENSSSCG00000014362;ENSSSCG00000015326;ENSSSCG00000015403;ENSSSCG00000029838;ENSSSCG00000035293;ENSSSCG00000036135
ko04080	Neuroactive ligand-receptor interaction	0.0811	0.0353	2.3	0.00230227	0.0533158	ENSSSCG00000001589;ENSSSCG00000001752;ENSSSCG00000006503;ENSSSCG00000009477;ENSSSCG00000009817;ENSSSCG00000010184;ENSSSCG00000010352;ENSSSCG00000011596;ENSSSCG00000011721;ENSSSCG00000012638;ENSSSCG00000016031;ENSSSCG00000027030;ENSSSCG00000036033;ENSSSCG00000037452;ENSSSCG00000040095
ko04934	Cushing syndrome	0.0486	0.0159	3.06	0.00277955	0.0579317	ENSSSCG00000007056;ENSSSCG00000010184;ENSSSCG00000017265;ENSSSCG00000021880;ENSSSCG00000023451;ENSSSCG00000029838;ENSSSCG00000030484;ENSSSCG00000034120;ENSSSCG00000034266
ko04926	Relaxin signaling pathway	0.0432	0.0133	3.26	0.00316663	0.0599994	ENSSSCG00000001695;ENSSSCG00000006503;ENSSSCG00000007056;ENSSSCG00000009477;ENSSSCG00000010447;ENSSSCG00000013038;ENSSSCG00000015326;ENSSSCG00000036135
ko05165	Human papillomavirus infection	0.0757	0.0352	2.15	0.00574105	0.0997129	ENSSSCG00000001695;ENSSSCG00000005494;ENSSSCG00000005506;ENSSSCG00000006524;ENSSSCG00000015326;ENSSSCG00000015375;ENSSSCG00000016885;ENSSSCG00000017265;ENSSSCG00000021880;ENSSSCG00000023611;ENSSSCG00000029838;ENSSSCG00000036135;ENSSSCG00000038509;ENSSSCG00000040385
ko05226	Gastric cancer	0.0432	0.0154	2.8	0.0078569	0.125965	ENSSSCG00000010816;ENSSSCG00000015403;ENSSSCG00000017265;ENSSSCG00000021880;ENSSSCG00000024954;ENSSSCG00000029838;ENSSSCG00000032456;ENSSSCG00000034120
ko00100	Steroid biosynthesis	0.0162	0.0024	6.83	0.00919067	0.136823	ENSSSCG00000015311;ENSSSCG00000021181;ENSSSCG00000027525
ko05225	Hepatocellular carcinoma	0.0432	0.0162	2.67	0.0104649	0.145408	ENSSSCG00000000843;ENSSSCG00000002754;ENSSSCG00000010816;ENSSSCG00000015403;ENSSSCG00000017265;ENSSSCG00000021880;ENSSSCG00000029838;ENSSSCG00000035293
ko05206	MicroRNAs in cancer	0.0432	0.0168	2.57	0.0128069	0.166827	ENSSSCG00000001695;ENSSSCG00000005494;ENSSSCG00000010816;ENSSSCG00000014329;ENSSSCG00000023611;ENSSSCG00000032456;ENSSSCG00000034610;ENSSSCG00000038509
ko00900	Terpenoid backbone biosynthesis	0.0162	0.0028	5.86	0.0141035	0.17291	ENSSSCG00000006512;ENSSSCG00000029066;ENSSSCG00000034905
ko04810	Regulation of actin cytoskeleton	0.0541	0.0244	2.21	0.0153344	0.177556	ENSSSCG00000009526;ENSSSCG00000012119;ENSSSCG00000015375;ENSSSCG00000016885;ENSSSCG00000017054;ENSSSCG00000024954;ENSSSCG00000024960;ENSSSCG00000027030;ENSSSCG00000035952;ENSSSCG00000036402
ko04060	Cytokine-cytokine receptor interaction	0.0595	0.029	2.05	0.018777	0.205975	ENSSSCG00000005203;ENSSSCG00000008162;ENSSSCG00000010816;ENSSSCG00000014198;ENSSSCG00000015037;ENSSSCG00000015085;ENSSSCG00000016916;ENSSSCG00000022370;ENSSSCG00000028331;ENSSSCG00000034260;ENSSSCG00000040629
ko04270	Vascular smooth muscle contraction	0.0378	0.015	2.52	0.0215335	0.224402	ENSSSCG00000007056;ENSSSCG00000008294;ENSSSCG00000010184;ENSSSCG00000010447;ENSSSCG00000016031;ENSSSCG00000036402;ENSSSCG00000039506
ko04310	Wnt signaling pathway	0.0432	0.0189	2.29	0.0240578	0.238769	ENSSSCG00000006383;ENSSSCG00000007056;ENSSSCG00000009004;ENSSSCG00000017265;ENSSSCG00000021880;ENSSSCG00000029838;ENSSSCG00000032094;ENSSSCG00000035299
ko04540	Gap junction	0.027	0.0092	2.94	0.0277031	0.262451	ENSSSCG00000002639;ENSSSCG00000004241;ENSSSCG00000007056;ENSSSCG00000024960;ENSSSCG00000037452
ko04010	MAPK signaling pathway	0.0595	0.0317	1.87	0.0337119	0.295713	ENSSSCG00000001695;ENSSSCG00000008162;ENSSSCG00000010816;ENSSSCG00000013038;ENSSSCG00000015403;ENSSSCG00000024954;ENSSSCG00000024960;ENSSSCG00000034266;ENSSSCG00000035293;ENSSSCG00000038185;ENSSSCG00000040815
ko05211	Renal cell carcinoma	0.0216	0.0066	3.26	0.0340518	0.295713	ENSSSCG00000001695;ENSSSCG00000001963;ENSSSCG00000010816;ENSSSCG00000015403
ko04927	Cortisol synthesis and secretion	0.0216	0.0068	3.17	0.0373548	0.311421	ENSSSCG00000007056;ENSSSCG00000010184;ENSSSCG00000023451;ENSSSCG00000034266
ko00260	Glycine, serine and threonine metabolism	0.0162	0.0044	3.73	0.0461603	0.369843	ENSSSCG00000005199;ENSSSCG00000006717;ENSSSCG00000023142
ko04750	Inflammatory mediator regulation of TRP channels	0.027	0.0107	2.53	0.0479115	0.369843	ENSSSCG00000006186;ENSSSCG00000007056;ENSSSCG00000008162;ENSSSCG00000027030;ENSSSCG00000037452
ko05412	Arrhythmogenic right ventricular cardiomyopathy	0.0216	0.0075	2.88	0.0503188	0.374553	ENSSSCG00000003722;ENSSSCG00000004241;ENSSSCG00000015375;ENSSSCG00000016885
ko05164	Influenza A	0.0378	0.0187	2.02	0.0585514	0.402295	ENSSSCG00000005203;ENSSSCG00000005503;ENSSSCG00000006512;ENSSSCG00000008648;ENSSSCG00000013940;ENSSSCG00000015037;ENSSSCG00000015549
ko00590	Arachidonic acid metabolism	0.0216	0.0079	2.73	0.0587027	0.402295	ENSSSCG00000005533;ENSSSCG00000022655;ENSSSCG00000026554;ENSSSCG00000033727
ko00532	Glycosaminoglycan biosynthesis - chondroitin sulfate / dermatan sulfate	0.0108	0.0022	4.97	0.0605351	0.402295	ENSSSCG00000029482;ENSSSCG00000035941
ko01521	EGFR tyrosine kinase inhibitor resistance	0.0216	0.0082	2.63	0.06545	0.402295	ENSSSCG00000001695;ENSSSCG00000015403;ENSSSCG00000015839;ENSSSCG00000024960
ko04061	Viral protein interaction with cytokine and cytokine receptor	0.0216	0.0082	2.63	0.06545	0.402295	ENSSSCG00000015037;ENSSSCG00000015085;ENSSSCG00000016916;ENSSSCG00000040629
ko04015	Rap1 signaling pathway	0.0486	0.0272	1.79	0.0656268	0.402295	ENSSSCG00000001695;ENSSSCG00000007056;ENSSSCG00000010169;ENSSSCG00000011721;ENSSSCG00000013038;ENSSSCG00000014391;ENSSSCG00000015403;ENSSSCG00000024954;ENSSSCG00000024960
ko04610	Complement and coagulation cascades	0.0216	0.0089	2.43	0.0826868	0.482885	ENSSSCG00000009668;ENSSSCG00000016032;ENSSSCG00000022447;ENSSSCG00000027030
ko05144	Malaria	0.027	0.0126	2.15	0.0834074	0.482885	ENSSSCG00000005503;ENSSSCG00000006524;ENSSSCG00000010816;ENSSSCG00000015037;ENSSSCG00000015403
ko04014	Ras signaling pathway	0.0486	0.0292	1.67	0.0920443	0.502753	ENSSSCG00000001513;ENSSSCG00000001695;ENSSSCG00000008388;ENSSSCG00000013038;ENSSSCG00000015403;ENSSSCG00000015563;ENSSSCG00000024954;ENSSSCG00000024960;ENSSSCG00000035293
ko04611	Platelet activation	0.027	0.0131	2.07	0.0945636	0.502753	ENSSSCG00000005533;ENSSSCG00000007056;ENSSSCG00000011721;ENSSSCG00000015326;ENSSSCG00000036135
ko00480	Glutathione metabolism	0.0162	0.0059	2.73	0.0968841	0.502753	ENSSSCG00000001488;ENSSSCG00000005911;ENSSSCG00000033727
ko04020	Calcium signaling pathway	0.0486	0.0297	1.64	0.0995061	0.502753	ENSSSCG00000007056;ENSSSCG00000009477;ENSSSCG00000009817;ENSSSCG00000023745;ENSSSCG00000024960;ENSSSCG00000027030;ENSSSCG00000030425;ENSSSCG00000034266;ENSSSCG00000037452
ko05217	Basal cell carcinoma	0.0162	0.0062	2.6	0.108175	0.502753	ENSSSCG00000017265;ENSSSCG00000021880;ENSSSCG00000029838
ko05132	Salmonella infection	0.0432	0.0261	1.66	0.111456	0.502753	ENSSSCG00000004578;ENSSSCG00000005503;ENSSSCG00000006578;ENSSSCG00000013940;ENSSSCG00000015037;ENSSSCG00000017054;ENSSSCG00000031053;ENSSSCG00000036402
ko04350	TGF-beta signaling pathway	0.0216	0.01	2.16	0.113762	0.502753	ENSSSCG00000004052;ENSSSCG00000008510;ENSSSCG00000010816;ENSSSCG00000034120
ko01040	Biosynthesis of unsaturated fatty acids	0.0108	0.0032	3.42	0.115638	0.502753	ENSSSCG00000005164;ENSSSCG00000013072
ko01212	Fatty acid metabolism	0.0162	0.0064	2.52	0.115972	0.502753	ENSSSCG00000005164;ENSSSCG00000012583;ENSSSCG00000013072
ko04370	VEGF signaling pathway	0.0162	0.0064	2.52	0.115972	0.502753	ENSSSCG00000001695;ENSSSCG00000030425;ENSSSCG00000035952
ko04360	Axon guidance	0.0324	0.018	1.8	0.116959	0.502753	ENSSSCG00000014224;ENSSSCG00000015398;ENSSSCG00000023165;ENSSSCG00000024022;ENSSSCG00000025826;ENSSSCG00000033624
ko00830	Retinol metabolism	0.0162	0.0065	2.48	0.119949	0.502753	ENSSSCG00000003439;ENSSSCG00000008311;ENSSSCG00000036274
ko04330	Notch signaling pathway	0.0162	0.0065	2.48	0.119949	0.502753	ENSSSCG00000021880;ENSSSCG00000038509;ENSSSCG00000040385
ko00601	Glycosphingolipid biosynthesis - lacto and neolacto series	0.0108	0.0033	3.31	0.121681	0.502753	ENSSSCG00000011903;ENSSSCG00000021774
ko05410	Hypertrophic cardiomyopathy	0.0216	0.0103	2.1	0.123022	0.502753	ENSSSCG00000010184;ENSSSCG00000010816;ENSSSCG00000015375;ENSSSCG00000016885
ko04216	Ferroptosis	0.0162	0.0067	2.41	0.12805	0.503555	ENSSSCG00000001488;ENSSSCG00000012583;ENSSSCG00000022649
ko05134	Legionellosis	0.0162	0.0067	2.41	0.12805	0.503555	ENSSSCG00000005503;ENSSSCG00000015037;ENSSSCG00000040401
ko05224	Breast cancer	0.027	0.0148	1.82	0.140524	0.521429	ENSSSCG00000017265;ENSSSCG00000021880;ENSSSCG00000024954;ENSSSCG00000029838;ENSSSCG00000038509
ko00983	Drug metabolism - other enzymes	0.0162	0.007	2.31	0.140555	0.521429	ENSSSCG00000003850;ENSSSCG00000036274;ENSSSCG00000038348
ko04621	NOD-like receptor signaling pathway	0.0324	0.0192	1.69	0.145217	0.521429	ENSSSCG00000005503;ENSSSCG00000007056;ENSSSCG00000009817;ENSSSCG00000013940;ENSSSCG00000015037;ENSSSCG00000015549
ko05218	Melanoma	0.0162	0.0072	2.25	0.149111	0.521429	ENSSSCG00000015403;ENSSSCG00000024954;ENSSSCG00000024960
ko04640	Hematopoietic cell lineage	0.0216	0.0111	1.95	0.149197	0.521429	ENSSSCG00000008162;ENSSSCG00000016885;ENSSSCG00000022230;ENSSSCG00000028331
ko05414	Dilated cardiomyopathy	0.0216	0.0111	1.95	0.149197	0.521429	ENSSSCG00000010184;ENSSSCG00000010816;ENSSSCG00000015375;ENSSSCG00000016885
ko04916	Melanogenesis	0.0216	0.0112	1.93	0.15261	0.521429	ENSSSCG00000007056;ENSSSCG00000009477;ENSSSCG00000021880;ENSSSCG00000029838
ko05145	Toxoplasmosis	0.0216	0.0112	1.93	0.15261	0.521429	ENSSSCG00000005503;ENSSSCG00000005506;ENSSSCG00000010816;ENSSSCG00000015085
ko05152	Tuberculosis	0.0324	0.02	1.62	0.165637	0.548647	ENSSSCG00000005503;ENSSSCG00000010816;ENSSSCG00000011570;ENSSSCG00000015037;ENSSSCG00000015085;ENSSSCG00000030425
ko05219	Bladder cancer	0.0108	0.004	2.73	0.165841	0.548647	ENSSSCG00000001695;ENSSSCG00000014362
ko04390	Hippo signaling pathway	0.027	0.016	1.69	0.175667	0.572073	ENSSSCG00000010816;ENSSSCG00000017265;ENSSSCG00000021880;ENSSSCG00000024954;ENSSSCG00000029838
ko04145	Phagosome	0.0324	0.0207	1.57	0.184451	0.591438	ENSSSCG00000002639;ENSSSCG00000005503;ENSSSCG00000006524;ENSSSCG00000006578;ENSSSCG00000020846;ENSSSCG00000031053
ko00130	Ubiquinone and other terpenoid-quinone biosynthesis	0.0054	0.0012	4.55	0.198841	0.627919	ENSSSCG00000002754
ko05140	Leishmaniasis	0.0162	0.0085	1.91	0.208267	0.64787	ENSSSCG00000005503;ENSSSCG00000010816;ENSSSCG00000040401
ko05143	African trypanosomiasis	0.0108	0.0046	2.33	0.21225	0.650549	ENSSSCG00000007056;ENSSSCG00000015037
ko00860	Porphyrin and chlorophyll metabolism	0.0108	0.0048	2.23	0.22575	0.677175	ENSSSCG00000009932;ENSSSCG00000036274
ko05210	Colorectal cancer	0.0162	0.0089	1.82	0.227435	0.677175	ENSSSCG00000010816;ENSSSCG00000017265;ENSSSCG00000038185
ko04110	Cell cycle	0.0216	0.0134	1.61	0.238094	0.698927	ENSSSCG00000010816;ENSSSCG00000014329;ENSSSCG00000034120;ENSSSCG00000040461
ko00270	Cysteine and methionine metabolism	0.0108	0.0051	2.1	0.246107	0.704989	ENSSSCG00000001488;ENSSSCG00000006717
ko04012	ErbB signaling pathway	0.0162	0.0093	1.74	0.246924	0.704989	ENSSSCG00000014362;ENSSSCG00000015839;ENSSSCG00000038185
ko03320	PPAR signaling pathway	0.0162	0.0097	1.67	0.266662	0.712127	ENSSSCG00000009626;ENSSSCG00000012583;ENSSSCG00000013072
ko04925	Aldosterone synthesis and secretion	0.0162	0.0097	1.67	0.266662	0.712127	ENSSSCG00000007056;ENSSSCG00000010184;ENSSSCG00000034266
ko05231	Choline metabolism in cancer	0.0162	0.0097	1.67	0.266662	0.712127	ENSSSCG00000005425;ENSSSCG00000007043;ENSSSCG00000024960
ko00450	Selenocompound metabolism	0.0054	0.0017	3.22	0.269589	0.712127	ENSSSCG00000000843
ko00533	Glycosaminoglycan biosynthesis - keratan sulfate	0.0054	0.0017	3.22	0.269589	0.712127	ENSSSCG00000011903
ko00514	Other types of O-glycan biosynthesis	0.0108	0.0055	1.95	0.273342	0.712127	ENSSSCG00000002306;ENSSSCG00000040385
ko00600	Sphingolipid metabolism	0.0108	0.0055	1.95	0.273342	0.712127	ENSSSCG00000025005;ENSSSCG00000030425
ko00520	Amino sugar and nucleotide sugar metabolism	0.0108	0.0057	1.88	0.286954	0.735369	ENSSSCG00000000038;ENSSSCG00000006340
ko05418	Fluid shear stress and atherosclerosis	0.0216	0.0147	1.47	0.290583	0.735369	ENSSSCG00000001695;ENSSSCG00000002754;ENSSSCG00000008162;ENSSSCG00000028331
ko05203	Viral carcinogenesis	0.027	0.0195	1.39	0.292848	0.735369	ENSSSCG00000008388;ENSSSCG00000010224;ENSSSCG00000016916;ENSSSCG00000021411;ENSSSCG00000034120
ko04550	Signaling pathways regulating pluripotency of stem cells	0.0216	0.0149	1.45	0.298813	0.736894	ENSSSCG00000016916;ENSSSCG00000017265;ENSSSCG00000021880;ENSSSCG00000029838
ko00603	Glycosphingolipid biosynthesis - globo and isoglobo series	0.0054	0.002	2.73	0.309018	0.736894	ENSSSCG00000021774
ko05010	Alzheimer disease	0.0486	0.0396	1.23	0.310389	0.736894	ENSSSCG00000002639;ENSSSCG00000007056;ENSSSCG00000012896;ENSSSCG00000017265;ENSSSCG00000021880;ENSSSCG00000029838;ENSSSCG00000032094;ENSSSCG00000037455;ENSSSCG00000051187
ko04723	Retrograde endocannabinoid signaling	0.0216	0.0155	1.39	0.323657	0.736894	ENSSSCG00000007056;ENSSSCG00000012638;ENSSSCG00000012896;ENSSSCG00000037455
ko04072	Phospholipase D signaling pathway	0.0216	0.0156	1.38	0.327814	0.736894	ENSSSCG00000007056;ENSSSCG00000010184;ENSSSCG00000024960;ENSSSCG00000030425
ko04713	Circadian entrainment	0.0162	0.011	1.48	0.331733	0.736894	ENSSSCG00000007056;ENSSSCG00000012638;ENSSSCG00000034266
ko04726	Serotonergic synapse	0.0162	0.011	1.48	0.331733	0.736894	ENSSSCG00000005533;ENSSSCG00000007056;ENSSSCG00000037452
ko00053	Ascorbate and aldarate metabolism	0.0054	0.0022	2.48	0.33412	0.736894	ENSSSCG00000036274
ko04724	Glutamatergic synapse	0.0162	0.0111	1.46	0.336757	0.736894	ENSSSCG00000007056;ENSSSCG00000012638;Sus_scrofa_newGene_2410
ko00240	Pyrimidine metabolism	0.0108	0.0065	1.66	0.340984	0.736894	ENSSSCG00000003850;ENSSSCG00000038348
ko00330	Arginine and proline metabolism	0.0108	0.0065	1.66	0.340984	0.736894	ENSSSCG00000004870;ENSSSCG00000023142
ko00061	Fatty acid biosynthesis	0.0054	0.0023	2.38	0.346329	0.736894	ENSSSCG00000012583
ko04066	HIF-1 signaling pathway	0.0162	0.0114	1.43	0.351815	0.736894	ENSSSCG00000001695;ENSSSCG00000001963;ENSSSCG00000005503
ko04929	GnRH secretion	0.0108	0.0067	1.61	0.354316	0.736894	ENSSSCG00000007056;ENSSSCG00000034266
ko04961	Endocrine and other factor-regulated calcium reabsorption	0.0108	0.0067	1.61	0.354316	0.736894	ENSSSCG00000007056;ENSSSCG00000027030
ko04022	cGMP-PKG signaling pathway	0.0216	0.0164	1.32	0.361155	0.736894	ENSSSCG00000007056;ENSSSCG00000009477;ENSSSCG00000024022;ENSSSCG00000027030
ko04071	Sphingolipid signaling pathway	0.0162	0.0117	1.39	0.366836	0.736894	ENSSSCG00000007056;ENSSSCG00000027030;ENSSSCG00000030425
ko04623	Cytosolic DNA-sensing pathway	0.0108	0.0069	1.56	0.367554	0.736894	ENSSSCG00000005203;ENSSSCG00000015037
ko05323	Rheumatoid arthritis	0.0216	0.0166	1.3	0.369494	0.736894	ENSSSCG00000001695;ENSSSCG00000005503;ENSSSCG00000010816;ENSSSCG00000015037
ko00531	Glycosaminoglycan degradation	0.0054	0.0025	2.19	0.370083	0.736894	ENSSSCG00000017152
ko04614	Renin-angiotensin system	0.0054	0.0025	2.19	0.370083	0.736894	ENSSSCG00000010184
ko04919	Thyroid hormone signaling pathway	0.0162	0.0119	1.37	0.376819	0.736894	ENSSSCG00000007056;ENSSSCG00000036033;ENSSSCG00000038509
ko00040	Pentose and glucuronate interconversions	0.0054	0.0026	2.1	0.381636	0.736894	ENSSSCG00000036274
ko00340	Histidine metabolism	0.0054	0.0026	2.1	0.381636	0.736894	ENSSSCG00000004870
ko04730	Long-term depression	0.0108	0.0072	1.5	0.387208	0.736894	ENSSSCG00000007056;ENSSSCG00000012638
ko04742	Taste transduction	0.0108	0.0073	1.48	0.393702	0.736894	ENSSSCG00000007056;ENSSSCG00000011721
ko04924	Renin secretion	0.0108	0.0073	1.48	0.393702	0.736894	ENSSSCG00000007056;ENSSSCG00000010184
ko05161	Hepatitis B	0.0216	0.0173	1.25	0.398612	0.736894	ENSSSCG00000003514;ENSSSCG00000005503;ENSSSCG00000010224;ENSSSCG00000010816
ko04918	Thyroid hormone synthesis	0.0108	0.0074	1.46	0.400164	0.736894	ENSSSCG00000007056;ENSSSCG00000033727
ko00062	Fatty acid elongation	0.0054	0.0028	1.95	0.404113	0.736894	ENSSSCG00000005164
ko00592	alpha-Linolenic acid metabolism	0.0054	0.0028	1.95	0.404113	0.736894	ENSSSCG00000013072
ko05212	Pancreatic cancer	0.0108	0.0075	1.44	0.406594	0.736894	ENSSSCG00000001695;ENSSSCG00000010816
ko04971	Gastric acid secretion	0.0108	0.0076	1.42	0.412991	0.742035	ENSSSCG00000007056;ENSSSCG00000023451
ko04710	Circadian rhythm	0.0054	0.003	1.82	0.425778	0.755102	ENSSSCG00000005268
ko05142	Chagas disease	0.0216	0.018	1.2	0.42751	0.755102	ENSSSCG00000005503;ENSSSCG00000007056;ENSSSCG00000010816;ENSSSCG00000027030
ko04620	Toll-like receptor signaling pathway	0.0162	0.0134	1.21	0.450335	0.769573	ENSSSCG00000005503;ENSSSCG00000006578;ENSSSCG00000031053
ko05321	Inflammatory bowel disease	0.0162	0.0134	1.21	0.450335	0.769573	ENSSSCG00000005503;ENSSSCG00000010816;ENSSSCG00000015037
ko05016	Huntington disease	0.0378	0.0344	1.1	0.453892	0.769573	ENSSSCG00000002639;ENSSSCG00000007056;ENSSSCG00000012638;ENSSSCG00000012896;ENSSSCG00000033727;ENSSSCG00000037455;ENSSSCG00000051187
ko00410	beta-Alanine metabolism	0.0054	0.0033	1.66	0.456814	0.769573	ENSSSCG00000004870
ko05166	Human T-cell leukemia virus 1 infection	0.0324	0.0294	1.1	0.461437	0.769573	ENSSSCG00000006512;ENSSSCG00000008162;ENSSSCG00000010224;ENSSSCG00000010816;ENSSSCG00000028331;ENSSSCG00000034120
ko04911	Insulin secretion	0.0108	0.0084	1.29	0.462872	0.769573	ENSSSCG00000001589;ENSSSCG00000007056
ko00512	Mucin type O-glycan biosynthesis	0.0054	0.0034	1.61	0.466785	0.769573	ENSSSCG00000002306
ko04744	Phototransduction	0.0054	0.0034	1.61	0.466785	0.769573	ENSSSCG00000037991
ko05133	Pertussis	0.0108	0.0085	1.27	0.468935	0.769573	ENSSSCG00000005503;ENSSSCG00000013940
ko05202	Transcriptional misregulation in cancer	0.027	0.0244	1.11	0.473566	0.771103	ENSSSCG00000008388;ENSSSCG00000012638;ENSSSCG00000024591;ENSSSCG00000028331;ENSSSCG00000034610
ko05020	Prion disease	0.0324	0.03	1.08	0.480738	0.776712	ENSSSCG00000002639;ENSSSCG00000012896;ENSSSCG00000015045;ENSSSCG00000037455;ENSSSCG00000038509;ENSSSCG00000051187
ko04215	Apoptosis - multiple species	0.0054	0.0037	1.48	0.495616	0.789092	ENSSSCG00000032684
ko03013	RNA transport	0.0216	0.0197	1.1	0.495972	0.789092	ENSSSCG00000000268;ENSSSCG00000017054;ENSSSCG00000025321;ENSSSCG00000040401
ko00630	Glyoxylate and dicarboxylate metabolism	0.0054	0.0039	1.4	0.51397	0.808495	ENSSSCG00000005199
ko04146	Peroxisome	0.0108	0.0093	1.16	0.515926	0.808495	ENSSSCG00000012583;ENSSSCG00000040586
ko04976	Bile secretion	0.0108	0.0095	1.14	0.52724	0.812726	ENSSSCG00000032456;ENSSSCG00000036274
ko01522	Endocrine resistance	0.0108	0.0097	1.12	0.538376	0.812726	ENSSSCG00000014362;ENSSSCG00000038509
ko04666	Fc gamma R-mediated phagocytosis	0.0108	0.0097	1.12	0.538376	0.812726	ENSSSCG00000024136;ENSSSCG00000030425
ko00250	Alanine, aspartate and glutamate metabolism	0.0054	0.0042	1.3	0.540263	0.812726	ENSSSCG00000010874
ko05215	Prostate cancer	0.0108	0.0098	1.1	0.543876	0.812726	ENSSSCG00000024960;ENSSSCG00000028331
ko05012	Parkinson disease	0.027	0.0265	1.02	0.545978	0.812726	ENSSSCG00000000784;ENSSSCG00000002639;ENSSSCG00000012896;ENSSSCG00000037455;ENSSSCG00000051187
ko05033	Nicotine addiction	0.0054	0.0043	1.27	0.548709	0.812726	ENSSSCG00000012638
ko05222	Small cell lung cancer	0.0108	0.01	1.08	0.554739	0.812726	ENSSSCG00000005506;ENSSSCG00000034120
ko00760	Nicotinate and nicotinamide metabolism	0.0054	0.0044	1.24	0.557001	0.812726	ENSSSCG00000038967
ko04142	Lysosome	0.0162	0.0157	1.03	0.55968	0.812726	ENSSSCG00000007745;ENSSSCG00000017087;ENSSSCG00000017152
ko01523	Antifolate resistance	0.0054	0.0045	1.21	0.565141	0.812726	ENSSSCG00000014812
ko04912	GnRH signaling pathway	0.0108	0.0102	1.06	0.565419	0.812726	ENSSSCG00000007056;ENSSSCG00000014362
ko03440	Homologous recombination	0.0054	0.0045	1.19	0.573132	0.81817	ENSSSCG00000001816
ko04371	Apelin signaling pathway	0.0162	0.0162	1	0.580785	0.823444	ENSSSCG00000007056;ENSSSCG00000010447;ENSSSCG00000030425
ko00190	Oxidative phosphorylation	0.0162	0.0163	0.99	0.584929	0.823444	ENSSSCG00000012896;ENSSSCG00000037455;ENSSSCG00000051187
ko00071	Fatty acid degradation	0.0054	0.0047	1.14	0.588679	0.823444	ENSSSCG00000012583
ko04928	Parathyroid hormone synthesis, secretion and action	0.0108	0.0109	0.99	0.601346	0.828066	ENSSSCG00000007056;ENSSSCG00000014362
ko04630	JAK-STAT signaling pathway	0.0162	0.0171	0.95	0.617141	0.828066	ENSSSCG00000014198;ENSSSCG00000015085;ENSSSCG00000016916
ko04340	Hedgehog signaling pathway	0.0054	0.0051	1.05	0.618104	0.828066	ENSSSCG00000025826
ko04932	Non-alcoholic fatty liver disease	0.0162	0.0173	0.94	0.624927	0.828066	ENSSSCG00000012896;ENSSSCG00000037455;ENSSSCG00000051187
ko04979	Cholesterol metabolism	0.0054	0.0052	1.03	0.625127	0.828066	ENSSSCG00000017499
ko04659	Th17 cell differentiation	0.0162	0.0174	0.93	0.62878	0.828066	ENSSSCG00000008162;ENSSSCG00000016916;ENSSSCG00000030484
ko00982	Drug metabolism - cytochrome P450	0.0054	0.0053	1.01	0.632022	0.828066	ENSSSCG00000036274
ko04725	Cholinergic synapse	0.0108	0.0116	0.93	0.635003	0.828066	ENSSSCG00000001752;ENSSSCG00000007056
ko00140	Steroid hormone biosynthesis	0.0054	0.0054	0.99	0.63879	0.828066	ENSSSCG00000036274
ko03420	Nucleotide excision repair	0.0054	0.0055	0.98	0.645434	0.828066	ENSSSCG00000010391
ko04217	Necroptosis	0.0162	0.018	0.9	0.651325	0.828066	ENSSSCG00000005203;ENSSSCG00000005503;ENSSSCG00000013940
ko00565	Ether lipid metabolism	0.0054	0.0056	0.96	0.651957	0.828066	ENSSSCG00000029070
ko00980	Metabolism of xenobiotics by cytochrome P450	0.0054	0.0057	0.94	0.658361	0.828066	ENSSSCG00000036274
ko03460	Fanconi anemia pathway	0.0054	0.0057	0.94	0.658361	0.828066	ENSSSCG00000001816
ko04923	Regulation of lipolysis in adipocytes	0.0054	0.0058	0.93	0.664647	0.828066	ENSSSCG00000005533
ko04973	Carbohydrate digestion and absorption	0.0054	0.0058	0.93	0.664647	0.828066	ENSSSCG00000007056
ko05213	Endometrial cancer	0.0054	0.0058	0.93	0.664647	0.828066	ENSSSCG00000017265
ko05163	Human cytomegalovirus infection	0.0216	0.0245	0.88	0.669472	0.828066	ENSSSCG00000001695;ENSSSCG00000007056;ENSSSCG00000008162;ENSSSCG00000015085
ko01200	Carbon metabolism	0.0108	0.0125	0.87	0.674976	0.828066	ENSSSCG00000005199;ENSSSCG00000006717
ko04720	Long-term potentiation	0.0054	0.006	0.9	0.676877	0.828066	ENSSSCG00000007056
ko04714	Thermogenesis	0.0216	0.0248	0.87	0.678662	0.828066	ENSSSCG00000012583;ENSSSCG00000012896;ENSSSCG00000037455;ENSSSCG00000051187
ko04625	C-type lectin receptor signaling pathway	0.0108	0.0127	0.85	0.683363	0.828066	ENSSSCG00000010224;ENSSSCG00000013940
ko04722	Neurotrophin signaling pathway	0.0108	0.0127	0.85	0.683363	0.828066	ENSSSCG00000009833;ENSSSCG00000011570
ko05031	Amphetamine addiction	0.0054	0.0064	0.84	0.700021	0.833166	ENSSSCG00000012638
ko05204	Chemical carcinogenesis	0.0054	0.0064	0.84	0.700021	0.833166	ENSSSCG00000036274
ko04514	Cell adhesion molecules	0.0216	0.0256	0.84	0.7023	0.833166	ENSSSCG00000003722;ENSSSCG00000009526;ENSSSCG00000015045;ENSSSCG00000015375
ko04728	Dopaminergic synapse	0.0108	0.0132	0.82	0.703562	0.833166	ENSSSCG00000007056;ENSSSCG00000012638
ko04915	Estrogen signaling pathway	0.0108	0.0135	0.8	0.718945	0.846572	ENSSSCG00000007056;ENSSSCG00000014362
ko05223	Non-small cell lung cancer	0.0054	0.0069	0.78	0.726646	0.849494	ENSSSCG00000015403
ko02010	ABC transporters	0.0054	0.007	0.77	0.731682	0.849494	ENSSSCG00000032456
ko04068	FoxO signaling pathway	0.0108	0.0139	0.78	0.733653	0.849494	ENSSSCG00000010816;ENSSSCG00000034120
ko04380	Osteoclast differentiation	0.0108	0.0142	0.76	0.744254	0.85081	ENSSSCG00000008162;ENSSSCG00000010816
ko05034	Alcoholism	0.0108	0.0143	0.75	0.747707	0.85081	ENSSSCG00000010277;ENSSSCG00000021411
ko05014	Amyotrophic lateral sclerosis	0.0324	0.0397	0.82	0.748097	0.85081	ENSSSCG00000002639;ENSSSCG00000012896;ENSSSCG00000015839;ENSSSCG00000033727;ENSSSCG00000037455;ENSSSCG00000051187
ko00230	Purine metabolism	0.0108	0.0144	0.75	0.751119	0.85081	ENSSSCG00000010874;ENSSSCG00000038348
ko05220	Chronic myeloid leukemia	0.0054	0.0077	0.7	0.764441	0.86122	ENSSSCG00000010816
ko00562	Inositol phosphate metabolism	0.0054	0.0079	0.68	0.773048	0.866099	ENSSSCG00000007056
ko04921	Oxytocin signaling pathway	0.0108	0.0154	0.7	0.783122	0.866099	ENSSSCG00000007056;ENSSSCG00000039506
ko05135	Yersinia infection	0.0162	0.0225	0.72	0.79192	0.866099	ENSSSCG00000005503;ENSSSCG00000013940;ENSSSCG00000015037
ko05017	Spinocerebellar ataxia	0.0108	0.0157	0.69	0.791997	0.866099	ENSSSCG00000007056;ENSSSCG00000012638
ko04520	Adherens junction	0.0054	0.0084	0.64	0.79322	0.866099	ENSSSCG00000009626
ko04024	cAMP signaling pathway	0.0162	0.0228	0.71	0.799204	0.866099	ENSSSCG00000001589;ENSSSCG00000012638;ENSSSCG00000014391
ko01230	Biosynthesis of amino acids	0.0054	0.0086	0.63	0.80078	0.866099	ENSSSCG00000006717
ko04261	Adrenergic signaling in cardiomyocytes	0.0108	0.0163	0.66	0.808794	0.866099	ENSSSCG00000007056;ENSSSCG00000010184
ko00310	Lysine degradation	0.0054	0.0089	0.61	0.811608	0.866099	ENSSSCG00000029082
ko04920	Adipocytokine signaling pathway	0.0054	0.009	0.6	0.815086	0.866099	ENSSSCG00000012583
ko04727	GABAergic synapse	0.0054	0.0091	0.59	0.8185	0.866099	Sus_scrofa_newGene_2410
ko05160	Hepatitis C	0.0108	0.0167	0.65	0.819314	0.866099	ENSSSCG00000008648;ENSSSCG00000015549
ko04064	NF-kappa B signaling pathway	0.0108	0.0172	0.63	0.831738	0.866099	ENSSSCG00000005503;ENSSSCG00000008162
ko04914	Progesterone-mediated oocyte maturation	0.0054	0.0097	0.56	0.837705	0.866099	ENSSSCG00000014329
ko04657	IL-17 signaling pathway	0.0054	0.0099	0.55	0.843646	0.866099	ENSSSCG00000005638
ko04218	Cellular senescence	0.0108	0.0179	0.6	0.847843	0.866099	ENSSSCG00000010816;ENSSSCG00000034120
ko04260	Cardiac muscle contraction	0.0054	0.0101	0.54	0.849371	0.866099	ENSSSCG00000051187
ko04922	Glucagon signaling pathway	0.0054	0.0101	0.54	0.849371	0.866099	ENSSSCG00000007056
ko04970	Salivary secretion	0.0054	0.0102	0.53	0.852155	0.866099	ENSSSCG00000007056
ko00564	Glycerophospholipid metabolism	0.0054	0.0106	0.51	0.862788	0.866099	ENSSSCG00000007043
ko04144	Endocytosis	0.0216	0.0332	0.65	0.86819	0.866099	ENSSSCG00000014391;ENSSSCG00000014812;ENSSSCG00000015823;ENSSSCG00000024136
ko04150	mTOR signaling pathway	0.0108	0.0189	0.57	0.868437	0.866099	ENSSSCG00000021880;ENSSSCG00000029838
ko04530	Tight junction	0.0108	0.0189	0.57	0.868437	0.866099	ENSSSCG00000036402;ENSSSCG00000039506
ko04070	Phosphatidylinositol signaling system	0.0054	0.011	0.49	0.87266	0.866099	ENSSSCG00000007056
ko04972	Pancreatic secretion	0.0054	0.011	0.49	0.87266	0.866099	ENSSSCG00000007056
ko04670	Leukocyte transendothelial migration	0.0054	0.0113	0.48	0.879598	0.866939	ENSSSCG00000032330
ko04931	Insulin resistance	0.0054	0.0114	0.48	0.881826	0.866939	ENSSSCG00000010184
ko04935	Growth hormone synthesis, secretion and action	0.0054	0.0119	0.46	0.892365	0.873181	ENSSSCG00000007056
ko05167	Kaposi sarcoma-associated herpesvirus infection	0.0108	0.0208	0.52	0.900697	0.877216	ENSSSCG00000001695;ENSSSCG00000016916
ko04114	Oocyte meiosis	0.0054	0.0131	0.41	0.913999	0.88603	ENSSSCG00000014329
ko04658	Th1 and Th2 cell differentiation	0.0054	0.0148	0.36	0.938608	0.905675	ENSSSCG00000038509
ko05235	PD-L1 expression and PD-1 checkpoint pathway in cancer	0.0054	0.0152	0.35	0.943044	0.905761	ENSSSCG00000005503
ko04910	Insulin signaling pathway	0.0054	0.0158	0.34	0.949106	0.906762	ENSSSCG00000009626
ko05322	Systemic lupus erythematosus	0.0054	0.0162	0.33	0.952787	0.906762	ENSSSCG00000021411
ko04120	Ubiquitin mediated proteolysis	0.0054	0.0171	0.32	0.960129	0.908242	ENSSSCG00000035825
ko04062	Chemokine signaling pathway	0.0054	0.0176	0.31	0.963705	0.908242	ENSSSCG00000007056
ko04141	Protein processing in endoplasmic reticulum	0.0054	0.0188	0.29	0.971038	0.908242	ENSSSCG00000026087
ko05170	Human immunodeficiency virus 1 infection	0.0108	0.0288	0.38	0.971773	0.908242	ENSSSCG00000005503;ENSSSCG00000014329
ko05162	Measles	0.0054	0.0217	0.25	0.983234	0.914851	ENSSSCG00000005503
ko05168	Herpes simplex virus 1 infection	0.0162	0.0518	0.31	0.996904	0.923447	ENSSSCG00000006578;ENSSSCG00000015549;ENSSSCG00000031053

## Sheet: BF4d VS 8d
ID	Description	GeneRatio	BgRatio	enrich_factor	pvalue	qvalue	geneID
ko00100	Steroid biosynthesis	0.0208	0.0024	8.75	9.10038e-06	0.00234694	ENSSSCG00000005970;ENSSSCG00000006337;ENSSSCG00000008857;ENSSSCG00000015311;ENSSSCG00000021464;ENSSSCG00000027525;ENSSSCG00000028517
ko04110	Cell cycle	0.0415	0.0134	3.09	0.000171184	0.0220737	ENSSSCG00000002385;ENSSSCG00000003876;ENSSSCG00000003949;ENSSSCG00000004588;ENSSSCG00000004782;ENSSSCG00000007268;ENSSSCG00000010214;ENSSSCG00000012307;ENSSSCG00000013411;ENSSSCG00000017032;ENSSSCG00000022823;ENSSSCG00000029326;ENSSSCG00000037066;ENSSSCG00000037144
ko00514	Other types of O-glycan biosynthesis	0.0237	0.0055	4.29	0.000492007	0.0294861	ENSSSCG00000005379;ENSSSCG00000007572;ENSSSCG00000011195;ENSSSCG00000013403;ENSSSCG00000017072;ENSSSCG00000025770;ENSSSCG00000026146;ENSSSCG00000035414
ko04620	Toll-like receptor signaling pathway	0.0386	0.0134	2.89	0.000556858	0.0294861	ENSSSCG00000002383;ENSSSCG00000006578;ENSSSCG00000006580;ENSSSCG00000011251;ENSSSCG00000011877;ENSSSCG00000012853;ENSSSCG00000015801;ENSSSCG00000016057;ENSSSCG00000017705;ENSSSCG00000026592;ENSSSCG00000028157;ENSSSCG00000031053;ENSSSCG00000035078
ko05164	Influenza A	0.0475	0.0187	2.54	0.000571668	0.0294861	ENSSSCG00000000396;ENSSSCG00000001912;ENSSSCG00000005215;ENSSSCG00000006512;ENSSSCG00000006543;ENSSSCG00000008496;ENSSSCG00000008648;ENSSSCG00000009881;ENSSSCG00000011251;ENSSSCG00000012077;ENSSSCG00000012853;ENSSSCG00000015801;ENSSSCG00000016057;ENSSSCG00000017614;ENSSSCG00000017705;ENSSSCG00000028157
ko04934	Cushing syndrome	0.0415	0.0159	2.61	0.000960343	0.0412779	ENSSSCG00000001518;ENSSSCG00000003876;ENSSSCG00000006052;ENSSSCG00000006331;ENSSSCG00000007268;ENSSSCG00000010184;ENSSSCG00000022347;ENSSSCG00000023451;ENSSSCG00000028512;ENSSSCG00000030484;ENSSSCG00000031321;ENSSSCG00000033041;ENSSSCG00000034044;ENSSSCG00000037144
ko05160	Hepatitis C	0.0415	0.0167	2.49	0.00153388	0.0565115	ENSSSCG00000000396;ENSSSCG00000007268;ENSSSCG00000008496;ENSSSCG00000008648;ENSSSCG00000009881;ENSSSCG00000010454;ENSSSCG00000011747;ENSSSCG00000012077;ENSSSCG00000012853;ENSSSCG00000015801;ENSSSCG00000016057;ENSSSCG00000028157;ENSSSCG00000028512;ENSSSCG00000040904
ko00900	Terpenoid backbone biosynthesis	0.0148	0.0028	5.36	0.00208451	0.0671981	ENSSSCG00000006512;ENSSSCG00000014080;ENSSSCG00000016872;ENSSSCG00000029066;ENSSSCG00000034905
ko05170	Human immunodeficiency virus 1 infection	0.0564	0.0288	1.96	0.00398004	0.109967	ENSSSCG00000000091;ENSSSCG00000001507;ENSSSCG00000001518;ENSSSCG00000002383;ENSSSCG00000004588;ENSSSCG00000004687;ENSSSCG00000004856;ENSSSCG00000009664;ENSSSCG00000010214;ENSSSCG00000011251;ENSSSCG00000012307;ENSSSCG00000013411;ENSSSCG00000014670;ENSSSCG00000021383;ENSSSCG00000025593;ENSSSCG00000025618;ENSSSCG00000028157;ENSSSCG00000029326;ENSSSCG00000033453
ko04145	Phagosome	0.0445	0.0207	2.15	0.00426403	0.109967	ENSSSCG00000002639;ENSSSCG00000006524;ENSSSCG00000006578;ENSSSCG00000006580;ENSSSCG00000010336;ENSSSCG00000013916;ENSSSCG00000025133;ENSSSCG00000025593;ENSSSCG00000025618;ENSSSCG00000026592;ENSSSCG00000031053;ENSSSCG00000036352;ENSSSCG00000037905;ENSSSCG00000040397;Sus_scrofa_newGene_2369
ko00512	Mucin type O-glycan biosynthesis	0.0148	0.0034	4.41	0.00501327	0.117536	ENSSSCG00000005379;ENSSSCG00000011195;ENSSSCG00000013403;ENSSSCG00000017072;ENSSSCG00000026146
ko05161	Hepatitis B	0.0386	0.0173	2.23	0.00569379	0.122367	ENSSSCG00000000396;ENSSSCG00000002383;ENSSSCG00000002385;ENSSSCG00000004856;ENSSSCG00000005215;ENSSSCG00000007268;ENSSSCG00000009664;ENSSSCG00000011251;ENSSSCG00000012853;ENSSSCG00000015801;ENSSSCG00000016057;ENSSSCG00000026940;ENSSSCG00000028157
ko04360	Axon guidance	0.0386	0.018	2.14	0.00784801	0.13352	ENSSSCG00000006635;ENSSSCG00000009535;ENSSSCG00000009584;ENSSSCG00000009613;ENSSSCG00000010762;ENSSSCG00000011400;ENSSSCG00000016459;ENSSSCG00000017095;ENSSSCG00000021874;ENSSSCG00000024351;ENSSSCG00000025826;ENSSSCG00000026816;ENSSSCG00000036831
ko04927	Cortisol synthesis and secretion	0.0208	0.0068	3.04	0.00787173	0.13352	ENSSSCG00000001518;ENSSSCG00000006331;ENSSSCG00000010184;ENSSSCG00000023451;ENSSSCG00000028512;ENSSSCG00000031321;ENSSSCG00000033041
ko04979	Cholesterol metabolism	0.0178	0.0052	3.4	0.00804249	0.13352	ENSSSCG00000000033;ENSSSCG00000003088;ENSSSCG00000007435;ENSSSCG00000021464;ENSSSCG00000028512;ENSSSCG00000030921
ko04080	Neuroactive ligand-receptor interaction	0.0623	0.0353	1.77	0.00828372	0.13352	ENSSSCG00000000033;ENSSSCG00000001751;ENSSSCG00000001752;ENSSSCG00000004078;ENSSSCG00000004309;ENSSSCG00000005400;ENSSSCG00000006243;ENSSSCG00000009399;ENSSSCG00000010184;ENSSSCG00000011596;ENSSSCG00000013387;ENSSSCG00000013765;ENSSSCG00000014823;ENSSSCG00000017868;ENSSSCG00000022064;ENSSSCG00000023592;ENSSSCG00000026602;ENSSSCG00000028338;ENSSSCG00000033815;ENSSSCG00000035649;ENSSSCG00000040207
ko05414	Dilated cardiomyopathy	0.0267	0.0111	2.41	0.0123592	0.186094	ENSSSCG00000000857;ENSSSCG00000002385;ENSSSCG00000004570;ENSSSCG00000005316;ENSSSCG00000010184;ENSSSCG00000013236;ENSSSCG00000017510;ENSSSCG00000033041;ENSSSCG00000037905
ko04621	NOD-like receptor signaling pathway	0.0386	0.0192	2.01	0.0129886	0.186094	ENSSSCG00000000396;ENSSSCG00000001518;ENSSSCG00000006923;ENSSSCG00000009881;ENSSSCG00000011251;ENSSSCG00000012566;ENSSSCG00000012853;ENSSSCG00000014997;ENSSSCG00000016057;ENSSSCG00000017705;ENSSSCG00000023503;ENSSSCG00000028157;ENSSSCG00000031715
ko05169	Epstein-Barr virus infection	0.0504	0.0284	1.78	0.0156246	0.21113	ENSSSCG00000000396;ENSSSCG00000001507;ENSSSCG00000004687;ENSSSCG00000007268;ENSSSCG00000008496;ENSSSCG00000009881;ENSSSCG00000010497;ENSSSCG00000011251;ENSSSCG00000012853;ENSSSCG00000016057;ENSSSCG00000025593;ENSSSCG00000025618;ENSSSCG00000028157;ENSSSCG00000031356;ENSSSCG00000035078;ENSSSCG00000037066;ENSSSCG00000037144
ko03320	PPAR signaling pathway	0.0237	0.0097	2.45	0.0163734	0.21113	ENSSSCG00000007435;ENSSSCG00000013072;ENSSSCG00000013879;ENSSSCG00000016872;ENSSSCG00000030921;ENSSSCG00000031789;ENSSSCG00000035993;ENSSSCG00000040681
ko03050	Proteasome	0.0148	0.0046	3.19	0.0194658	0.224313	ENSSSCG00000001463;ENSSSCG00000002004;ENSSSCG00000026951;ENSSSCG00000031781;ENSSSCG00000038854
ko04913	Ovarian steroidogenesis	0.0148	0.0046	3.19	0.0194658	0.224313	ENSSSCG00000000857;ENSSSCG00000006337;ENSSSCG00000011147;ENSSSCG00000028512;ENSSSCG00000033041
ko01212	Fatty acid metabolism	0.0178	0.0064	2.77	0.0207916	0.224313	ENSSSCG00000005164;ENSSSCG00000009717;ENSSSCG00000010577;ENSSSCG00000013072;ENSSSCG00000031789;ENSSSCG00000035012
ko01040	Biosynthesis of unsaturated fatty acids	0.0119	0.0032	3.75	0.0208748	0.224313	ENSSSCG00000005164;ENSSSCG00000010577;ENSSSCG00000013072;ENSSSCG00000035012
ko00830	Retinol metabolism	0.0178	0.0065	2.73	0.0222524	0.224314	ENSSSCG00000000419;ENSSSCG00000003006;ENSSSCG00000004822;ENSSSCG00000008311;ENSSSCG00000009182;ENSSSCG00000033669
ko05410	Hypertrophic cardiomyopathy	0.0237	0.0103	2.31	0.0226145	0.224314	ENSSSCG00000000857;ENSSSCG00000002385;ENSSSCG00000004570;ENSSSCG00000005316;ENSSSCG00000010184;ENSSSCG00000013236;ENSSSCG00000017510;ENSSSCG00000037905
ko05140	Leishmaniasis	0.0208	0.0085	2.44	0.0243542	0.232623	ENSSSCG00000002383;ENSSSCG00000002385;ENSSSCG00000005215;ENSSSCG00000011251;ENSSSCG00000016057;ENSSSCG00000025133;ENSSSCG00000040401
ko04115	p53 signaling pathway	0.0208	0.0087	2.39	0.0272159	0.242471	ENSSSCG00000000857;ENSSSCG00000004390;ENSSSCG00000004588;ENSSSCG00000010214;ENSSSCG00000028157;ENSSSCG00000029326;ENSSSCG00000037066
ko05168	Herpes simplex virus 1 infection	0.0772	0.0518	1.49	0.0272656	0.242471	ENSSSCG00000000396;ENSSSCG00000001507;ENSSSCG00000001912;ENSSSCG00000004687;ENSSSCG00000005215;ENSSSCG00000006578;ENSSSCG00000006580;ENSSSCG00000008496;ENSSSCG00000009881;ENSSSCG00000011251;ENSSSCG00000012853;ENSSSCG00000013632;ENSSSCG00000015801;ENSSSCG00000016057;ENSSSCG00000016261;ENSSSCG00000016263;ENSSSCG00000017705;ENSSSCG00000021383;ENSSSCG00000025593;ENSSSCG00000025618;ENSSSCG00000026816;…
ko04610	Complement and coagulation cascades	0.0208	0.0089	2.33	0.0302984	0.257095	ENSSSCG00000004890;ENSSSCG00000007032;ENSSSCG00000013418;ENSSSCG00000016032;ENSSSCG00000025133;Sus_scrofa_newGene_2369;Sus_scrofa_newGene_2370
ko05132	Salmonella infection	0.0445	0.0261	1.7	0.0309039	0.257095	ENSSSCG00000002383;ENSSSCG00000006578;ENSSSCG00000006580;ENSSSCG00000011251;ENSSSCG00000014997;ENSSSCG00000016578;ENSSSCG00000016579;ENSSSCG00000026592;ENSSSCG00000027677;ENSSSCG00000028157;ENSSSCG00000031053;ENSSSCG00000035224;ENSSSCG00000035669;ENSSSCG00000036352;ENSSSCG00000043781
ko05166	Human T-cell leukemia virus 1 infection	0.0475	0.0294	1.62	0.0400667	0.312285	ENSSSCG00000000033;ENSSSCG00000002383;ENSSSCG00000002385;ENSSSCG00000003876;ENSSSCG00000003949;ENSSSCG00000004588;ENSSSCG00000004687;ENSSSCG00000004782;ENSSSCG00000004856;ENSSSCG00000006512;ENSSSCG00000007268;ENSSSCG00000017032;ENSSSCG00000021815;ENSSSCG00000024088;ENSSSCG00000025133;ENSSSCG00000035078
ko04010	MAPK signaling pathway	0.0504	0.0317	1.59	0.0401627	0.312285	ENSSSCG00000000857;ENSSSCG00000002383;ENSSSCG00000002385;ENSSSCG00000004856;ENSSSCG00000010698;ENSSSCG00000011251;ENSSSCG00000015403;ENSSSCG00000016578;ENSSSCG00000016579;ENSSSCG00000016991;ENSSSCG00000017510;ENSSSCG00000024351;ENSSSCG00000026257;ENSSSCG00000031321;ENSSSCG00000036831;ENSSSCG00000037066;ENSSSCG00000037449
ko04971	Gastric acid secretion	0.0178	0.0076	2.34	0.0430163	0.312285	ENSSSCG00000001518;ENSSSCG00000011867;ENSSSCG00000017951;ENSSSCG00000023451;ENSSSCG00000033041;ENSSSCG00000033815
ko01522	Endocrine resistance	0.0208	0.0097	2.14	0.0449504	0.312285	ENSSSCG00000000857;ENSSSCG00000002383;ENSSSCG00000003876;ENSSSCG00000007268;ENSSSCG00000025176;ENSSSCG00000033041;ENSSSCG00000037144
ko04914	Progesterone-mediated oocyte maturation	0.0208	0.0097	2.14	0.0449504	0.312285	ENSSSCG00000000857;ENSSSCG00000004588;ENSSSCG00000010214;ENSSSCG00000012307;ENSSSCG00000013388;ENSSSCG00000029326;ENSSSCG00000029509
ko04925	Aldosterone synthesis and secretion	0.0208	0.0097	2.14	0.0449504	0.312285	ENSSSCG00000001518;ENSSSCG00000010184;ENSSSCG00000017951;ENSSSCG00000028512;ENSSSCG00000031321;ENSSSCG00000033041;ENSSSCG00000037019
ko04068	FoxO signaling pathway	0.0267	0.0139	1.92	0.0460142	0.312285	ENSSSCG00000000857;ENSSSCG00000002385;ENSSSCG00000004588;ENSSSCG00000012307;ENSSSCG00000014113;ENSSSCG00000029326;ENSSSCG00000037066;ENSSSCG00000037144;ENSSSCG00000038911
ko05167	Kaposi sarcoma-associated herpesvirus infection	0.0356	0.0208	1.71	0.0484092	0.320115	ENSSSCG00000000396;ENSSSCG00000001518;ENSSSCG00000002383;ENSSSCG00000004856;ENSSSCG00000005215;ENSSSCG00000007268;ENSSSCG00000008496;ENSSSCG00000011877;ENSSSCG00000012853;ENSSSCG00000015801;ENSSSCG00000016057;ENSSSCG00000028157
ko05165	Human papillomavirus infection	0.0534	0.0352	1.52	0.0515637	0.33245	ENSSSCG00000000396;ENSSSCG00000006052;ENSSSCG00000006524;ENSSSCG00000007268;ENSSSCG00000007572;ENSSSCG00000008496;ENSSSCG00000012077;ENSSSCG00000013916;ENSSSCG00000015801;ENSSSCG00000016057;ENSSSCG00000022347;ENSSSCG00000025176;ENSSSCG00000028157;ENSSSCG00000031356;ENSSSCG00000033041;ENSSSCG00000035420;ENSSSCG00000037144;ENSSSCG00000037905
ko04310	Wnt signaling pathway	0.0326	0.0189	1.73	0.0546785	0.343934	ENSSSCG00000001826;ENSSSCG00000003811;ENSSSCG00000004856;ENSSSCG00000005291;ENSSSCG00000006052;ENSSSCG00000011014;ENSSSCG00000017333;ENSSSCG00000022347;ENSSSCG00000025822;ENSSSCG00000032240;ENSSSCG00000039013
ko05206	MicroRNAs in cancer	0.0297	0.0168	1.77	0.057999	0.346405	ENSSSCG00000004570;ENSSSCG00000004969;ENSSSCG00000007268;ENSSSCG00000024351;ENSSSCG00000025176;ENSSSCG00000025592;ENSSSCG00000026257;ENSSSCG00000028840;ENSSSCG00000036831;ENSSSCG00000037144
ko01521	EGFR tyrosine kinase inhibitor resistance	0.0178	0.0082	2.17	0.0582112	0.346405	ENSSSCG00000000857;ENSSSCG00000005215;ENSSSCG00000010698;ENSSSCG00000015403;ENSSSCG00000024351;ENSSSCG00000038806
ko05144	Malaria	0.0237	0.0126	1.89	0.0617085	0.346405	ENSSSCG00000002385;ENSSSCG00000006524;ENSSSCG00000011251;ENSSSCG00000013916;ENSSSCG00000015403;ENSSSCG00000024351;ENSSSCG00000025133;ENSSSCG00000035078
ko04625	C-type lectin receptor signaling pathway	0.0237	0.0127	1.88	0.0640137	0.346405	ENSSSCG00000000396;ENSSSCG00000001518;ENSSSCG00000004856;ENSSSCG00000016057;ENSSSCG00000023503;ENSSSCG00000026816;ENSSSCG00000028157;ENSSSCG00000031715
ko05031	Amphetamine addiction	0.0148	0.0064	2.31	0.0649995	0.346405	ENSSSCG00000002383;ENSSSCG00000005400;ENSSSCG00000007772;ENSSSCG00000033041;ENSSSCG00000037019
ko00062	Fatty acid elongation	0.0089	0.0028	3.21	0.0650346	0.346405	ENSSSCG00000005164;ENSSSCG00000010577;ENSSSCG00000035012
ko00534	Glycosaminoglycan biosynthesis - heparan sulfate / heparin	0.0089	0.0028	3.21	0.0650346	0.346405	ENSSSCG00000006861;ENSSSCG00000022197;ENSSSCG00000039318
ko05133	Pertussis	0.0178	0.0085	2.09	0.0668729	0.346405	ENSSSCG00000002383;ENSSSCG00000010336;ENSSSCG00000011251;ENSSSCG00000025133;Sus_scrofa_newGene_2369;Sus_scrofa_newGene_2370
ko04270	Vascular smooth muscle contraction	0.0267	0.015	1.78	0.0676062	0.346405	ENSSSCG00000001518;ENSSSCG00000008294;ENSSSCG00000010184;ENSSSCG00000011867;ENSSSCG00000013387;ENSSSCG00000023503;ENSSSCG00000026602;ENSSSCG00000033041;ENSSSCG00000035649
ko04330	Notch signaling pathway	0.0148	0.0065	2.27	0.0685033	0.346405	ENSSSCG00000005291;ENSSSCG00000007572;ENSSSCG00000011876;ENSSSCG00000025176;ENSSSCG00000031356
ko04977	Vitamin digestion and absorption	0.0089	0.0029	3.1	0.0708191	0.351228	ENSSSCG00000026318;ENSSSCG00000030921;ENSSSCG00000037354
ko04114	Oocyte meiosis	0.0237	0.0131	1.82	0.0737658	0.35894	ENSSSCG00000000857;ENSSSCG00000001518;ENSSSCG00000002001;ENSSSCG00000003949;ENSSSCG00000004588;ENSSSCG00000010214;ENSSSCG00000017032;ENSSSCG00000029326
ko05200	Pathways in cancer	0.0712	0.0522	1.36	0.0753322	0.359774	ENSSSCG00000000396;ENSSSCG00000000857;ENSSSCG00000001912;ENSSSCG00000002383;ENSSSCG00000002385;ENSSSCG00000005215;ENSSSCG00000005738;ENSSSCG00000006052;ENSSSCG00000007268;ENSSSCG00000010184;ENSSSCG00000010698;ENSSSCG00000010949;ENSSSCG00000014126;ENSSSCG00000015403;ENSSSCG00000016057;ENSSSCG00000021815;ENSSSCG00000022347;ENSSSCG00000024351;ENSSSCG00000025176;ENSSSCG00000028157;ENSSSCG00000031356;…
ko05226	Gastric cancer	0.0267	0.0154	1.73	0.0768089	0.360157	ENSSSCG00000002385;ENSSSCG00000006052;ENSSSCG00000007268;ENSSSCG00000010698;ENSSSCG00000015403;ENSSSCG00000022347;ENSSSCG00000024351;ENSSSCG00000037066;ENSSSCG00000037144
ko04933	AGE-RAGE signaling pathway in diabetic complications	0.0208	0.0111	1.88	0.0801159	0.365163	ENSSSCG00000002385;ENSSSCG00000004856;ENSSSCG00000005215;ENSSSCG00000010184;ENSSSCG00000016057;ENSSSCG00000023503;ENSSSCG00000037144
ko04218	Cellular senescence	0.0297	0.0179	1.66	0.0807727	0.365163	ENSSSCG00000001518;ENSSSCG00000002385;ENSSSCG00000004588;ENSSSCG00000004856;ENSSSCG00000007268;ENSSSCG00000010214;ENSSSCG00000012307;ENSSSCG00000029326;ENSSSCG00000037066;ENSSSCG00000038549
ko05145	Toxoplasmosis	0.0208	0.0112	1.86	0.0831043	0.365163	ENSSSCG00000002385;ENSSSCG00000005215;ENSSSCG00000011251;ENSSSCG00000016057;ENSSSCG00000028157;ENSSSCG00000028512;ENSSSCG00000035078
ko04623	Cytosolic DNA-sensing pathway	0.0148	0.0069	2.14	0.0835404	0.365163	ENSSSCG00000006543;ENSSSCG00000007508;ENSSSCG00000012853;ENSSSCG00000017705;ENSSSCG00000021383
ko04024	cAMP signaling pathway	0.0356	0.0228	1.56	0.085391	0.367031	ENSSSCG00000002383;ENSSSCG00000004078;ENSSSCG00000004856;ENSSSCG00000005400;ENSSSCG00000013388;ENSSSCG00000013642;ENSSSCG00000017951;ENSSSCG00000026996;ENSSSCG00000033041;ENSSSCG00000033815;ENSSSCG00000036363;ENSSSCG00000037019
ko02010	ABC transporters	0.0148	0.007	2.11	0.0875515	0.370149	ENSSSCG00000012006;ENSSSCG00000017561;ENSSSCG00000025593;ENSSSCG00000025618;ENSSSCG00000026996
ko05218	Melanoma	0.0148	0.0072	2.06	0.0958694	0.398778	ENSSSCG00000000857;ENSSSCG00000007268;ENSSSCG00000015403;ENSSSCG00000024351;ENSSSCG00000037066
ko04976	Bile secretion	0.0178	0.0095	1.88	0.10085	0.412835	ENSSSCG00000014080;ENSSSCG00000017561;ENSSSCG00000017951;ENSSSCG00000026996;ENSSSCG00000028512;ENSSSCG00000033041
ko05205	Proteoglycans in cancer	0.0326	0.0213	1.54	0.104682	0.413356	ENSSSCG00000000857;ENSSSCG00000001518;ENSSSCG00000006052;ENSSSCG00000010212;ENSSSCG00000015403;ENSSSCG00000016578;ENSSSCG00000016579;ENSSSCG00000022347;ENSSSCG00000024351;ENSSSCG00000026816;ENSSSCG00000037905
ko04935	Growth hormone synthesis, secretion and action	0.0208	0.0119	1.75	0.105785	0.413356	ENSSSCG00000000857;ENSSSCG00000001518;ENSSSCG00000002383;ENSSSCG00000005215;ENSSSCG00000016057;ENSSSCG00000033041;ENSSSCG00000033815
ko04974	Protein digestion and absorption	0.0208	0.0119	1.75	0.105785	0.413356	ENSSSCG00000002041;ENSSSCG00000005222;ENSSSCG00000010256;ENSSSCG00000012651;ENSSSCG00000015894;ENSSSCG00000017951;ENSSSCG00000025858
ko04380	Osteoclast differentiation	0.0237	0.0142	1.67	0.108127	0.413649	ENSSSCG00000000396;ENSSSCG00000002383;ENSSSCG00000002919;ENSSSCG00000004856;ENSSSCG00000016057;ENSSSCG00000032527;ENSSSCG00000037019;ENSSSCG00000037449
ko05212	Pancreatic cancer	0.0148	0.0075	1.97	0.109068	0.413649	ENSSSCG00000002385;ENSSSCG00000005738;ENSSSCG00000007268;ENSSSCG00000016057;ENSSSCG00000037066
ko05162	Measles	0.0326	0.0217	1.51	0.115003	0.429834	ENSSSCG00000000396;ENSSSCG00000002383;ENSSSCG00000006543;ENSSSCG00000008496;ENSSSCG00000009881;ENSSSCG00000011251;ENSSSCG00000012077;ENSSSCG00000012853;ENSSSCG00000016057;ENSSSCG00000028157;ENSSSCG00000037144
ko05220	Chronic myeloid leukemia	0.0148	0.0077	1.92	0.118333	0.435965	ENSSSCG00000002385;ENSSSCG00000007268;ENSSSCG00000026816;ENSSSCG00000037066;ENSSSCG00000037144
ko04350	TGF-beta signaling pathway	0.0178	0.01	1.78	0.120688	0.438377	ENSSSCG00000002385;ENSSSCG00000004507;ENSSSCG00000011014;ENSSSCG00000016892;ENSSSCG00000033657;ENSSSCG00000039514
ko05163	Human cytomegalovirus infection	0.0356	0.0245	1.45	0.12559	0.44638	ENSSSCG00000001507;ENSSSCG00000001518;ENSSSCG00000004687;ENSSSCG00000004856;ENSSSCG00000007268;ENSSSCG00000009664;ENSSSCG00000017705;ENSSSCG00000021383;ENSSSCG00000025593;ENSSSCG00000025618;ENSSSCG00000028157;ENSSSCG00000033041
ko00290	Valine, leucine and isoleucine biosynthesis	0.003	0.0004	7.5	0.126808	0.44638	ENSSSCG00000009870
ko05224	Breast cancer	0.0237	0.0148	1.6	0.128119	0.44638	ENSSSCG00000000857;ENSSSCG00000002383;ENSSSCG00000006052;ENSSSCG00000007268;ENSSSCG00000022347;ENSSSCG00000025176;ENSSSCG00000031356;ENSSSCG00000037066
ko04015	Rap1 signaling pathway	0.0386	0.0272	1.42	0.129815	0.44638	ENSSSCG00000000857;ENSSSCG00000004309;ENSSSCG00000005738;ENSSSCG00000010169;ENSSSCG00000010698;ENSSSCG00000015383;ENSSSCG00000015403;ENSSSCG00000024088;ENSSSCG00000024351;ENSSSCG00000025133;ENSSSCG00000033041;ENSSSCG00000036831;ENSSSCG00000037449
ko04550	Signaling pathways regulating pluripotency of stem cells	0.0237	0.0149	1.59	0.131627	0.446657	ENSSSCG00000000857;ENSSSCG00000005215;ENSSSCG00000005437;ENSSSCG00000006052;ENSSSCG00000010698;ENSSSCG00000013320;ENSSSCG00000022347;ENSSSCG00000039514
ko04510	Focal adhesion	0.0326	0.0224	1.45	0.137318	0.459916	ENSSSCG00000000857;ENSSSCG00000002026;ENSSSCG00000006524;ENSSSCG00000011867;ENSSSCG00000013916;ENSSSCG00000015403;ENSSSCG00000016578;ENSSSCG00000016579;ENSSSCG00000024088;ENSSSCG00000024351;ENSSSCG00000037905
ko00603	Glycosphingolipid biosynthesis - globo and isoglobo series	0.0059	0.002	3	0.142134	0.469945	ENSSSCG00000026962;ENSSSCG00000045508
ko04921	Oxytocin signaling pathway	0.0237	0.0154	1.54	0.149891	0.488124	ENSSSCG00000001518;ENSSSCG00000002383;ENSSSCG00000004856;ENSSSCG00000011867;ENSSSCG00000017510;ENSSSCG00000033041;ENSSSCG00000037019;ENSSSCG00000037241
ko04750	Inflammatory mediator regulation of TRP channels	0.0178	0.0107	1.67	0.151418	0.488124	ENSSSCG00000000857;ENSSSCG00000001518;ENSSSCG00000006186;ENSSSCG00000023503;ENSSSCG00000033041;ENSSSCG00000040207
ko04391	Hippo signaling pathway - fly	0.003	0.0005	6	0.15592	0.490377	ENSSSCG00000037142
ko04624	Toll and Imd signaling pathway	0.003	0.0005	6	0.15592	0.490377	ENSSSCG00000038688
ko00532	Glycosaminoglycan biosynthesis - chondroitin sulfate / dermatan sulfate	0.0059	0.0022	2.73	0.165651	0.514704	ENSSSCG00000004435;ENSSSCG00000035069
ko00061	Fatty acid biosynthesis	0.0059	0.0023	2.61	0.177649	0.536435	ENSSSCG00000009717;ENSSSCG00000031789
ko00515	Mannose type O-glycan biosynthesis	0.0059	0.0023	2.61	0.177649	0.536435	ENSSSCG00000000462;ENSSSCG00000012940
ko04060	Cytokine-cytokine receptor interaction	0.0386	0.029	1.33	0.180208	0.536435	ENSSSCG00000000232;ENSSSCG00000002385;ENSSSCG00000003386;ENSSSCG00000010376;ENSSSCG00000010974;ENSSSCG00000014310;ENSSSCG00000017705;ENSSSCG00000017920;ENSSSCG00000021815;ENSSSCG00000035078;ENSSSCG00000037449;ENSSSCG00000040629;Sus_scrofa_newGene_2900
ko05210	Colorectal cancer	0.0148	0.0089	1.67	0.180965	0.536435	ENSSSCG00000002383;ENSSSCG00000002385;ENSSSCG00000005738;ENSSSCG00000014126;ENSSSCG00000037066
ko05211	Renal cell carcinoma	0.0119	0.0066	1.79	0.183988	0.539201	ENSSSCG00000002385;ENSSSCG00000015403;ENSSSCG00000024351;ENSSSCG00000026816
ko01523	Antifolate resistance	0.0089	0.0045	2	0.188599	0.546503	ENSSSCG00000017561;ENSSSCG00000022236;ENSSSCG00000026996
ko05134	Legionellosis	0.0119	0.0067	1.77	0.190749	0.546591	ENSSSCG00000011251;ENSSSCG00000025133;ENSSSCG00000028157;ENSSSCG00000040401
ko04650	Natural killer cell mediated cytotoxicity	0.0178	0.0116	1.54	0.195434	0.549794	ENSSSCG00000002919;ENSSSCG00000004856;ENSSSCG00000009664;ENSSSCG00000025133;ENSSSCG00000026816;ENSSSCG00000032525
ko05340	Primary immunodeficiency	0.0089	0.0045	1.96	0.19714	0.549794	ENSSSCG00000025593;ENSSSCG00000025618;ENSSSCG00000035078
ko04540	Gap junction	0.0148	0.0092	1.61	0.198262	0.549794	ENSSSCG00000001518;ENSSSCG00000002639;ENSSSCG00000004241;ENSSSCG00000010214;ENSSSCG00000033041
ko05202	Transcriptional misregulation in cancer	0.0326	0.0244	1.34	0.202225	0.55316	ENSSSCG00000000857;ENSSSCG00000001912;ENSSSCG00000003876;ENSSSCG00000006331;ENSSSCG00000007032;ENSSSCG00000011877;ENSSSCG00000013307;ENSSSCG00000024351;ENSSSCG00000035078;ENSSSCG00000037066;ENSSSCG00000037144
ko05223	Non-small cell lung cancer	0.0119	0.0069	1.71	0.204499	0.55316	ENSSSCG00000007268;ENSSSCG00000015403;ENSSSCG00000024351;ENSSSCG00000037066
ko05203	Viral carcinogenesis	0.0267	0.0195	1.37	0.211522	0.55316	ENSSSCG00000003949;ENSSSCG00000008496;ENSSSCG00000010214;ENSSSCG00000012853;ENSSSCG00000016261;ENSSSCG00000016263;ENSSSCG00000021411;ENSSSCG00000028157;ENSSSCG00000037144
ko00340	Histidine metabolism	0.0059	0.0026	2.31	0.214332	0.55316	ENSSSCG00000004870;ENSSSCG00000005361
ko04950	Maturity onset diabetes of the young	0.0059	0.0026	2.31	0.214332	0.55316	ENSSSCG00000013320;ENSSSCG00000031356
ko00071	Fatty acid degradation	0.0089	0.0047	1.88	0.214491	0.55316	ENSSSCG00000005361;ENSSSCG00000009182;ENSSSCG00000031789
ko00350	Tyrosine metabolism	0.0089	0.0047	1.88	0.214491	0.55316	ENSSSCG00000000062;ENSSSCG00000004191;ENSSSCG00000009182
ko04975	Fat digestion and absorption	0.0089	0.0048	1.84	0.223285	0.570139	ENSSSCG00000003839;ENSSSCG00000013879;ENSSSCG00000030921
ko00650	Butanoate metabolism	0.0059	0.0027	2.22	0.22672	0.573235	ENSSSCG00000016872;ENSSSCG00000026453
ko05152	Tuberculosis	0.0267	0.02	1.34	0.232318	0.57577	ENSSSCG00000002385;ENSSSCG00000005215;ENSSSCG00000011251;ENSSSCG00000016057;ENSSSCG00000025133;ENSSSCG00000026592;ENSSSCG00000026940;ENSSSCG00000028157;ENSSSCG00000031715
ko04924	Renin secretion	0.0119	0.0073	1.62	0.23281	0.57577	ENSSSCG00000001518;ENSSSCG00000010184;ENSSSCG00000013388;ENSSSCG00000033041
ko05215	Prostate cancer	0.0148	0.0098	1.52	0.234421	0.57577	ENSSSCG00000000857;ENSSSCG00000007032;ENSSSCG00000007268;ENSSSCG00000010698;ENSSSCG00000037144
ko05214	Glioma	0.0119	0.0074	1.6	0.240034	0.583996	ENSSSCG00000000857;ENSSSCG00000007268;ENSSSCG00000037019;ENSSSCG00000037066
ko04062	Chemokine signaling pathway	0.0237	0.0176	1.35	0.242885	0.585408	ENSSSCG00000000396;ENSSSCG00000005215;ENSSSCG00000009664;ENSSSCG00000014310;ENSSSCG00000016057;ENSSSCG00000017705;ENSSSCG00000017920;ENSSSCG00000023503
ko04137	Mitophagy - animal	0.0119	0.0075	1.58	0.24731	0.590555	ENSSSCG00000004142;ENSSSCG00000007268;ENSSSCG00000012258;ENSSSCG00000036352
ko05142	Chagas disease	0.0237	0.018	1.32	0.261599	0.618945	ENSSSCG00000002383;ENSSSCG00000002385;ENSSSCG00000005284;ENSSSCG00000011251;ENSSSCG00000017705;ENSSSCG00000026592;ENSSSCG00000028157;ENSSSCG00000033041
ko00590	Arachidonic acid metabolism	0.0119	0.0079	1.5	0.276854	0.644221	ENSSSCG00000003006;ENSSSCG00000011147;ENSSSCG00000016554;ENSSSCG00000026554
ko00140	Steroid hormone biosynthesis	0.0089	0.0054	1.64	0.277278	0.644221	ENSSSCG00000003006;ENSSSCG00000006337;ENSSSCG00000011147
ko00280	Valine, leucine and isoleucine degradation	0.0089	0.0056	1.58	0.295583	0.669597	ENSSSCG00000004465;ENSSSCG00000005361;ENSSSCG00000016872
ko04061	Viral protein interaction with cytokine and cytokine receptor	0.0119	0.0082	1.45	0.299374	0.669597	ENSSSCG00000014310;ENSSSCG00000017705;ENSSSCG00000037449;ENSSSCG00000040629
ko00410	beta-Alanine metabolism	0.0059	0.0033	1.82	0.301524	0.669597	ENSSSCG00000004870;ENSSSCG00000005361
ko04928	Parathyroid hormone synthesis, secretion and action	0.0148	0.0109	1.36	0.3047	0.669597	ENSSSCG00000001518;ENSSSCG00000002383;ENSSSCG00000013642;ENSSSCG00000033041;ENSSSCG00000036363
ko03460	Fanconi anemia pathway	0.0089	0.0057	1.55	0.304765	0.669597	ENSSSCG00000005000;ENSSSCG00000024687;ENSSSCG00000031356
ko04371	Apelin signaling pathway	0.0208	0.0162	1.28	0.306375	0.669597	ENSSSCG00000001518;ENSSSCG00000007032;ENSSSCG00000011867;ENSSSCG00000013388;ENSSSCG00000025176;ENSSSCG00000037019;ENSSSCG00000038911
ko05225	Hepatocellular carcinoma	0.0208	0.0162	1.28	0.306375	0.669597	ENSSSCG00000002385;ENSSSCG00000006052;ENSSSCG00000007268;ENSSSCG00000015403;ENSSSCG00000022347;ENSSSCG00000024351;ENSSSCG00000037066
ko04923	Regulation of lipolysis in adipocytes	0.0089	0.0058	1.53	0.31396	0.675918	ENSSSCG00000013388;ENSSSCG00000033041;ENSSSCG00000040681
ko04911	Insulin secretion	0.0119	0.0084	1.41	0.314509	0.675918	ENSSSCG00000001518;ENSSSCG00000007772;ENSSSCG00000017951;ENSSSCG00000033041
ko04724	Glutamatergic synapse	0.0148	0.0111	1.34	0.317845	0.677443	ENSSSCG00000001518;ENSSSCG00000005222;ENSSSCG00000005400;ENSSSCG00000014113;ENSSSCG00000033041
ko01230	Biosynthesis of amino acids	0.0119	0.0086	1.38	0.329708	0.688535	ENSSSCG00000003253;ENSSSCG00000009870;ENSSSCG00000010337;ENSSSCG00000028373
ko04622	RIG-I-like receptor signaling pathway	0.0119	0.0086	1.38	0.329708	0.688535	ENSSSCG00000012853;ENSSSCG00000017614;ENSSSCG00000026940;ENSSSCG00000028157
ko04670	Leukocyte transendothelial migration	0.0148	0.0113	1.32	0.331059	0.688535	ENSSSCG00000009664;ENSSSCG00000011747;ENSSSCG00000025133;ENSSSCG00000026816;ENSSSCG00000040904
ko00072	Synthesis and degradation of ketone bodies	0.003	0.0012	2.5	0.33433	0.689777	ENSSSCG00000016872
ko04612	Antigen processing and presentation	0.0178	0.0142	1.25	0.347908	0.701657	ENSSSCG00000001507;ENSSSCG00000002004;ENSSSCG00000004687;ENSSSCG00000013901;ENSSSCG00000025593;ENSSSCG00000025618
ko05217	Basal cell carcinoma	0.0089	0.0062	1.43	0.350748	0.701657	ENSSSCG00000006052;ENSSSCG00000022347;ENSSSCG00000037066
ko04960	Aldosterone-regulated sodium reabsorption	0.0059	0.0037	1.62	0.350834	0.701657	ENSSSCG00000000857;ENSSSCG00000017951
ko04725	Cholinergic synapse	0.0148	0.0116	1.28	0.350972	0.701657	ENSSSCG00000001518;ENSSSCG00000001752;ENSSSCG00000002383;ENSSSCG00000005215;ENSSSCG00000037019
ko04920	Adipocytokine signaling pathway	0.0119	0.009	1.32	0.360203	0.711718	ENSSSCG00000005215;ENSSSCG00000026816;ENSSSCG00000031789;ENSSSCG00000035993
ko03030	DNA replication	0.0059	0.0038	1.58	0.36299	0.711718	ENSSSCG00000022823;ENSSSCG00000033051
ko05146	Amoebiasis	0.0148	0.0118	1.26	0.364283	0.711718	ENSSSCG00000002385;ENSSSCG00000005284;ENSSSCG00000025133;ENSSSCG00000033041;ENSSSCG00000036352
ko00330	Arginine and proline metabolism	0.0089	0.0065	1.36	0.378209	0.733368	ENSSSCG00000003253;ENSSSCG00000004870;ENSSSCG00000005361
ko05032	Morphine addiction	0.0119	0.0093	1.28	0.383064	0.733925	ENSSSCG00000013388;ENSSSCG00000013642;ENSSSCG00000033041;ENSSSCG00000036363
ko04668	TNF signaling pathway	0.0148	0.0121	1.23	0.384267	0.733925	ENSSSCG00000002383;ENSSSCG00000017705;ENSSSCG00000026940;ENSSSCG00000028157;ENSSSCG00000037449
ko05219	Bladder cancer	0.0059	0.004	1.5	0.387033	0.733925	ENSSSCG00000007268;ENSSSCG00000010949
ko04217	Necroptosis	0.0208	0.018	1.15	0.40442	0.761297	ENSSSCG00000000396;ENSSSCG00000005215;ENSSSCG00000007508;ENSSSCG00000008496;ENSSSCG00000015801;ENSSSCG00000016057;ENSSSCG00000028157
ko05235	PD-L1 expression and PD-1 checkpoint pathway in cancer	0.0178	0.0152	1.17	0.407756	0.762015	ENSSSCG00000002383;ENSSSCG00000004856;ENSSSCG00000005215;ENSSSCG00000011251;ENSSSCG00000016057;ENSSSCG00000026816
ko00010	Glycolysis / Gluconeogenesis	0.0089	0.007	1.27	0.423371	0.773163	ENSSSCG00000005361;ENSSSCG00000009182;ENSSSCG00000028373
ko04072	Phospholipase D signaling pathway	0.0178	0.0156	1.14	0.431639	0.773163	ENSSSCG00000003839;ENSSSCG00000005738;ENSSSCG00000009664;ENSSSCG00000010184;ENSSSCG00000026816;ENSSSCG00000033041
ko00260	Glycine, serine and threonine metabolism	0.0059	0.0044	1.36	0.433854	0.773163	ENSSSCG00000009870;ENSSSCG00000029945
ko04730	Long-term depression	0.0089	0.0072	1.23	0.441133	0.773163	ENSSSCG00000000857;ENSSSCG00000001518;ENSSSCG00000033041
ko04260	Cardiac muscle contraction	0.0119	0.0101	1.18	0.443381	0.773163	ENSSSCG00000004570;ENSSSCG00000005316;ENSSSCG00000017510;ENSSSCG00000017951
ko04922	Glucagon signaling pathway	0.0119	0.0101	1.18	0.443381	0.773163	ENSSSCG00000001518;ENSSSCG00000007744;ENSSSCG00000013388;ENSSSCG00000033041
ko04151	PI3K-Akt signaling pathway	0.0386	0.0361	1.07	0.443394	0.773163	ENSSSCG00000000857;ENSSSCG00000005215;ENSSSCG00000005657;ENSSSCG00000006524;ENSSSCG00000010698;ENSSSCG00000013916;ENSSSCG00000015403;ENSSSCG00000024351;ENSSSCG00000031321;ENSSSCG00000036831;ENSSSCG00000037144;ENSSSCG00000037449;ENSSSCG00000037905
ko04917	Prolactin signaling pathway	0.0089	0.0073	1.22	0.449935	0.773163	ENSSSCG00000002383;ENSSSCG00000005215;ENSSSCG00000016057
ko04611	Platelet activation	0.0148	0.0131	1.14	0.450408	0.773163	ENSSSCG00000001518;ENSSSCG00000011867;ENSSSCG00000024088;ENSSSCG00000026602;ENSSSCG00000033041
ko04912	GnRH signaling pathway	0.0119	0.0102	1.17	0.450811	0.773163	ENSSSCG00000001518;ENSSSCG00000009664;ENSSSCG00000023503;ENSSSCG00000033041
ko04970	Salivary secretion	0.0119	0.0102	1.17	0.450811	0.773163	ENSSSCG00000001518;ENSSSCG00000017951;ENSSSCG00000033041;Sus_scrofa_newGene_834
ko04140	Autophagy - animal	0.0178	0.016	1.11	0.455364	0.773163	ENSSSCG00000001826;ENSSSCG00000010949;ENSSSCG00000012569;ENSSSCG00000023503;ENSSSCG00000036352;ENSSSCG00000049630
ko00670	One carbon pool by folate	0.003	0.0018	1.67	0.45699	0.773163	ENSSSCG00000030626
ko04918	Thyroid hormone synthesis	0.0089	0.0074	1.2	0.458681	0.773163	ENSSSCG00000001518;ENSSSCG00000017951;ENSSSCG00000033041
ko05322	Systemic lupus erythematosus	0.0178	0.0162	1.1	0.467143	0.773163	ENSSSCG00000011877;ENSSSCG00000014780;ENSSSCG00000021411;ENSSSCG00000035078;Sus_scrofa_newGene_2369;Sus_scrofa_newGene_2370
ko01524	Platinum drug resistance	0.0089	0.0075	1.18	0.467367	0.773163	ENSSSCG00000014126;ENSSSCG00000017473;ENSSSCG00000028157
ko05412	Arrhythmogenic right ventricular cardiomyopathy	0.0089	0.0075	1.18	0.467367	0.773163	ENSSSCG00000004241;ENSSSCG00000017510;ENSSSCG00000037905
ko05143	African trypanosomiasis	0.0059	0.0046	1.28	0.467685	0.773163	ENSSSCG00000011251;ENSSSCG00000030921
ko04261	Adrenergic signaling in cardiomyocytes	0.0178	0.0163	1.09	0.473008	0.776983	ENSSSCG00000004570;ENSSSCG00000005316;ENSSSCG00000010184;ENSSSCG00000017510;ENSSSCG00000017951;ENSSSCG00000033041
ko04022	cGMP-PKG signaling pathway	0.0178	0.0164	1.08	0.478855	0.781609	ENSSSCG00000001518;ENSSSCG00000004856;ENSSSCG00000011867;ENSSSCG00000013388;ENSSSCG00000017951;ENSSSCG00000037241
ko05323	Rheumatoid arthritis	0.0178	0.0166	1.07	0.490491	0.794065	ENSSSCG00000002383;ENSSSCG00000002385;ENSSSCG00000011877;ENSSSCG00000017705;ENSSSCG00000025133;ENSSSCG00000037449
ko00910	Nitrogen metabolism	0.003	0.002	1.5	0.492644	0.794065	ENSSSCG00000004565
ko05030	Cocaine addiction	0.0059	0.0049	1.2	0.500287	0.801375	ENSSSCG00000005400;ENSSSCG00000033041
ko04713	Circadian entrainment	0.0119	0.011	1.08	0.50895	0.806256	ENSSSCG00000001518;ENSSSCG00000002383;ENSSSCG00000033041;ENSSSCG00000034044
ko00604	Glycosphingolipid biosynthesis - ganglio series	0.003	0.0021	1.43	0.509586	0.806256	ENSSSCG00000005899
ko04630	JAK-STAT signaling pathway	0.0178	0.0171	1.04	0.519194	0.812236	ENSSSCG00000000396;ENSSSCG00000005215;ENSSSCG00000010974;ENSSSCG00000016057;ENSSSCG00000021815;ENSSSCG00000026816
ko00270	Cysteine and methionine metabolism	0.0059	0.0051	1.15	0.521299	0.812236	ENSSSCG00000009870;ENSSSCG00000010337
ko04014	Ras signaling pathway	0.0297	0.0292	1.02	0.524128	0.812236	ENSSSCG00000000857;ENSSSCG00000001513;ENSSSCG00000005738;ENSSSCG00000010698;ENSSSCG00000015383;ENSSSCG00000015403;ENSSSCG00000024351;ENSSSCG00000026816;ENSSSCG00000036831;ENSSSCG00000037449
ko00053	Ascorbate and aldarate metabolism	0.003	0.0022	1.36	0.525964	0.812236	ENSSSCG00000005361
ko05034	Alcoholism	0.0148	0.0143	1.03	0.533239	0.817114	ENSSSCG00000001700;ENSSSCG00000005400;ENSSSCG00000021411;ENSSSCG00000033041;ENSSSCG00000037019
ko04931	Insulin resistance	0.0119	0.0114	1.04	0.536972	0.817114	ENSSSCG00000010184;ENSSSCG00000013879;ENSSSCG00000023503;ENSSSCG00000026816
ko00230	Purine metabolism	0.0148	0.0144	1.03	0.539388	0.817114	ENSSSCG00000001064;ENSSSCG00000010497;ENSSSCG00000013388;ENSSSCG00000013642;ENSSSCG00000036363
ko00770	Pantothenate and CoA biosynthesis	0.003	0.0023	1.3	0.541797	0.817114	ENSSSCG00000005361
ko03430	Mismatch repair	0.003	0.0024	1.25	0.557102	0.823963	ENSSSCG00000014126
ko04964	Proximal tubule bicarbonate reclamation	0.003	0.0024	1.25	0.557102	0.823963	ENSSSCG00000017951
ko04672	Intestinal immune network for IgA production	0.0119	0.0117	1.02	0.557453	0.823963	ENSSSCG00000011877;ENSSSCG00000021815;ENSSSCG00000022246;ENSSSCG00000035078
ko03420	Nucleotide excision repair	0.0059	0.0055	1.07	0.561517	0.823963	ENSSSCG00000007147;ENSSSCG00000033051
ko04658	Th1 and Th2 cell differentiation	0.0148	0.0148	1	0.563599	0.823963	ENSSSCG00000002383;ENSSSCG00000004856;ENSSSCG00000005215;ENSSSCG00000016057;ENSSSCG00000025176
ko04919	Thyroid hormone signaling pathway	0.0119	0.0119	1	0.570835	0.823963	ENSSSCG00000011714;ENSSSCG00000016057;ENSSSCG00000017951;ENSSSCG00000025176
ko00565	Ether lipid metabolism	0.0059	0.0056	1.05	0.571187	0.823963	ENSSSCG00000003839;ENSSSCG00000006001
ko04614	Renin-angiotensin system	0.003	0.0025	1.2	0.571898	0.823963	ENSSSCG00000010184
ko04512	ECM-receptor interaction	0.0119	0.0121	0.98	0.58399	0.835237	ENSSSCG00000006524;ENSSSCG00000013916;ENSSSCG00000022204;ENSSSCG00000037905
ko00040	Pentose and glucuronate interconversions	0.003	0.0026	1.15	0.5862	0.835237	ENSSSCG00000004679
ko04211	Longevity regulating pathway	0.0089	0.0092	0.97	0.603826	0.845939	ENSSSCG00000000857;ENSSSCG00000004390;ENSSSCG00000037019
ko00510	N-Glycan biosynthesis	0.0059	0.006	0.98	0.608313	0.845939	ENSSSCG00000025770;ENSSSCG00000029174
ko04720	Long-term potentiation	0.0059	0.006	0.98	0.608313	0.845939	ENSSSCG00000001518;ENSSSCG00000037019
ko04146	Peroxisome	0.0089	0.0093	0.96	0.611103	0.845939	ENSSSCG00000011766;ENSSSCG00000016554;ENSSSCG00000031789
ko00592	alpha-Linolenic acid metabolism	0.003	0.0028	1.07	0.613392	0.845939	ENSSSCG00000013072
ko00790	Folate biosynthesis	0.003	0.0028	1.07	0.613392	0.845939	ENSSSCG00000011147
ko04721	Synaptic vesicle cycle	0.0089	0.0094	0.95	0.618292	0.84816	ENSSSCG00000005222;ENSSSCG00000007772;ENSSSCG00000037705
ko04390	Hippo signaling pathway	0.0148	0.016	0.93	0.632113	0.854277	ENSSSCG00000002385;ENSSSCG00000004507;ENSSSCG00000006052;ENSSSCG00000022347;ENSSSCG00000025133
ko00561	Glycerolipid metabolism	0.0059	0.0063	0.94	0.634522	0.854277	ENSSSCG00000003839;ENSSSCG00000005361
ko04213	Longevity regulating pathway - multiple species	0.0059	0.0063	0.94	0.634522	0.854277	ENSSSCG00000000857;ENSSSCG00000036724
ko04514	Cell adhesion molecules	0.0237	0.0256	0.93	0.637404	0.854277	ENSSSCG00000010280;ENSSSCG00000011747;ENSSSCG00000011877;ENSSSCG00000022246;ENSSSCG00000025133;ENSSSCG00000031831;ENSSSCG00000035078;ENSSSCG00000040904
ko05231	Choline metabolism in cancer	0.0089	0.0097	0.92	0.639313	0.854277	ENSSSCG00000002383;ENSSSCG00000003839;ENSSSCG00000005738
ko05204	Chemical carcinogenesis	0.0059	0.0064	0.92	0.642949	0.854707	ENSSSCG00000003006;ENSSSCG00000009182
ko04978	Mineral absorption	0.0059	0.0065	0.91	0.651222	0.85904	ENSSSCG00000017951;ENSSSCG00000023684
ko04657	IL-17 signaling pathway	0.0089	0.0099	0.9	0.652871	0.85904	ENSSSCG00000002383;ENSSSCG00000028157;Sus_scrofa_newGene_834
ko05222	Small cell lung cancer	0.0089	0.01	0.89	0.659512	0.861941	ENSSSCG00000007268;ENSSSCG00000037066;ENSSSCG00000037144
ko04961	Endocrine and other factor-regulated calcium reabsorption	0.0059	0.0067	0.88	0.667311	0.861941	ENSSSCG00000017951;ENSSSCG00000033041
ko00601	Glycosphingolipid biosynthesis - lacto and neolacto series	0.003	0.0033	0.91	0.673828	0.861941	ENSSSCG00000026962
ko04020	Calcium signaling pathway	0.0267	0.0297	0.9	0.674165	0.861941	ENSSSCG00000001518;ENSSSCG00000005284;ENSSSCG00000007744;ENSSSCG00000009399;ENSSSCG00000009664;ENSSSCG00000011867;ENSSSCG00000017868;ENSSSCG00000033041;ENSSSCG00000037019
ko04915	Estrogen signaling pathway	0.0119	0.0135	0.88	0.674807	0.861941	ENSSSCG00000001518;ENSSSCG00000002383;ENSSSCG00000023503;ENSSSCG00000033041
ko05230	Central carbon metabolism in cancer	0.0059	0.0068	0.87	0.675128	0.861941	ENSSSCG00000010698;ENSSSCG00000024351
ko05216	Thyroid cancer	0.003	0.0034	0.88	0.684734	0.86471	ENSSSCG00000037066
ko04120	Ubiquitin mediated proteolysis	0.0148	0.0171	0.87	0.68884	0.86471	ENSSSCG00000001912;ENSSSCG00000003949;ENSSSCG00000007147;ENSSSCG00000011393;ENSSSCG00000023379
ko00051	Fructose and mannose metabolism	0.003	0.0035	0.86	0.695276	0.86471	ENSSSCG00000004679
ko04392	Hippo signaling pathway - multiple species	0.003	0.0035	0.86	0.695276	0.86471	ENSSSCG00000037142
ko05100	Bacterial invasion of epithelial cells	0.0059	0.0071	0.83	0.697688	0.86471	ENSSSCG00000002786;ENSSSCG00000024351
ko04659	Th17 cell differentiation	0.0148	0.0174	0.85	0.703239	0.86471	ENSSSCG00000002383;ENSSSCG00000004856;ENSSSCG00000005215;ENSSSCG00000016057;ENSSSCG00000030484
ko04130	SNARE interactions in vesicular transport	0.003	0.0036	0.83	0.705467	0.86471	ENSSSCG00000007772
ko04136	Autophagy - other	0.003	0.0036	0.83	0.705467	0.86471	ENSSSCG00000012569
ko04215	Apoptosis - multiple species	0.003	0.0037	0.81	0.715318	0.86471	ENSSSCG00000028157
ko05416	Viral myocarditis	0.0119	0.0143	0.83	0.717272	0.86471	ENSSSCG00000011877;ENSSSCG00000025133;ENSSSCG00000028157;ENSSSCG00000035078
ko04070	Phosphatidylinositol signaling system	0.0089	0.011	0.81	0.720886	0.86471	ENSSSCG00000001518;ENSSSCG00000021598;ENSSSCG00000027340
ko04726	Serotonergic synapse	0.0089	0.011	0.81	0.720886	0.86471	ENSSSCG00000001518;ENSSSCG00000016991;ENSSSCG00000033041
ko04972	Pancreatic secretion	0.0089	0.011	0.81	0.720886	0.86471	ENSSSCG00000001518;ENSSSCG00000017951;ENSSSCG00000033041
ko05150	Staphylococcus aureus infection	0.0119	0.0145	0.82	0.727228	0.868279	ENSSSCG00000013418;ENSSSCG00000025133;Sus_scrofa_newGene_2369;Sus_scrofa_newGene_2370
ko04916	Melanogenesis	0.0089	0.0112	0.8	0.732073	0.870036	ENSSSCG00000006052;ENSSSCG00000022347;ENSSSCG00000033041
ko05418	Fluid shear stress and atherosclerosis	0.0119	0.0147	0.81	0.736921	0.87178	ENSSSCG00000002383;ENSSSCG00000007032;ENSSSCG00000016991;ENSSSCG00000038911
ko04066	HIF-1 signaling pathway	0.0089	0.0114	0.78	0.742906	0.874847	ENSSSCG00000000857;ENSSSCG00000028373;ENSSSCG00000037144
ko00500	Starch and sucrose metabolism	0.003	0.0041	0.73	0.751543	0.877027	ENSSSCG00000014838
ko00562	Inositol phosphate metabolism	0.0059	0.0079	0.75	0.751558	0.877027	ENSSSCG00000021598;ENSSSCG00000027340
ko00640	Propanoate metabolism	0.003	0.0042	0.71	0.759857	0.882717	ENSSSCG00000004465
ko05033	Nicotine addiction	0.003	0.0043	0.7	0.767894	0.88597	ENSSSCG00000005400
ko03018	RNA degradation	0.0059	0.0082	0.72	0.769529	0.88597	ENSSSCG00000028373;ENSSSCG00000031882
ko04962	Vasopressin-regulated water reabsorption	0.003	0.0044	0.68	0.775662	0.889063	ENSSSCG00000033041
ko03440	Homologous recombination	0.003	0.0045	0.65	0.79043	0.901981	ENSSSCG00000032315
ko05012	Parkinson disease	0.0208	0.0265	0.78	0.795177	0.902268	ENSSSCG00000001518;ENSSSCG00000002639;ENSSSCG00000011393;ENSSSCG00000016991;ENSSSCG00000023379;ENSSSCG00000027621;ENSSSCG00000033041
ko04722	Neurotrophin signaling pathway	0.0089	0.0127	0.7	0.805026	0.902268	ENSSSCG00000023503;ENSSSCG00000026816;ENSSSCG00000037019
ko00310	Lysine degradation	0.0059	0.0089	0.67	0.807116	0.902268	ENSSSCG00000005361;ENSSSCG00000028840
ko04152	AMPK signaling pathway	0.0089	0.0129	0.69	0.813372	0.902268	ENSSSCG00000000857;ENSSSCG00000014080;ENSSSCG00000028983
ko00380	Tryptophan metabolism	0.003	0.0049	0.6	0.81712	0.902268	ENSSSCG00000005361
ko00620	Pyruvate metabolism	0.003	0.0049	0.6	0.81712	0.902268	ENSSSCG00000005361
ko04930	Type II diabetes mellitus	0.003	0.0049	0.6	0.81712	0.902268	ENSSSCG00000023503
ko04662	B cell receptor signaling pathway	0.0059	0.0092	0.65	0.821488	0.902268	ENSSSCG00000002383;ENSSSCG00000004856
ko04728	Dopaminergic synapse	0.0089	0.0132	0.68	0.825324	0.902268	ENSSSCG00000001518;ENSSSCG00000002383;ENSSSCG00000033041
ko04926	Relaxin signaling pathway	0.0089	0.0133	0.67	0.829161	0.902268	ENSSSCG00000002383;ENSSSCG00000013765;ENSSSCG00000033041
ko04340	Hedgehog signaling pathway	0.003	0.0051	0.58	0.829166	0.902268	ENSSSCG00000025826
ko05321	Inflammatory bowel disease	0.0089	0.0134	0.67	0.832925	0.90244	ENSSSCG00000002385;ENSSSCG00000004856;ENSSSCG00000016057
ko04064	NF-kappa B signaling pathway	0.0119	0.0172	0.69	0.836934	0.90244	ENSSSCG00000011251;ENSSSCG00000017614;ENSSSCG00000035078;ENSSSCG00000037066
ko00982	Drug metabolism - cytochrome P450	0.003	0.0053	0.56	0.84042	0.90244	ENSSSCG00000009182
ko04666	Fc gamma R-mediated phagocytosis	0.0059	0.0097	0.61	0.843321	0.90244	ENSSSCG00000003839;ENSSSCG00000023503
ko00600	Sphingolipid metabolism	0.003	0.0055	0.54	0.850935	0.906825	ENSSSCG00000003839
ko00520	Amino sugar and nucleotide sugar metabolism	0.003	0.0057	0.52	0.860759	0.907272	ENSSSCG00000001099
ko00980	Metabolism of xenobiotics by cytochrome P450	0.003	0.0057	0.52	0.860759	0.907272	ENSSSCG00000009182
ko04973	Carbohydrate digestion and absorption	0.003	0.0058	0.51	0.865427	0.907272	ENSSSCG00000017951
ko05213	Endometrial cancer	0.003	0.0058	0.51	0.865427	0.907272	ENSSSCG00000037066
ko00480	Glutathione metabolism	0.003	0.0059	0.5	0.869938	0.90808	ENSSSCG00000005911
ko04150	mTOR signaling pathway	0.0119	0.0189	0.63	0.885053	0.90808	ENSSSCG00000000857;ENSSSCG00000006052;ENSSSCG00000022347;ENSSSCG00000049630
ko00240	Pyrimidine metabolism	0.003	0.0065	0.45	0.894009	0.90808	ENSSSCG00000010497
ko04723	Retrograde endocannabinoid signaling	0.0089	0.0155	0.57	0.899368	0.90808	ENSSSCG00000001518;ENSSSCG00000004309;ENSSSCG00000027621
ko04216	Ferroptosis	0.003	0.0067	0.44	0.901001	0.90808	ENSSSCG00000031789
ko04929	GnRH secretion	0.003	0.0067	0.44	0.901001	0.90808	ENSSSCG00000001518
ko04142	Lysosome	0.0089	0.0157	0.57	0.904042	0.90808	ENSSSCG00000007522;ENSSSCG00000017087;ENSSSCG00000039798
ko05221	Acute myeloid leukemia	0.003	0.0068	0.43	0.904322	0.90808	ENSSSCG00000001912
ko05330	Allograft rejection	0.0059	0.0117	0.51	0.90843	0.90808	ENSSSCG00000011877;ENSSSCG00000035078
ko04210	Apoptosis	0.0267	0.0388	0.69	0.911266	0.90808	ENSSSCG00000001518;ENSSSCG00000002383;ENSSSCG00000005502;ENSSSCG00000007522;ENSSSCG00000014248;ENSSSCG00000026940;ENSSSCG00000028157;ENSSSCG00000037066;ENSSSCG00000041499
ko04810	Regulation of actin cytoskeleton	0.0148	0.0244	0.61	0.919082	0.90808	ENSSSCG00000002026;ENSSSCG00000010698;ENSSSCG00000011867;ENSSSCG00000025133;ENSSSCG00000037905
ko04742	Taste transduction	0.003	0.0073	0.41	0.919336	0.90808	ENSSSCG00000001518
ko05010	Alzheimer disease	0.0267	0.0396	0.68	0.922198	0.90808	ENSSSCG00000001518;ENSSSCG00000002639;ENSSSCG00000003088;ENSSSCG00000006052;ENSSSCG00000008496;ENSSSCG00000022347;ENSSSCG00000027621;ENSSSCG00000028157;ENSSSCG00000037449
ko01200	Carbon metabolism	0.0059	0.0125	0.48	0.926567	0.90808	ENSSSCG00000009870;ENSSSCG00000028373
ko04940	Type I diabetes mellitus	0.0059	0.0128	0.47	0.932451	0.90808	ENSSSCG00000011877;ENSSSCG00000016218
ko04932	Non-alcoholic fatty liver disease	0.0089	0.0173	0.51	0.934915	0.90808	ENSSSCG00000002383;ENSSSCG00000027621;ENSSSCG00000028157
ko04144	Endocytosis	0.0208	0.0332	0.63	0.935591	0.90808	ENSSSCG00000001912;ENSSSCG00000010698;ENSSSCG00000020666;ENSSSCG00000022236;ENSSSCG00000028512;ENSSSCG00000031794;ENSSSCG00000033443
ko05320	Autoimmune thyroid disease	0.0059	0.0132	0.45	0.939607	0.90808	ENSSSCG00000011877;ENSSSCG00000035078
ko05020	Prion disease	0.0178	0.03	0.59	0.942281	0.90808	ENSSSCG00000001518;ENSSSCG00000002639;ENSSSCG00000005400;ENSSSCG00000017705;ENSSSCG00000023503;ENSSSCG00000027621
ko04520	Adherens junction	0.003	0.0084	0.35	0.944607	0.90808	ENSSSCG00000024351
ko05135	Yersinia infection	0.0119	0.0225	0.53	0.949227	0.90808	ENSSSCG00000002383;ENSSSCG00000004856;ENSSSCG00000009664;ENSSSCG00000011251
ko04012	ErbB signaling pathway	0.003	0.0093	0.32	0.959283	0.90808	ENSSSCG00000037144
ko05310	Asthma	0.003	0.0096	0.31	0.963255	0.90808	ENSSSCG00000035078
ko03013	RNA transport	0.0089	0.0197	0.45	0.96447	0.90808	ENSSSCG00000017066;ENSSSCG00000028748;ENSSSCG00000040401
ko04714	Thermogenesis	0.0119	0.0248	0.48	0.970423	0.90808	ENSSSCG00000004309;ENSSSCG00000027621;ENSSSCG00000031789;ENSSSCG00000033041
ko05017	Spinocerebellar ataxia	0.0059	0.0157	0.38	0.971269	0.90808	ENSSSCG00000001518;ENSSSCG00000005400
ko04910	Insulin signaling pathway	0.0059	0.0158	0.38	0.972091	0.90808	ENSSSCG00000007744;ENSSSCG00000013388
ko00564	Glycerophospholipid metabolism	0.003	0.0106	0.28	0.97391	0.90808	ENSSSCG00000003839
ko04640	Hematopoietic cell lineage	0.003	0.0111	0.27	0.978019	0.90808	ENSSSCG00000037449
ko04660	T cell receptor signaling pathway	0.0059	0.0167	0.36	0.97854	0.90808	ENSSSCG00000002383;ENSSSCG00000004856
ko05332	Graft-versus-host disease	0.003	0.0121	0.25	0.984401	0.90808	ENSSSCG00000011877
ko04141	Protein processing in endoplasmic reticulum	0.0059	0.0188	0.32	0.988477	0.90808	ENSSSCG00000008496;ENSSSCG00000036724
ko04530	Tight junction	0.0059	0.0189	0.31	0.988817	0.90808	ENSSSCG00000011747;ENSSSCG00000040904
ko03410	Base excision repair	0.0089	0.028	0.32	0.996365	0.90808	ENSSSCG00000015175;ENSSSCG00000033051;ENSSSCG00000041499
ko00190	Oxidative phosphorylation	0.003	0.0163	0.18	0.996445	0.90808	ENSSSCG00000027621
ko05016	Huntington disease	0.0119	0.0344	0.34	0.997524	0.90808	ENSSSCG00000002639;ENSSSCG00000007772;ENSSSCG00000027621;ENSSSCG00000028157
ko05014	Amyotrophic lateral sclerosis	0.0148	0.0397	0.37	0.997782	0.90808	ENSSSCG00000001518;ENSSSCG00000002639;ENSSSCG00000005724;ENSSSCG00000027621;ENSSSCG00000028748
ko04740	Olfactory transduction	0.003	0.1369	0.02	1	0.90808	ENSSSCG00000037241

## Sheet: IMF0d VS 2d
ID	Description	GeneRatio	BgRatio	enrich_factor	pvalue	qvalue	geneID
ko05200	Pathways in cancer	0.1324	0.0522	2.53	7.32348e-06	0.00103868	ENSSSCG00000000182;ENSSSCG00000000443;ENSSSCG00000000625;ENSSSCG00000000759;ENSSSCG00000000857;ENSSSCG00000001573;ENSSSCG00000002383;ENSSSCG00000006780;ENSSSCG00000008953;ENSSSCG00000010184;ENSSSCG00000010199;ENSSSCG00000012871;ENSSSCG00000013909;ENSSSCG00000014985;ENSSSCG00000015556;ENSSSCG00000016958;ENSSSCG00000016997;ENSSSCG00000017578;ENSSSCG00000020970;ENSSSCG00000022322;ENSSSCG00000024351;…
ko05224	Breast cancer	0.0637	0.0148	4.3	1.01205e-05	0.00103868	ENSSSCG00000000182;ENSSSCG00000000625;ENSSSCG00000000759;ENSSSCG00000000857;ENSSSCG00000002383;ENSSSCG00000006780;ENSSSCG00000012871;ENSSSCG00000016958;ENSSSCG00000016997;ENSSSCG00000032710;ENSSSCG00000033001;ENSSSCG00000036213;ENSSSCG00000037066
ko04151	PI3K-Akt signaling pathway	0.098	0.0361	2.72	4.68282e-05	0.00320403	ENSSSCG00000000857;ENSSSCG00000005657;ENSSSCG00000006035;ENSSSCG00000012871;ENSSSCG00000013916;ENSSSCG00000014117;ENSSSCG00000015507;ENSSSCG00000015556;ENSSSCG00000016958;ENSSSCG00000016997;ENSSSCG00000017578;ENSSSCG00000020970;ENSSSCG00000021443;ENSSSCG00000022322;ENSSSCG00000024351;ENSSSCG00000031321;ENSSSCG00000035293;ENSSSCG00000036213;ENSSSCG00000036237;ENSSSCG00000050172
ko05226	Gastric cancer	0.0588	0.0154	3.81	7.26149e-05	0.00372629	ENSSSCG00000000182;ENSSSCG00000000625;ENSSSCG00000000759;ENSSSCG00000006780;ENSSSCG00000012871;ENSSSCG00000016958;ENSSSCG00000016997;ENSSSCG00000024351;ENSSSCG00000032710;ENSSSCG00000033001;ENSSSCG00000036213;ENSSSCG00000037066
ko05218	Melanoma	0.0392	0.0072	5.43	0.000104467	0.00385966	ENSSSCG00000000857;ENSSSCG00000012871;ENSSSCG00000016958;ENSSSCG00000016997;ENSSSCG00000024351;ENSSSCG00000032710;ENSSSCG00000036213;ENSSSCG00000037066
ko05205	Proteoglycans in cancer	0.0686	0.0213	3.23	0.000112821	0.00385966	ENSSSCG00000000182;ENSSSCG00000000759;ENSSSCG00000000857;ENSSSCG00000006780;ENSSSCG00000010627;ENSSSCG00000010948;ENSSSCG00000016578;ENSSSCG00000016958;ENSSSCG00000024351;ENSSSCG00000031866;ENSSSCG00000033001;ENSSSCG00000033171;ENSSSCG00000035293;ENSSSCG00000036213
ko04550	Signaling pathways regulating pluripotency of stem cells	0.0539	0.0149	3.61	0.000234969	0.00603669	ENSSSCG00000000182;ENSSSCG00000000442;ENSSSCG00000000759;ENSSSCG00000000857;ENSSSCG00000006780;ENSSSCG00000013909;ENSSSCG00000016958;ENSSSCG00000033001;ENSSSCG00000033171;ENSSSCG00000036213;ENSSSCG00000038838
ko04061	Viral protein interaction with cytokine and cytokine receptor	0.0392	0.0082	4.78	0.000258092	0.00603669	ENSSSCG00000008953;ENSSSCG00000008957;ENSSSCG00000008959;ENSSSCG00000011630;ENSSSCG00000013909;ENSSSCG00000014310;ENSSSCG00000020970;ENSSSCG00000037579
ko04010	MAPK signaling pathway	0.0833	0.0317	2.63	0.000264685	0.00603669	ENSSSCG00000000857;ENSSSCG00000002383;ENSSSCG00000006035;ENSSSCG00000012871;ENSSSCG00000015850;ENSSSCG00000016578;ENSSSCG00000016997;ENSSSCG00000017562;ENSSSCG00000024351;ENSSSCG00000031321;ENSSSCG00000032911;ENSSSCG00000033171;ENSSSCG00000035293;ENSSSCG00000036213;ENSSSCG00000037066;ENSSSCG00000037910;ENSSSCG00000050172
ko04360	Axon guidance	0.0588	0.018	3.27	0.000311349	0.00639086	ENSSSCG00000000759;ENSSSCG00000005480;ENSSSCG00000011400;ENSSSCG00000012787;ENSSSCG00000014430;ENSSSCG00000016295;ENSSSCG00000016958;ENSSSCG00000017095;ENSSSCG00000024351;ENSSSCG00000026130;ENSSSCG00000033624;ENSSSCG00000038562
ko04933	AGE-RAGE signaling pathway in diabetic complications	0.0441	0.0111	3.98	0.000424027	0.00791246	ENSSSCG00000001573;ENSSSCG00000006862;ENSSSCG00000008953;ENSSSCG00000010184;ENSSSCG00000014336;ENSSSCG00000016958;ENSSSCG00000020970;ENSSSCG00000025698;ENSSSCG00000033171
ko04068	FoxO signaling pathway	0.049	0.0139	3.52	0.000557488	0.00953598	ENSSSCG00000000857;ENSSSCG00000016958;ENSSSCG00000020970;ENSSSCG00000021443;ENSSSCG00000022322;ENSSSCG00000024388;ENSSSCG00000026748;ENSSSCG00000033171;ENSSSCG00000037066;ENSSSCG00000038911
ko04657	IL-17 signaling pathway	0.0392	0.0099	3.97	0.000909599	0.0143621	ENSSSCG00000002383;ENSSSCG00000008953;ENSSSCG00000008957;ENSSSCG00000008959;ENSSSCG00000014985;ENSSSCG00000020970;ENSSSCG00000033171;Sus_scrofa_newGene_834
ko05217	Basal cell carcinoma	0.0294	0.0062	4.72	0.0016352	0.0227705	ENSSSCG00000000182;ENSSSCG00000000443;ENSSSCG00000000759;ENSSSCG00000006780;ENSSSCG00000033001;ENSSSCG00000037066
ko04150	mTOR signaling pathway	0.0539	0.0189	2.85	0.0016768	0.0227705	ENSSSCG00000000182;ENSSSCG00000000625;ENSSSCG00000000759;ENSSSCG00000000857;ENSSSCG00000006780;ENSSSCG00000016958;ENSSSCG00000021443;ENSSSCG00000025240;ENSSSCG00000029438;ENSSSCG00000033001;ENSSSCG00000049630
ko05225	Hepatocellular carcinoma	0.049	0.0162	3.02	0.00177493	0.0227705	ENSSSCG00000000182;ENSSSCG00000000625;ENSSSCG00000000759;ENSSSCG00000006780;ENSSSCG00000016958;ENSSSCG00000024351;ENSSSCG00000032710;ENSSSCG00000033001;ENSSSCG00000035293;ENSSSCG00000037066
ko05323	Rheumatoid arthritis	0.049	0.0166	2.95	0.00212156	0.0252835	ENSSSCG00000001469;ENSSSCG00000002383;ENSSSCG00000006035;ENSSSCG00000008953;ENSSSCG00000008957;ENSSSCG00000008959;ENSSSCG00000010948;ENSSSCG00000011877;ENSSSCG00000014985;ENSSSCG00000020970
ko05206	MicroRNAs in cancer	0.049	0.0168	2.92	0.00231427	0.0252835	ENSSSCG00000001573;ENSSSCG00000009482;ENSSSCG00000010627;ENSSSCG00000015507;ENSSSCG00000016958;ENSSSCG00000022322;ENSSSCG00000024351;ENSSSCG00000031866;ENSSSCG00000032710;ENSSSCG00000033844
ko04080	Neuroactive ligand-receptor interaction	0.0784	0.0353	2.22	0.00234034	0.0252835	ENSSSCG00000004475;ENSSSCG00000006243;ENSSSCG00000006503;ENSSSCG00000008383;ENSSSCG00000008944;ENSSSCG00000010054;ENSSSCG00000010184;ENSSSCG00000010459;ENSSSCG00000013387;ENSSSCG00000016672;ENSSSCG00000021902;ENSSSCG00000033759;ENSSSCG00000035649;ENSSSCG00000039548;ENSSSCG00000040095;ENSSSCG00000048443
ko05410	Hypertrophic cardiomyopathy	0.0343	0.0103	3.34	0.00500485	0.0513655	ENSSSCG00000000857;ENSSSCG00000010184;ENSSSCG00000017578;ENSSSCG00000020785;ENSSSCG00000020970;ENSSSCG00000036237;ENSSSCG00000043687
ko04934	Cushing syndrome	0.0441	0.0159	2.77	0.00529064	0.0517131	ENSSSCG00000000182;ENSSSCG00000000759;ENSSSCG00000006780;ENSSSCG00000010184;ENSSSCG00000017562;ENSSSCG00000031321;ENSSSCG00000032710;ENSSSCG00000033001;ENSSSCG00000033041
ko04510	Focal adhesion	0.0539	0.0224	2.4	0.00627761	0.0556553	ENSSSCG00000000857;ENSSSCG00000002026;ENSSSCG00000013916;ENSSSCG00000014117;ENSSSCG00000015507;ENSSSCG00000015556;ENSSSCG00000016578;ENSSSCG00000016958;ENSSSCG00000017578;ENSSSCG00000024351;ENSSSCG00000036237
ko01521	EGFR tyrosine kinase inhibitor resistance	0.0294	0.0082	3.58	0.00652029	0.0556553	ENSSSCG00000000857;ENSSSCG00000016958;ENSSSCG00000020970;ENSSSCG00000022322;ENSSSCG00000024351;ENSSSCG00000036213
ko04014	Ras signaling pathway	0.0637	0.0292	2.18	0.00677509	0.0556553	ENSSSCG00000000857;ENSSSCG00000006035;ENSSSCG00000010459;ENSSSCG00000012871;ENSSSCG00000012950;ENSSSCG00000016958;ENSSSCG00000016997;ENSSSCG00000017753;ENSSSCG00000024351;ENSSSCG00000024674;ENSSSCG00000035293;ENSSSCG00000036213;ENSSSCG00000050172
ko04928	Parathyroid hormone synthesis, secretion and action	0.0343	0.0109	3.15	0.00677853	0.0556553	ENSSSCG00000000625;ENSSSCG00000002383;ENSSSCG00000003805;ENSSSCG00000014336;ENSSSCG00000016929;ENSSSCG00000024236;ENSSSCG00000033041
ko04024	cAMP signaling pathway	0.0539	0.0228	2.36	0.00712797	0.0562734	ENSSSCG00000000443;ENSSSCG00000002383;ENSSSCG00000003805;ENSSSCG00000004475;ENSSSCG00000010054;ENSSSCG00000014391;ENSSSCG00000016672;ENSSSCG00000016929;ENSSSCG00000016958;ENSSSCG00000033041;ENSSSCG00000043687
ko05414	Dilated cardiomyopathy	0.0343	0.0111	3.1	0.00746253	0.056663	ENSSSCG00000000857;ENSSSCG00000010184;ENSSSCG00000017578;ENSSSCG00000020785;ENSSSCG00000033041;ENSSSCG00000036237;ENSSSCG00000043687
ko05133	Pertussis	0.0294	0.0085	3.46	0.00772941	0.056663	ENSSSCG00000002383;ENSSSCG00000008953;ENSSSCG00000008957;ENSSSCG00000013940;ENSSSCG00000020970;ENSSSCG00000033171
ko04115	p53 signaling pathway	0.0294	0.0087	3.38	0.00862039	0.0610154	ENSSSCG00000000857;ENSSSCG00000004390;ENSSSCG00000025698;ENSSSCG00000029438;ENSSSCG00000037015;ENSSSCG00000037066
ko04015	Rap1 signaling pathway	0.0588	0.0272	2.16	0.00983433	0.0669186	ENSSSCG00000000857;ENSSSCG00000006035;ENSSSCG00000010054;ENSSSCG00000012871;ENSSSCG00000014391;ENSSSCG00000016958;ENSSSCG00000016997;ENSSSCG00000024351;ENSSSCG00000033041;ENSSSCG00000033171;ENSSSCG00000036213;ENSSSCG00000050172
ko05167	Kaposi sarcoma-associated herpesvirus infection	0.049	0.0208	2.36	0.0101064	0.0669186	ENSSSCG00000002383;ENSSSCG00000008953;ENSSSCG00000008959;ENSSSCG00000011877;ENSSSCG00000013909;ENSSSCG00000016958;ENSSSCG00000020970;ENSSSCG00000032710;ENSSSCG00000033171;ENSSSCG00000036213
ko04218	Cellular senescence	0.0441	0.0179	2.46	0.0110555	0.0708363	ENSSSCG00000007366;ENSSSCG00000008953;ENSSSCG00000016958;ENSSSCG00000020970;ENSSSCG00000025698;ENSSSCG00000028304;ENSSSCG00000032710;ENSSSCG00000033171;ENSSSCG00000037066
ko04668	TNF signaling pathway	0.0343	0.0121	2.84	0.0116711	0.0708363	ENSSSCG00000002383;ENSSSCG00000006862;ENSSSCG00000008957;ENSSSCG00000008959;ENSSSCG00000016958;ENSSSCG00000020970;ENSSSCG00000033171
ko05032	Morphine addiction	0.0294	0.0093	3.16	0.0117334	0.0708363	ENSSSCG00000003805;ENSSSCG00000004165;ENSSSCG00000016668;ENSSSCG00000016929;ENSSSCG00000021902;ENSSSCG00000033041
ko05230	Central carbon metabolism in cancer	0.0245	0.0068	3.59	0.0125925	0.0738508	ENSSSCG00000010199;ENSSSCG00000016751;ENSSSCG00000016958;ENSSSCG00000024018;ENSSSCG00000024351
ko01522	Endocrine resistance	0.0294	0.0097	3.03	0.0142041	0.0809041	ENSSSCG00000000857;ENSSSCG00000002383;ENSSSCG00000016958;ENSSSCG00000032710;ENSSSCG00000033041;ENSSSCG00000033171
ko04913	Ovarian steroidogenesis	0.0196	0.0046	4.22	0.0145835	0.0809041	ENSSSCG00000000857;ENSSSCG00000011147;ENSSSCG00000033041;ENSSSCG00000033844
ko04310	Wnt signaling pathway	0.0441	0.0189	2.34	0.015287	0.0822328	ENSSSCG00000000182;ENSSSCG00000000625;ENSSSCG00000000759;ENSSSCG00000006780;ENSSSCG00000016780;ENSSSCG00000025822;ENSSSCG00000030998;ENSSSCG00000032094;ENSSSCG00000033001
ko04060	Cytokine-cytokine receptor interaction	0.0588	0.029	2.03	0.0156242	0.0822328	ENSSSCG00000000442;ENSSSCG00000008953;ENSSSCG00000008957;ENSSSCG00000008959;ENSSSCG00000011630;ENSSSCG00000013909;ENSSSCG00000014310;ENSSSCG00000015487;ENSSSCG00000020970;ENSSSCG00000037579;ENSSSCG00000050172;Sus_scrofa_newGene_2900
ko04066	HIF-1 signaling pathway	0.0294	0.0114	2.59	0.0287523	0.147545	ENSSSCG00000000857;ENSSSCG00000006035;ENSSSCG00000011133;ENSSSCG00000016958;ENSSSCG00000020970;ENSSSCG00000025698
ko05418	Fluid shear stress and atherosclerosis	0.0343	0.0147	2.33	0.0311769	0.156085	ENSSSCG00000000144;ENSSSCG00000002383;ENSSSCG00000006862;ENSSSCG00000010948;ENSSSCG00000016958;ENSSSCG00000033171;ENSSSCG00000038911
ko04392	Hippo signaling pathway - multiple species	0.0147	0.0035	4.25	0.032988	0.156952	ENSSSCG00000026886;ENSSSCG00000029201;ENSSSCG00000029662
ko05146	Amoebiasis	0.0294	0.0118	2.5	0.0332242	0.156952	ENSSSCG00000008953;ENSSSCG00000008959;ENSSSCG00000015556;ENSSSCG00000016958;ENSSSCG00000020970;ENSSSCG00000033041
ko04270	Vascular smooth muscle contraction	0.0343	0.015	2.28	0.0342075	0.156952	ENSSSCG00000008294;ENSSSCG00000010054;ENSSSCG00000010184;ENSSSCG00000013387;ENSSSCG00000020720;ENSSSCG00000033041;ENSSSCG00000035649
ko04974	Protein digestion and absorption	0.0294	0.0119	2.48	0.0344087	0.156952	ENSSSCG00000004484;ENSSSCG00000007678;ENSSSCG00000011355;ENSSSCG00000012651;ENSSSCG00000015894;ENSSSCG00000025423
ko04512	ECM-receptor interaction	0.0294	0.0121	2.44	0.0368591	0.164474	ENSSSCG00000013916;ENSSSCG00000014117;ENSSSCG00000015507;ENSSSCG00000015556;ENSSSCG00000017578;ENSSSCG00000036237
ko04960	Aldosterone-regulated sodium reabsorption	0.0147	0.0037	4.02	0.03804	0.166132	ENSSSCG00000000857;ENSSSCG00000016958;ENSSSCG00000021443
ko04211	Longevity regulating pathway	0.0245	0.0092	2.66	0.0397028	0.169782	ENSSSCG00000000857;ENSSSCG00000004390;ENSSSCG00000016958;ENSSSCG00000029438;ENSSSCG00000037015
ko04072	Phospholipase D signaling pathway	0.0343	0.0156	2.2	0.0408431	0.171094	ENSSSCG00000003839;ENSSSCG00000008953;ENSSSCG00000010184;ENSSSCG00000016958;ENSSSCG00000033041;ENSSSCG00000039548;ENSSSCG00000040845
ko05144	Malaria	0.0294	0.0126	2.34	0.0434658	0.178438	ENSSSCG00000006862;ENSSSCG00000008953;ENSSSCG00000013916;ENSSSCG00000014117;ENSSSCG00000020970;ENSSSCG00000024351
ko05219	Bladder cancer	0.0147	0.004	3.72	0.0463113	0.186392	ENSSSCG00000008953;ENSSSCG00000014985;ENSSSCG00000032710
ko05134	Legionellosis	0.0196	0.0067	2.92	0.0481926	0.190234	ENSSSCG00000008953;ENSSSCG00000008959;ENSSSCG00000020970;ENSSSCG00000024388
ko04927	Cortisol synthesis and secretion	0.0196	0.0068	2.87	0.0503833	0.195129	ENSSSCG00000010184;ENSSSCG00000017562;ENSSSCG00000031321;ENSSSCG00000033041
ko05223	Non-small cell lung cancer	0.0196	0.0069	2.83	0.0526281	0.197542	ENSSSCG00000016958;ENSSSCG00000024351;ENSSSCG00000032710;ENSSSCG00000037066
ko05222	Small cell lung cancer	0.0245	0.01	2.45	0.053321	0.197542	ENSSSCG00000015556;ENSSSCG00000016958;ENSSSCG00000017578;ENSSSCG00000032710;ENSSSCG00000037066
ko04926	Relaxin signaling pathway	0.0294	0.0133	2.22	0.0538934	0.197542	ENSSSCG00000002383;ENSSSCG00000006503;ENSSSCG00000014985;ENSSSCG00000016958;ENSSSCG00000033041;ENSSSCG00000033171
ko04620	Toll-like receptor signaling pathway	0.0294	0.0134	2.2	0.0554969	0.19985	ENSSSCG00000002383;ENSSSCG00000008953;ENSSSCG00000011877;ENSSSCG00000016958;ENSSSCG00000020970;ENSSSCG00000033171
ko05165	Human papillomavirus infection	0.0588	0.0352	1.67	0.0567056	0.200682	ENSSSCG00000000182;ENSSSCG00000000759;ENSSSCG00000006780;ENSSSCG00000013916;ENSSSCG00000014117;ENSSSCG00000015507;ENSSSCG00000015556;ENSSSCG00000016958;ENSSSCG00000017578;ENSSSCG00000033001;ENSSSCG00000033041;ENSSSCG00000036237
ko00910	Nitrogen metabolism	0.0098	0.002	4.96	0.0606586	0.209109	ENSSSCG00000004565;ENSSSCG00000023186
ko04917	Prolactin signaling pathway	0.0196	0.0073	2.68	0.0621429	0.209109	ENSSSCG00000002383;ENSSSCG00000016751;ENSSSCG00000016958;ENSSSCG00000033171
ko04924	Renin secretion	0.0196	0.0073	2.68	0.0621429	0.209109	ENSSSCG00000010184;ENSSSCG00000016668;ENSSSCG00000016672;ENSSSCG00000033041
ko05214	Glioma	0.0196	0.0074	2.64	0.0646544	0.214051	ENSSSCG00000000857;ENSSSCG00000016958;ENSSSCG00000032710;ENSSSCG00000037066
ko00604	Glycosphingolipid biosynthesis - ganglio series	0.0098	0.0021	4.72	0.0661773	0.215615	ENSSSCG00000000433;ENSSSCG00000008227
ko04062	Chemokine signaling pathway	0.0343	0.0176	1.95	0.0687672	0.220553	ENSSSCG00000003578;ENSSSCG00000008953;ENSSSCG00000008957;ENSSSCG00000008959;ENSSSCG00000014310;ENSSSCG00000016958;ENSSSCG00000037579
ko04713	Circadian entrainment	0.0245	0.011	2.23	0.073724	0.232813	ENSSSCG00000002383;ENSSSCG00000016672;ENSSSCG00000017562;ENSSSCG00000017983;ENSSSCG00000033041
ko05142	Chagas disease	0.0343	0.018	1.91	0.0754552	0.232932	ENSSSCG00000002383;ENSSSCG00000008953;ENSSSCG00000016958;ENSSSCG00000020970;ENSSSCG00000025698;ENSSSCG00000033041;ENSSSCG00000033171
ko00590	Arachidonic acid metabolism	0.0196	0.0079	2.48	0.0779923	0.232932	ENSSSCG00000003006;ENSSSCG00000007463;ENSSSCG00000010056;ENSSSCG00000011147
ko04916	Melanogenesis	0.0245	0.0112	2.19	0.0782516	0.232932	ENSSSCG00000000182;ENSSSCG00000000759;ENSSSCG00000006780;ENSSSCG00000033001;ENSSSCG00000033041
ko04514	Cell adhesion molecules	0.0441	0.0256	1.72	0.0790255	0.232932	ENSSSCG00000001469;ENSSSCG00000006862;ENSSSCG00000011877;ENSSSCG00000012787;ENSSSCG00000014136;ENSSSCG00000015091;ENSSSCG00000023743;ENSSSCG00000027465;ENSSSCG00000041667
ko04930	Type II diabetes mellitus	0.0147	0.0049	2.97	0.0795576	0.232932	ENSSSCG00000016751;ENSSSCG00000016958;ENSSSCG00000017562
ko04670	Leukocyte transendothelial migration	0.0245	0.0113	2.17	0.0805705	0.232932	ENSSSCG00000006862;ENSSSCG00000016958;ENSSSCG00000023743;ENSSSCG00000033171;ENSSSCG00000041667
ko05132	Salmonella infection	0.0441	0.0261	1.69	0.086569	0.246798	ENSSSCG00000000144;ENSSSCG00000002383;ENSSSCG00000008953;ENSSSCG00000013940;ENSSSCG00000016578;ENSSSCG00000020970;ENSSSCG00000033171;ENSSSCG00000035669;ENSSSCG00000043781
ko04935	Growth hormone synthesis, secretion and action	0.0245	0.0119	2.07	0.0952431	0.267807	ENSSSCG00000000857;ENSSSCG00000002383;ENSSSCG00000016958;ENSSSCG00000033041;ENSSSCG00000033171
ko04621	NOD-like receptor signaling pathway	0.0343	0.0192	1.79	0.0977353	0.271101	ENSSSCG00000000144;ENSSSCG00000002252;ENSSSCG00000008953;ENSSSCG00000008959;ENSSSCG00000013940;ENSSSCG00000020970;ENSSSCG00000033171
ko00140	Steroid hormone biosynthesis	0.0147	0.0054	2.7	0.0991573	0.271378	ENSSSCG00000003006;ENSSSCG00000011147;ENSSSCG00000033844
ko00514	Other types of O-glycan biosynthesis	0.0147	0.0055	2.66	0.103291	0.278972	ENSSSCG00000015907;ENSSSCG00000026457;ENSSSCG00000031701
ko05210	Colorectal cancer	0.0196	0.0089	2.2	0.108393	0.279757	ENSSSCG00000002383;ENSSSCG00000016958;ENSSSCG00000022322;ENSSSCG00000037066
ko00790	Folate biosynthesis	0.0098	0.0028	3.54	0.108823	0.279757	ENSSSCG00000011147;ENSSSCG00000032607
ko04140	Autophagy - animal	0.0294	0.016	1.84	0.109562	0.279757	ENSSSCG00000009410;ENSSSCG00000010948;ENSSSCG00000016958;ENSSSCG00000024388;ENSSSCG00000025240;ENSSSCG00000049630
ko04390	Hippo signaling pathway	0.0294	0.016	1.84	0.109562	0.279757	ENSSSCG00000000182;ENSSSCG00000000759;ENSSSCG00000006780;ENSSSCG00000025698;ENSSSCG00000029201;ENSSSCG00000033001
ko05010	Alzheimer disease	0.0588	0.0396	1.49	0.110396	0.279757	ENSSSCG00000000182;ENSSSCG00000000625;ENSSSCG00000000759;ENSSSCG00000002639;ENSSSCG00000003088;ENSSSCG00000006780;ENSSSCG00000016958;ENSSSCG00000020970;ENSSSCG00000032094;ENSSSCG00000033001;ENSSSCG00000033655;ENSSSCG00000040631
ko00524	Neomycin, kanamycin and gentamicin biosynthesis	0.0049	0.0006	8.26	0.115128	0.28819	ENSSSCG00000016751
ko04625	C-type lectin receptor signaling pathway	0.0245	0.0127	1.94	0.116765	0.288765	ENSSSCG00000013940;ENSSSCG00000016958;ENSSSCG00000017753;ENSSSCG00000020970;ENSSSCG00000033171
ko04710	Circadian rhythm	0.0098	0.003	3.3	0.122065	0.298278	ENSSSCG00000017983;ENSSSCG00000028552
ko04810	Regulation of actin cytoskeleton	0.0392	0.0244	1.61	0.126843	0.302746	ENSSSCG00000002026;ENSSSCG00000012871;ENSSSCG00000016958;ENSSSCG00000016997;ENSSSCG00000017578;ENSSSCG00000035828;ENSSSCG00000036213;ENSSSCG00000036237
ko05202	Transcriptional misregulation in cancer	0.0392	0.0244	1.61	0.126843	0.302746	ENSSSCG00000000857;ENSSSCG00000008953;ENSSSCG00000011877;ENSSSCG00000020970;ENSSSCG00000024351;ENSSSCG00000037066;ENSSSCG00000037910;ENSSSCG00000050172
ko04145	Phagosome	0.0343	0.0207	1.66	0.130139	0.306008	ENSSSCG00000001469;ENSSSCG00000002639;ENSSSCG00000009672;ENSSSCG00000010948;ENSSSCG00000013916;ENSSSCG00000014117;ENSSSCG00000033655
ko03320	PPAR signaling pathway	0.0196	0.0097	2.02	0.135977	0.306008	ENSSSCG00000014985;ENSSSCG00000036679;ENSSSCG00000036883;ENSSSCG00000040631
ko04914	Progesterone-mediated oocyte maturation	0.0196	0.0097	2.02	0.135977	0.306008	ENSSSCG00000000857;ENSSSCG00000016958;ENSSSCG00000026748;ENSSSCG00000033171
ko04925	Aldosterone synthesis and secretion	0.0196	0.0097	2.02	0.135977	0.306008	ENSSSCG00000010184;ENSSSCG00000017562;ENSSSCG00000031321;ENSSSCG00000033041
ko05231	Choline metabolism in cancer	0.0196	0.0097	2.02	0.135977	0.306008	ENSSSCG00000002383;ENSSSCG00000003839;ENSSSCG00000014275;ENSSSCG00000016958
ko00561	Glycerolipid metabolism	0.0147	0.0063	2.32	0.138645	0.306008	ENSSSCG00000003839;ENSSSCG00000040631;ENSSSCG00000040845
ko04213	Longevity regulating pathway - multiple species	0.0147	0.0063	2.32	0.138645	0.306008	ENSSSCG00000000857;ENSSSCG00000016958;ENSSSCG00000036724
ko05161	Hepatitis B	0.0294	0.0173	1.7	0.142673	0.309675	ENSSSCG00000002383;ENSSSCG00000008953;ENSSSCG00000016958;ENSSSCG00000020970;ENSSSCG00000032710;ENSSSCG00000033171
ko05204	Chemical carcinogenesis	0.0147	0.0064	2.29	0.143324	0.309675	ENSSSCG00000003006;ENSSSCG00000021557;ENSSSCG00000033844
ko00512	Mucin type O-glycan biosynthesis	0.0098	0.0034	2.92	0.1496	0.316571	ENSSSCG00000015907;ENSSSCG00000026457
ko05216	Thyroid cancer	0.0098	0.0034	2.92	0.1496	0.316571	ENSSSCG00000010199;ENSSSCG00000037066
ko04929	GnRH secretion	0.0147	0.0067	2.19	0.157666	0.330235	ENSSSCG00000016958;ENSSSCG00000017562;ENSSSCG00000026527
ko05221	Acute myeloid leukemia	0.0147	0.0068	2.16	0.162542	0.33701	ENSSSCG00000001573;ENSSSCG00000016958;ENSSSCG00000037910
ko04215	Apoptosis - multiple species	0.0098	0.0037	2.68	0.170983	0.350069	ENSSSCG00000022322;ENSSSCG00000050172
ko00230	Purine metabolism	0.0245	0.0144	1.7	0.172564	0.350069	ENSSSCG00000003805;ENSSSCG00000004165;ENSSSCG00000016668;ENSSSCG00000016929;ENSSSCG00000025783
ko04750	Inflammatory mediator regulation of TRP channels	0.0196	0.0107	1.84	0.173957	0.350069	ENSSSCG00000000857;ENSSSCG00000016958;ENSSSCG00000033041;ENSSSCG00000033171
ko05135	Yersinia infection	0.0343	0.0225	1.52	0.177866	0.35446	ENSSSCG00000002383;ENSSSCG00000008953;ENSSSCG00000013940;ENSSSCG00000016958;ENSSSCG00000020970;ENSSSCG00000028317;ENSSSCG00000033171
ko04730	Long-term depression	0.0147	0.0072	2.04	0.182482	0.360161	ENSSSCG00000000857;ENSSSCG00000010046;ENSSSCG00000033041
ko00920	Sulfur metabolism	0.0049	0.001	4.96	0.184452	0.360583	ENSSSCG00000038190
ko04742	Taste transduction	0.0147	0.0073	2.01	0.187566	0.363212	ENSSSCG00000004475;ENSSSCG00000016668;ENSSSCG00000025423
ko05212	Pancreatic cancer	0.0147	0.0075	1.96	0.197844	0.376019	ENSSSCG00000016958;ENSSSCG00000032710;ENSSSCG00000037066
ko05412	Arrhythmogenic right ventricular cardiomyopathy	0.0147	0.0075	1.96	0.197844	0.376019	ENSSSCG00000017578;ENSSSCG00000020785;ENSSSCG00000036237
ko04931	Insulin resistance	0.0196	0.0114	1.72	0.202474	0.381288	ENSSSCG00000006569;ENSSSCG00000010184;ENSSSCG00000016958;ENSSSCG00000020970
ko05220	Chronic myeloid leukemia	0.0147	0.0077	1.91	0.208255	0.38861	ENSSSCG00000016958;ENSSSCG00000032710;ENSSSCG00000037066
ko04910	Insulin signaling pathway	0.0245	0.0158	1.55	0.221791	0.409825	ENSSSCG00000007542;ENSSSCG00000007744;ENSSSCG00000016751;ENSSSCG00000016958;ENSSSCG00000036679
ko05169	Epstein-Barr virus infection	0.0392	0.0284	1.38	0.223617	0.409825	ENSSSCG00000001469;ENSSSCG00000016958;ENSSSCG00000020970;ENSSSCG00000022322;ENSSSCG00000025783;ENSSSCG00000032710;ENSSSCG00000033171;ENSSSCG00000037066
ko04122	Sulfur relay system	0.0049	0.0013	3.81	0.232873	0.423011	ENSSSCG00000038190
ko04261	Adrenergic signaling in cardiomyocytes	0.0245	0.0163	1.5	0.240333	0.432733	ENSSSCG00000010184;ENSSSCG00000033041;ENSSSCG00000033171;ENSSSCG00000035124;ENSSSCG00000043687
ko05143	African trypanosomiasis	0.0098	0.0046	2.11	0.244915	0.434516	ENSSSCG00000006862;ENSSSCG00000020970
ko04911	Insulin secretion	0.0147	0.0084	1.75	0.245557	0.434516	ENSSSCG00000016672;ENSSSCG00000016751;ENSSSCG00000033041
ko05140	Leishmaniasis	0.0147	0.0085	1.73	0.250975	0.440307	ENSSSCG00000001469;ENSSSCG00000002383;ENSSSCG00000033171
ko04020	Calcium signaling pathway	0.0392	0.0297	1.32	0.259824	0.448363	ENSSSCG00000007744;ENSSSCG00000010054;ENSSSCG00000010459;ENSSSCG00000016668;ENSSSCG00000017562;ENSSSCG00000033041;ENSSSCG00000033759;ENSSSCG00000039548
ko04975	Fat digestion and absorption	0.0098	0.0048	2.02	0.259936	0.448363	ENSSSCG00000003839;ENSSSCG00000040845
ko00730	Thiamine metabolism	0.0049	0.0015	3.3	0.263554	0.450815	ENSSSCG00000032607
ko04610	Complement and coagulation cascades	0.0147	0.0089	1.65	0.272811	0.461136	ENSSSCG00000011806;ENSSSCG00000025698;ENSSSCG00000026585
ko04611	Platelet activation	0.0196	0.0131	1.5	0.276472	0.461136	ENSSSCG00000016958;ENSSSCG00000033041;ENSSSCG00000033171;ENSSSCG00000033759
ko00430	Taurine and hypotaurine metabolism	0.0049	0.0016	3.1	0.278433	0.461136	ENSSSCG00000010056
ko04932	Non-alcoholic fatty liver disease	0.0245	0.0173	1.42	0.278573	0.461136	ENSSSCG00000002383;ENSSSCG00000008953;ENSSSCG00000016958;ENSSSCG00000020970;ENSSSCG00000022322
ko04659	Th17 cell differentiation	0.0245	0.0174	1.41	0.282467	0.463841	ENSSSCG00000001469;ENSSSCG00000002383;ENSSSCG00000013909;ENSSSCG00000020970;ENSSSCG00000033171
ko04540	Gap junction	0.0147	0.0092	1.6	0.28932	0.468684	ENSSSCG00000002639;ENSSSCG00000033041;ENSSSCG00000033655
ko04979	Cholesterol metabolism	0.0098	0.0052	1.87	0.289983	0.468684	ENSSSCG00000003088;ENSSSCG00000040631
ko05215	Prostate cancer	0.0147	0.0098	1.5	0.322524	0.516441	ENSSSCG00000000857;ENSSSCG00000016958;ENSSSCG00000032710
ko04350	TGF-beta signaling pathway	0.0147	0.01	1.47	0.333611	0.516441	ENSSSCG00000000442;ENSSSCG00000008510;ENSSSCG00000016892
ko05164	Influenza A	0.0245	0.0187	1.31	0.333892	0.516441	ENSSSCG00000001469;ENSSSCG00000008953;ENSSSCG00000013940;ENSSSCG00000016958;ENSSSCG00000020970
ko04923	Regulation of lipolysis in adipocytes	0.0098	0.0058	1.68	0.334729	0.516441	ENSSSCG00000016958;ENSSSCG00000033041
ko04973	Carbohydrate digestion and absorption	0.0098	0.0058	1.68	0.334729	0.516441	ENSSSCG00000016958;ENSSSCG00000039651
ko05213	Endometrial cancer	0.0098	0.0058	1.68	0.334729	0.516441	ENSSSCG00000016958;ENSSSCG00000037066
ko04922	Glucagon signaling pathway	0.0147	0.0101	1.46	0.339152	0.516441	ENSSSCG00000007744;ENSSSCG00000016751;ENSSSCG00000033041
ko00480	Glutathione metabolism	0.0098	0.0059	1.65	0.342117	0.516441	ENSSSCG00000010056;ENSSSCG00000038521
ko04912	GnRH signaling pathway	0.0147	0.0102	1.44	0.344691	0.516441	ENSSSCG00000014336;ENSSSCG00000033041;ENSSSCG00000033171
ko04970	Salivary secretion	0.0147	0.0102	1.44	0.344691	0.516441	ENSSSCG00000002980;ENSSSCG00000033041;Sus_scrofa_newGene_834
ko00053	Ascorbate and aldarate metabolism	0.0049	0.0022	2.25	0.361631	0.537895	ENSSSCG00000023749
ko04370	VEGF signaling pathway	0.0098	0.0064	1.53	0.378632	0.550361	ENSSSCG00000016958;ENSSSCG00000033171
ko05031	Amphetamine addiction	0.0098	0.0064	1.53	0.378632	0.550361	ENSSSCG00000002383;ENSSSCG00000033041
ko05163	Human cytomegalovirus infection	0.0294	0.0245	1.2	0.384548	0.550361	ENSSSCG00000008953;ENSSSCG00000016958;ENSSSCG00000020970;ENSSSCG00000032710;ENSSSCG00000033041;ENSSSCG00000033171
ko00240	Pyrimidine metabolism	0.0098	0.0065	1.5	0.385837	0.550361	ENSSSCG00000025783;ENSSSCG00000030388
ko00830	Retinol metabolism	0.0098	0.0065	1.5	0.385837	0.550361	ENSSSCG00000003006;ENSSSCG00000004822
ko04964	Proximal tubule bicarbonate reclamation	0.0049	0.0024	2.07	0.387184	0.550361	ENSSSCG00000023186
ko04726	Serotonergic synapse	0.0147	0.011	1.34	0.388781	0.550361	ENSSSCG00000004475;ENSSSCG00000010459;ENSSSCG00000033041
ko05211	Renal cell carcinoma	0.0098	0.0066	1.48	0.393006	0.55051	ENSSSCG00000016958;ENSSSCG00000024351
ko04640	Hematopoietic cell lineage	0.0147	0.0111	1.33	0.39425	0.55051	ENSSSCG00000001469;ENSSSCG00000017578;ENSSSCG00000020970
ko04614	Renin-angiotensin system	0.0049	0.0025	1.98	0.399576	0.550637	ENSSSCG00000010184
ko05145	Toxoplasmosis	0.0147	0.0112	1.32	0.399706	0.550637	ENSSSCG00000001469;ENSSSCG00000015556;ENSSSCG00000033171
ko04950	Maturity onset diabetes of the young	0.0049	0.0026	1.91	0.411719	0.563406	ENSSSCG00000016751
ko02010	ABC transporters	0.0098	0.007	1.4	0.421292	0.570818	ENSSSCG00000003713;ENSSSCG00000024520
ko04371	Apelin signaling pathway	0.0196	0.0162	1.21	0.422763	0.570818	ENSSSCG00000014336;ENSSSCG00000025698;ENSSSCG00000038911;ENSSSCG00000048443
ko04672	Intestinal immune network for IgA production	0.0147	0.0117	1.26	0.426771	0.570818	ENSSSCG00000001469;ENSSSCG00000011877;ENSSSCG00000020970
ko05100	Bacterial invasion of epithelial cells	0.0098	0.0071	1.38	0.42826	0.570818	ENSSSCG00000016958;ENSSSCG00000024351
ko05160	Hepatitis C	0.0196	0.0167	1.17	0.445331	0.586887	ENSSSCG00000016958;ENSSSCG00000023743;ENSSSCG00000032710;ENSSSCG00000041667
ko05332	Graft-versus-host disease	0.0147	0.0121	1.22	0.448117	0.586887	ENSSSCG00000001469;ENSSSCG00000011877;ENSSSCG00000020970
ko04664	Fc epsilon RI signaling pathway	0.0098	0.0074	1.32	0.448893	0.586887	ENSSSCG00000016958;ENSSSCG00000033171
ko04630	JAK-STAT signaling pathway	0.0196	0.0171	1.15	0.463194	0.601751	ENSSSCG00000001573;ENSSSCG00000013909;ENSSSCG00000016958;ENSSSCG00000020970
ko04064	NF-kappa B signaling pathway	0.0196	0.0172	1.14	0.46763	0.603693	ENSSSCG00000006862;ENSSSCG00000008953;ENSSSCG00000008959;ENSSSCG00000037066
ko04722	Neurotrophin signaling pathway	0.0147	0.0127	1.16	0.47952	0.614938	ENSSSCG00000016958;ENSSSCG00000033171;ENSSSCG00000050172
ko00562	Inositol phosphate metabolism	0.0098	0.0079	1.24	0.482332	0.614938	ENSSSCG00000023749;ENSSSCG00000030345
ko04152	AMPK signaling pathway	0.0147	0.0129	1.14	0.489804	0.620609	ENSSSCG00000000857;ENSSSCG00000011133;ENSSSCG00000016958
ko04114	Oocyte meiosis	0.0147	0.0131	1.13	0.499989	0.629628	ENSSSCG00000000857;ENSSSCG00000026748;ENSSSCG00000033171
ko04728	Dopaminergic synapse	0.0147	0.0132	1.12	0.505043	0.632114	ENSSSCG00000002383;ENSSSCG00000033041;ENSSSCG00000033171
ko00051	Fructose and mannose metabolism	0.0049	0.0035	1.42	0.510576	0.635166	ENSSSCG00000011133
ko04520	Adherens junction	0.0098	0.0084	1.17	0.514499	0.636191	ENSSSCG00000024351;ENSSSCG00000036679
ko04110	Cell cycle	0.0147	0.0134	1.09	0.520047	0.6392	ENSSSCG00000026748;ENSSSCG00000032710;ENSSSCG00000037066
ko04915	Estrogen signaling pathway	0.0147	0.0135	1.09	0.524994	0.640073	ENSSSCG00000002383;ENSSSCG00000016958;ENSSSCG00000033041
ko04622	RIG-I-like receptor signaling pathway	0.0098	0.0086	1.14	0.526994	0.640073	ENSSSCG00000008953;ENSSSCG00000033171
ko05166	Human T-cell leukemia virus 1 infection	0.0294	0.0294	1	0.55697	0.661402	ENSSSCG00000001469;ENSSSCG00000002383;ENSSSCG00000014336;ENSSSCG00000016958;ENSSSCG00000020970;ENSSSCG00000032710
ko04380	Osteoclast differentiation	0.0147	0.0142	1.03	0.558821	0.661402	ENSSSCG00000002383;ENSSSCG00000016958;ENSSSCG00000033171
ko04662	B cell receptor signaling pathway	0.0098	0.0092	1.07	0.563161	0.661402	ENSSSCG00000002383;ENSSSCG00000016958
ko05034	Alcoholism	0.0147	0.0143	1.03	0.563535	0.661402	ENSSSCG00000010054;ENSSSCG00000021411;ENSSSCG00000033041
ko05416	Viral myocarditis	0.0147	0.0143	1.03	0.563535	0.661402	ENSSSCG00000001469;ENSSSCG00000011877;ENSSSCG00000024674
ko00500	Starch and sucrose metabolism	0.0049	0.0041	1.21	0.567108	0.661402	ENSSSCG00000016751
ko04012	ErbB signaling pathway	0.0098	0.0093	1.05	0.568994	0.661402	ENSSSCG00000016958;ENSSSCG00000024674
ko04721	Synaptic vesicle cycle	0.0098	0.0094	1.04	0.574771	0.661402	ENSSSCG00000013880;ENSSSCG00000016841
ko05020	Prion disease	0.0294	0.03	0.98	0.576691	0.661402	ENSSSCG00000002639;ENSSSCG00000014336;ENSSSCG00000016958;ENSSSCG00000020970;ENSSSCG00000033171;ENSSSCG00000033655
ko04976	Bile secretion	0.0098	0.0095	1.03	0.580491	0.661402	ENSSSCG00000024520;ENSSSCG00000033041
ko05033	Nicotine addiction	0.0049	0.0043	1.15	0.584469	0.661402	ENSSSCG00000021902
ko05152	Tuberculosis	0.0196	0.02	0.98	0.585237	0.661402	ENSSSCG00000001469;ENSSSCG00000017753;ENSSSCG00000020970;ENSSSCG00000033171
ko04658	Th1 and Th2 cell differentiation	0.0147	0.0148	0.99	0.586644	0.661402	ENSSSCG00000001469;ENSSSCG00000002383;ENSSSCG00000033171
ko04666	Fc gamma R-mediated phagocytosis	0.0098	0.0097	1.01	0.591763	0.661402	ENSSSCG00000003839;ENSSSCG00000016958
ko04962	Vasopressin-regulated water reabsorption	0.0049	0.0044	1.13	0.592888	0.661402	ENSSSCG00000033041
ko00052	Galactose metabolism	0.0049	0.0045	1.1	0.601137	0.663394	ENSSSCG00000016751
ko01523	Antifolate resistance	0.0049	0.0045	1.1	0.601137	0.663394	ENSSSCG00000020970
ko05235	PD-L1 expression and PD-1 checkpoint pathway in cancer	0.0147	0.0152	0.97	0.604564	0.663608	ENSSSCG00000002383;ENSSSCG00000016958;ENSSSCG00000033171
ko05012	Parkinson disease	0.0245	0.0265	0.92	0.63305	0.687742	ENSSSCG00000000144;ENSSSCG00000002639;ENSSSCG00000010054;ENSSSCG00000033041;ENSSSCG00000033655
ko00564	Glycerophospholipid metabolism	0.0098	0.0106	0.93	0.639695	0.687742	ENSSSCG00000003839;ENSSSCG00000040845
ko00380	Tryptophan metabolism	0.0049	0.0049	0.99	0.639952	0.687742	ENSSSCG00000033844
ko05030	Cocaine addiction	0.0049	0.0049	0.99	0.639952	0.687742	ENSSSCG00000033041
ko05322	Systemic lupus erythematosus	0.0147	0.0162	0.91	0.647084	0.691784	ENSSSCG00000001469;ENSSSCG00000011877;ENSSSCG00000021411
ko00270	Cysteine and methionine metabolism	0.0049	0.0051	0.95	0.654404	0.692398	ENSSSCG00000038190
ko04340	Hedgehog signaling pathway	0.0049	0.0051	0.95	0.654404	0.692398	ENSSSCG00000000443
ko04724	Glutamatergic synapse	0.0098	0.0111	0.89	0.664365	0.698629	ENSSSCG00000016841;ENSSSCG00000033041
ko04660	T cell receptor signaling pathway	0.0147	0.0167	0.88	0.667101	0.698629	ENSSSCG00000002383;ENSSSCG00000016958;ENSSSCG00000033171
ko00600	Sphingolipid metabolism	0.0049	0.0055	0.89	0.6816	0.702129	ENSSSCG00000003839
ko04725	Cholinergic synapse	0.0098	0.0116	0.85	0.687665	0.702129	ENSSSCG00000002383;ENSSSCG00000016958
ko00565	Ether lipid metabolism	0.0049	0.0056	0.87	0.688059	0.702129	ENSSSCG00000003839
ko04071	Sphingolipid signaling pathway	0.0098	0.0117	0.84	0.692163	0.702129	ENSSSCG00000016958;ENSSSCG00000033171
ko05330	Allograft rejection	0.0098	0.0117	0.84	0.692163	0.702129	ENSSSCG00000001469;ENSSSCG00000011877
ko00520	Amino sugar and nucleotide sugar metabolism	0.0049	0.0057	0.85	0.694388	0.702129	ENSSSCG00000016751
ko00980	Metabolism of xenobiotics by cytochrome P450	0.0049	0.0057	0.85	0.694388	0.702129	ENSSSCG00000033844
ko04919	Thyroid hormone signaling pathway	0.0098	0.0119	0.83	0.701	0.705341	ENSSSCG00000011714;ENSSSCG00000016958
ko00510	N-Glycan biosynthesis	0.0049	0.006	0.81	0.712617	0.713532	ENSSSCG00000038126
ko04940	Type I diabetes mellitus	0.0098	0.0128	0.77	0.7382	0.734649	ENSSSCG00000001469;ENSSSCG00000011877
ko04530	Tight junction	0.0147	0.0189	0.78	0.74533	0.734649	ENSSSCG00000005247;ENSSSCG00000023743;ENSSSCG00000041667
ko04961	Endocrine and other factor-regulated calcium reabsorption	0.0049	0.0067	0.73	0.751055	0.734649	ENSSSCG00000033041
ko05320	Autoimmune thyroid disease	0.0098	0.0132	0.75	0.753432	0.734649	ENSSSCG00000001469;ENSSSCG00000011877
ko05321	Inflammatory bowel disease	0.0098	0.0134	0.73	0.760759	0.734649	ENSSSCG00000001469;ENSSSCG00000020970
ko04623	Cytosolic DNA-sensing pathway	0.0049	0.0069	0.71	0.761065	0.734649	ENSSSCG00000020970
ko05203	Viral carcinogenesis	0.0147	0.0195	0.75	0.763949	0.734649	ENSSSCG00000013909;ENSSSCG00000016958;ENSSSCG00000021411
ko00010	Glycolysis / Gluconeogenesis	0.0049	0.007	0.7	0.765919	0.734649	ENSSSCG00000016751
ko00983	Drug metabolism - other enzymes	0.0049	0.007	0.7	0.765919	0.734649	ENSSSCG00000030388
ko04918	Thyroid hormone synthesis	0.0049	0.0074	0.66	0.784373	0.743305	ENSSSCG00000033041
ko01524	Platinum drug resistance	0.0049	0.0075	0.65	0.788755	0.743305	ENSSSCG00000016958
ko04137	Mitophagy - animal	0.0049	0.0075	0.65	0.788755	0.743305	ENSSSCG00000024388
ko04612	Antigen processing and presentation	0.0098	0.0142	0.69	0.791448	0.743305	ENSSSCG00000001469;ENSSSCG00000010948
ko04971	Gastric acid secretion	0.0049	0.0076	0.64	0.793049	0.743305	ENSSSCG00000033041
ko05150	Staphylococcus aureus infection	0.0098	0.0145	0.67	0.800883	0.747235	ENSSSCG00000001469;ENSSSCG00000011806
ko05162	Measles	0.0147	0.0217	0.68	0.822976	0.763017	ENSSSCG00000002383;ENSSSCG00000016958;ENSSSCG00000020970
ko04921	Oxytocin signaling pathway	0.0098	0.0154	0.64	0.82696	0.763017	ENSSSCG00000002383;ENSSSCG00000033041
ko04723	Retrograde endocannabinoid signaling	0.0098	0.0155	0.63	0.829661	0.763017	ENSSSCG00000021902;ENSSSCG00000033171
ko05017	Spinocerebellar ataxia	0.0098	0.0157	0.62	0.834949	0.763017	ENSSSCG00000003214;ENSSSCG00000016958
ko05016	Huntington disease	0.0245	0.0344	0.71	0.836384	0.763017	ENSSSCG00000002639;ENSSSCG00000009765;ENSSSCG00000013049;ENSSSCG00000016841;ENSSSCG00000033655
ko04727	GABAergic synapse	0.0049	0.0091	0.54	0.847953	0.770148	ENSSSCG00000021902
ko05310	Asthma	0.0049	0.0096	0.51	0.862816	0.780195	ENSSSCG00000001469
ko04260	Cardiac muscle contraction	0.0049	0.0101	0.49	0.876233	0.788852	ENSSSCG00000043687
ko04217	Necroptosis	0.0098	0.018	0.54	0.885938	0.793781	ENSSSCG00000013940;ENSSSCG00000028109
ko03015	mRNA surveillance pathway	0.0049	0.011	0.45	0.897176	0.793781	ENSSSCG00000035124
ko04070	Phosphatidylinositol signaling system	0.0049	0.011	0.45	0.897176	0.793781	ENSSSCG00000016958
ko04972	Pancreatic secretion	0.0049	0.011	0.45	0.897176	0.793781	ENSSSCG00000033041
ko04210	Apoptosis	0.0245	0.0388	0.63	0.901894	0.79453	ENSSSCG00000002383;ENSSSCG00000010948;ENSSSCG00000016958;ENSSSCG00000022322;ENSSSCG00000037066
ko04650	Natural killer cell mediated cytotoxicity	0.0049	0.0116	0.42	0.909139	0.79749	ENSSSCG00000016958
ko01200	Carbon metabolism	0.0049	0.0125	0.39	0.924535	0.807545	ENSSSCG00000016751
ko05170	Human immunodeficiency virus 1 infection	0.0147	0.0288	0.51	0.936575	0.814595	ENSSSCG00000002383;ENSSSCG00000016958;ENSSSCG00000033171
ko03010	Ribosome	0.0098	0.0231	0.42	0.952389	0.817233	ENSSSCG00000022842;ENSSSCG00000031661
ko03040	Spliceosome	0.0049	0.0157	0.31	0.961853	0.817233	ENSSSCG00000004008
ko04142	Lysosome	0.0049	0.0157	0.31	0.961853	0.817233	ENSSSCG00000010948
ko05014	Amyotrophic lateral sclerosis	0.0196	0.0397	0.49	0.964167	0.817233	ENSSSCG00000002639;ENSSSCG00000009765;ENSSSCG00000033171;ENSSSCG00000033655
ko04714	Thermogenesis	0.0098	0.0248	0.39	0.964549	0.817233	ENSSSCG00000033041;ENSSSCG00000033171
ko04022	cGMP-PKG signaling pathway	0.0049	0.0164	0.3	0.967003	0.817233	ENSSSCG00000020720
ko04144	Endocytosis	0.0147	0.0332	0.44	0.968279	0.817233	ENSSSCG00000014391;ENSSSCG00000028109;ENSSSCG00000035987
ko04120	Ubiquitin mediated proteolysis	0.0049	0.0171	0.29	0.97146	0.817233	ENSSSCG00000007423
ko04141	Protein processing in endoplasmic reticulum	0.0049	0.0188	0.26	0.979945	0.820154	ENSSSCG00000036724
ko05168	Herpes simplex virus 1 infection	0.0245	0.0518	0.47	0.982923	0.820154	ENSSSCG00000001469;ENSSSCG00000012768;ENSSSCG00000016958;ENSSSCG00000020970;ENSSSCG00000033648
ko04740	Olfactory transduction	0.0049	0.1369	0.04	1	0.831025	ENSSSCG00000016668

## Sheet: IMF2d VS 4d
ID	Description	GeneRatio	BgRatio	enrich_factor	pvalue	qvalue	geneID
ko04610	Complement and coagulation cascades	0.1333	0.0089	14.98	0.00762893	0.213963	ENSSSCG00000010893;ENSSSCG00000013551
ko04657	IL-17 signaling pathway	0.1333	0.0099	13.48	0.00934876	0.213963	ENSSSCG00000012967;ENSSSCG00000014985
ko04974	Protein digestion and absorption	0.1333	0.0119	11.24	0.0132564	0.213963	ENSSSCG00000033641;ENSSSCG00000038089
ko05150	Staphylococcus aureus infection	0.1333	0.0145	9.17	0.0194697	0.235686	ENSSSCG00000010893;ENSSSCG00000013551
ko05323	Rheumatoid arthritis	0.1333	0.0166	8.03	0.0249999	0.242104	ENSSSCG00000014985;ENSSSCG00000034973
ko00051	Fructose and mannose metabolism	0.0667	0.0035	19.26	0.0507135	0.312883	ENSSSCG00000011538
ko05219	Bladder cancer	0.0667	0.004	16.85	0.0577592	0.312883	ENSSSCG00000014985
ko04060	Cytokine-cytokine receptor interaction	0.1333	0.029	4.6	0.0685511	0.312883	ENSSSCG00000034973;Sus_scrofa_newGene_2900
ko04979	Cholesterol metabolism	0.0667	0.0052	12.72	0.0758501	0.312883	ENSSSCG00000003088
ko00520	Amino sugar and nucleotide sugar metabolism	0.0667	0.0057	11.62	0.0827214	0.312883	ENSSSCG00000011538
ko05134	Legionellosis	0.0667	0.0067	9.91	0.0963212	0.312883	ENSSSCG00000013551
ko02010	ABC transporters	0.0667	0.007	9.49	0.100364	0.312883	ENSSSCG00000003713
ko05412	Arrhythmogenic right ventricular cardiomyopathy	0.0667	0.0075	8.87	0.107065	0.312883	ENSSSCG00000020785
ko04061	Viral protein interaction with cytokine and cytokine receptor	0.0667	0.0082	8.12	0.116368	0.312883	ENSSSCG00000034973
ko05010	Alzheimer disease	0.1333	0.0396	3.37	0.116818	0.312883	ENSSSCG00000003088;ENSSSCG00000029034
ko05133	Pertussis	0.0667	0.0085	7.84	0.120328	0.312883	ENSSSCG00000013551
ko05140	Leishmaniasis	0.0667	0.0085	7.84	0.120328	0.312883	ENSSSCG00000013551
ko03320	PPAR signaling pathway	0.0667	0.0097	6.88	0.136	0.312883	ENSSSCG00000014985
ko05231	Choline metabolism in cancer	0.0667	0.0097	6.88	0.136	0.312883	ENSSSCG00000008140
ko04260	Cardiac muscle contraction	0.0667	0.0101	6.61	0.141166	0.312883	ENSSSCG00000029034
ko05410	Hypertrophic cardiomyopathy	0.0667	0.0103	6.48	0.143738	0.312883	ENSSSCG00000020785
ko05414	Dilated cardiomyopathy	0.0667	0.0111	6.02	0.153955	0.312883	ENSSSCG00000020785
ko04670	Leukocyte transendothelial migration	0.0667	0.0113	5.91	0.156491	0.312883	ENSSSCG00000034973
ko04725	Cholinergic synapse	0.0667	0.0116	5.76	0.160282	0.312883	ENSSSCG00000008140
ko04672	Intestinal immune network for IgA production	0.0667	0.0117	5.71	0.161543	0.312883	ENSSSCG00000034973
ko04926	Relaxin signaling pathway	0.0667	0.0133	5.03	0.181467	0.31913	ENSSSCG00000014985
ko05200	Pathways in cancer	0.1333	0.0522	2.55	0.1829	0.31913	ENSSSCG00000014985;ENSSSCG00000034973
ko04380	Osteoclast differentiation	0.0667	0.0142	4.68	0.193695	0.31913	ENSSSCG00000012967
ko05322	Systemic lupus erythematosus	0.0667	0.0162	4.11	0.217641	0.31913	ENSSSCG00000013551
ko00190	Oxidative phosphorylation	0.0667	0.0163	4.09	0.21882	0.31913	ENSSSCG00000029034
ko04064	NF-kappa B signaling pathway	0.0667	0.0172	3.87	0.229363	0.31913	ENSSSCG00000034973
ko04932	Non-alcoholic fatty liver disease	0.0667	0.0173	3.85	0.230526	0.31913	ENSSSCG00000029034
ko04062	Chemokine signaling pathway	0.0667	0.0176	3.79	0.234006	0.31913	ENSSSCG00000034973
ko04360	Axon guidance	0.0667	0.018	3.7	0.238622	0.31913	ENSSSCG00000034973
ko05142	Chagas disease	0.0667	0.018	3.7	0.238622	0.31913	ENSSSCG00000013551
ko04310	Wnt signaling pathway	0.0667	0.0189	3.53	0.248915	0.31913	ENSSSCG00000012967
ko04621	NOD-like receptor signaling pathway	0.0667	0.0192	3.47	0.252317	0.31913	ENSSSCG00000031262
ko05203	Viral carcinogenesis	0.0667	0.0195	3.42	0.255705	0.31913	ENSSSCG00000013551
ko05152	Tuberculosis	0.0667	0.02	3.34	0.261319	0.31913	ENSSSCG00000013551
ko04145	Phagosome	0.0667	0.0207	3.23	0.269113	0.31913	ENSSSCG00000013551
ko05167	Kaposi sarcoma-associated herpesvirus infection	0.0667	0.0208	3.21	0.27022	0.31913	ENSSSCG00000013551
ko04810	Regulation of actin cytoskeleton	0.0667	0.0244	2.73	0.310098	0.345864	ENSSSCG00000034973
ko05163	Human cytomegalovirus infection	0.0667	0.0245	2.72	0.311147	0.345864	ENSSSCG00000034973
ko04714	Thermogenesis	0.0667	0.0248	2.69	0.314285	0.345864	ENSSSCG00000029034
ko05012	Parkinson disease	0.0667	0.0265	2.52	0.331817	0.357043	ENSSSCG00000029034
ko05166	Human T-cell leukemia virus 1 infection	0.0667	0.0294	2.27	0.360763	0.377688	ENSSSCG00000012967
ko05020	Prion disease	0.0667	0.03	2.22	0.366603	0.377688	ENSSSCG00000029034
ko05016	Huntington disease	0.0667	0.0344	1.94	0.408847	0.412047	ENSSSCG00000029034
ko04080	Neuroactive ligand-receptor interaction	0.0667	0.0353	1.89	0.416974	0.412047	ENSSSCG00000013551
ko05014	Amyotrophic lateral sclerosis	0.0667	0.0397	1.68	0.455225	0.44085	ENSSSCG00000029034
ko05168	Herpes simplex virus 1 infection	0.0667	0.0518	1.29	0.550098	0.522281	ENSSSCG00000013551

## Sheet: IMF4d VS 8d
ID	Description	GeneRatio	BgRatio	enrich_factor	pvalue	qvalue	geneID
ko05200	Pathways in cancer	0.0894	0.0522	1.71	1.96609e-07	3.47592e-05	ENSSSCG00000000625;ENSSSCG00000000759;ENSSSCG00000001516;ENSSSCG00000001565;ENSSSCG00000001573;ENSSSCG00000001695;ENSSSCG00000001952;ENSSSCG00000001963;ENSSSCG00000002383;ENSSSCG00000002754;ENSSSCG00000002829;ENSSSCG00000002866;ENSSSCG00000003140;ENSSSCG00000003376;ENSSSCG00000003521;ENSSSCG00000003709;ENSSSCG00000004207;ENSSSCG00000004755;ENSSSCG00000004943;ENSSSCG00000005045;ENSSSCG00000005457;…
ko05205	Proteoglycans in cancer	0.0462	0.0213	2.17	2.7749e-07	3.47592e-05	ENSSSCG00000000361;ENSSSCG00000000759;ENSSSCG00000001565;ENSSSCG00000001695;ENSSSCG00000002829;ENSSSCG00000003521;ENSSSCG00000004058;ENSSSCG00000004789;ENSSSCG00000004943;ENSSSCG00000005503;ENSSSCG00000006780;ENSSSCG00000007022;ENSSSCG00000009002;ENSSSCG00000009048;ENSSSCG00000009123;ENSSSCG00000009237;ENSSSCG00000009679;ENSSSCG00000010212;ENSSSCG00000010448;ENSSSCG00000010483;ENSSSCG00000010948;…
ko04512	ECM-receptor interaction	0.0311	0.0121	2.58	5.23008e-07	4.36758e-05	ENSSSCG00000001434;ENSSSCG00000003709;ENSSSCG00000004207;ENSSSCG00000004789;ENSSSCG00000005494;ENSSSCG00000005710;ENSSSCG00000006524;ENSSSCG00000009216;ENSSSCG00000009526;ENSSSCG00000009545;ENSSSCG00000011046;ENSSSCG00000013297;ENSSSCG00000013916;ENSSSCG00000015375;ENSSSCG00000015405;ENSSSCG00000015507;ENSSSCG00000015556;ENSSSCG00000015886;ENSSSCG00000016009;ENSSSCG00000016848;ENSSSCG00000016885;…
ko04060	Cytokine-cytokine receptor interaction	0.0562	0.029	1.94	7.63265e-07	4.78045e-05	ENSSSCG00000000232;ENSSSCG00000000442;ENSSSCG00000001027;ENSSSCG00000001727;ENSSSCG00000001787;ENSSSCG00000003386;ENSSSCG00000005045;ENSSSCG00000007501;ENSSSCG00000008090;ENSSSCG00000008953;ENSSSCG00000008957;ENSSSCG00000008959;ENSSSCG00000010448;ENSSSCG00000010974;ENSSSCG00000011257;ENSSSCG00000011630;ENSSSCG00000012915;ENSSSCG00000013766;ENSSSCG00000013909;ENSSSCG00000014310;ENSSSCG00000015037;…
ko04061	Viral protein interaction with cytokine and cytokine receptor	0.0231	0.0082	2.81	3.11755e-06	0.000156206	ENSSSCG00000008953;ENSSSCG00000008957;ENSSSCG00000008959;ENSSSCG00000011630;ENSSSCG00000013909;ENSSSCG00000014310;ENSSSCG00000015037;ENSSSCG00000015085;ENSSSCG00000016254;ENSSSCG00000016322;ENSSSCG00000017466;ENSSSCG00000017700;ENSSSCG00000017705;ENSSSCG00000017723;ENSSSCG00000020970;ENSSSCG00000024759;ENSSSCG00000029668;ENSSSCG00000032474;ENSSSCG00000034973;ENSSSCG00000037579;ENSSSCG00000040629;…
ko04066	HIF-1 signaling pathway	0.0281	0.0114	2.47	4.55027e-06	0.000189994	ENSSSCG00000000694;ENSSSCG00000001565;ENSSSCG00000001695;ENSSSCG00000001963;ENSSSCG00000004943;ENSSSCG00000005503;ENSSSCG00000006035;ENSSSCG00000006646;ENSSSCG00000007198;ENSSSCG00000008261;ENSSSCG00000009123;ENSSSCG00000009320;ENSSSCG00000011133;ENSSSCG00000011158;ENSSSCG00000012277;ENSSSCG00000012440;ENSSSCG00000013366;ENSSSCG00000013448;ENSSSCG00000017755;ENSSSCG00000017759;ENSSSCG00000017904;…
ko04924	Renin secretion	0.0211	0.0073	2.88	5.50709e-06	0.000197096	ENSSSCG00000006572;ENSSSCG00000008866;ENSSSCG00000009031;ENSSSCG00000009250;ENSSSCG00000010184;ENSSSCG00000010325;ENSSSCG00000011695;ENSSSCG00000013388;ENSSSCG00000015407;ENSSSCG00000017296;ENSSSCG00000021059;ENSSSCG00000021862;ENSSSCG00000023437;ENSSSCG00000023666;ENSSSCG00000023924;ENSSSCG00000024439;ENSSSCG00000028662;ENSSSCG00000033041;ENSSSCG00000033190;ENSSSCG00000038557;ENSSSCG00000039947
ko00010	Glycolysis / Gluconeogenesis	0.0201	0.007	2.86	1.03695e-05	0.000324729	ENSSSCG00000000685;ENSSSCG00000000694;ENSSSCG00000002873;ENSSSCG00000003812;ENSSSCG00000007507;ENSSSCG00000008261;ENSSSCG00000009889;ENSSSCG00000010517;ENSSSCG00000011158;ENSSSCG00000012440;ENSSSCG00000013366;ENSSSCG00000016720;ENSSSCG00000016751;ENSSSCG00000017759;ENSSSCG00000017904;ENSSSCG00000022343;ENSSSCG00000028197;ENSSSCG00000028373;ENSSSCG00000032556;ENSSSCG00000038602
ko05206	MicroRNAs in cancer	0.0351	0.0168	2.09	1.77217e-05	0.000493306	ENSSSCG00000001516;ENSSSCG00000001565;ENSSSCG00000001573;ENSSSCG00000001695;ENSSSCG00000004058;ENSSSCG00000004570;ENSSSCG00000004789;ENSSSCG00000004943;ENSSSCG00000004969;ENSSSCG00000005494;ENSSSCG00000006038;ENSSSCG00000006132;ENSSSCG00000007151;ENSSSCG00000007541;ENSSSCG00000007586;ENSSSCG00000007874;ENSSSCG00000009679;ENSSSCG00000011407;ENSSSCG00000013297;ENSSSCG00000015507;ENSSSCG00000015579;…
ko05165	Human papillomavirus infection	0.0602	0.0352	1.71	2.0545e-05	0.000514706	ENSSSCG00000000759;ENSSSCG00000001229;ENSSSCG00000001516;ENSSSCG00000001565;ENSSSCG00000001695;ENSSSCG00000003521;ENSSSCG00000003709;ENSSSCG00000004207;ENSSSCG00000004789;ENSSSCG00000004943;ENSSSCG00000005494;ENSSSCG00000005710;ENSSSCG00000006524;ENSSSCG00000006780;ENSSSCG00000007572;ENSSSCG00000008496;ENSSSCG00000008712;ENSSSCG00000009060;ENSSSCG00000009216;ENSSSCG00000009545;ENSSSCG00000009679;…
ko01230	Biosynthesis of amino acids	0.0221	0.0086	2.57	2.50239e-05	0.000569922	ENSSSCG00000000685;ENSSSCG00000000694;ENSSSCG00000004195;ENSSSCG00000005287;ENSSSCG00000009870;ENSSSCG00000010517;ENSSSCG00000011158;ENSSSCG00000012440;ENSSSCG00000012926;ENSSSCG00000015340;ENSSSCG00000016720;ENSSSCG00000017759;ENSSSCG00000017904;ENSSSCG00000022343;ENSSSCG00000023264;ENSSSCG00000024179;ENSSSCG00000028197;ENSSSCG00000028373;ENSSSCG00000029163;ENSSSCG00000032556;ENSSSCG00000033883;…
ko04657	IL-17 signaling pathway	0.0241	0.0099	2.44	2.78232e-05	0.00058087	ENSSSCG00000001952;ENSSSCG00000002383;ENSSSCG00000004154;ENSSSCG00000005838;ENSSSCG00000008953;ENSSSCG00000008957;ENSSSCG00000008959;ENSSSCG00000012967;ENSSSCG00000014985;ENSSSCG00000014988;ENSSSCG00000015579;ENSSSCG00000015644;ENSSSCG00000016254;ENSSSCG00000017488;ENSSSCG00000017723;ENSSSCG00000020970;ENSSSCG00000030957;ENSSSCG00000031616;ENSSSCG00000032474;ENSSSCG00000032857;ENSSSCG00000034012;…
ko04668	TNF signaling pathway	0.0271	0.0121	2.25	4.25716e-05	0.000820408	ENSSSCG00000001952;ENSSSCG00000002383;ENSSSCG00000004154;ENSSSCG00000004943;ENSSSCG00000005838;ENSSSCG00000008957;ENSSSCG00000008959;ENSSSCG00000010448;ENSSSCG00000013655;ENSSSCG00000015579;ENSSSCG00000016101;ENSSSCG00000016254;ENSSSCG00000016690;ENSSSCG00000017330;ENSSSCG00000017705;ENSSSCG00000017723;ENSSSCG00000020705;ENSSSCG00000020970;ENSSSCG00000024759;ENSSSCG00000026041;ENSSSCG00000027529;…
ko04934	Cushing syndrome	0.0321	0.0159	2.02	8.21129e-05	0.00146939	ENSSSCG00000000082;ENSSSCG00000000759;ENSSSCG00000001565;ENSSSCG00000003521;ENSSSCG00000004943;ENSSSCG00000006646;ENSSSCG00000006719;ENSSSCG00000006780;ENSSSCG00000009123;ENSSSCG00000009679;ENSSSCG00000010184;ENSSSCG00000011695;ENSSSCG00000011755;ENSSSCG00000014097;ENSSSCG00000014920;ENSSSCG00000015407;ENSSSCG00000016111;ENSSSCG00000016690;ENSSSCG00000017265;ENSSSCG00000022347;ENSSSCG00000023437;…
ko04510	Focal adhesion	0.0402	0.0224	1.79	0.000186023	0.00301234	ENSSSCG00000001695;ENSSSCG00000003709;ENSSSCG00000004207;ENSSSCG00000004789;ENSSSCG00000004943;ENSSSCG00000005494;ENSSSCG00000005710;ENSSSCG00000006524;ENSSSCG00000007541;ENSSSCG00000009216;ENSSSCG00000009320;ENSSSCG00000009526;ENSSSCG00000009545;ENSSSCG00000010313;ENSSSCG00000011046;ENSSSCG00000011471;ENSSSCG00000011867;ENSSSCG00000013916;ENSSSCG00000015375;ENSSSCG00000015403;ENSSSCG00000015507;…
ko01200	Carbon metabolism	0.0261	0.0125	2.09	0.000198697	0.00301234	ENSSSCG00000000685;ENSSSCG00000000694;ENSSSCG00000002873;ENSSSCG00000004049;ENSSSCG00000005199;ENSSSCG00000005287;ENSSSCG00000006720;ENSSSCG00000008261;ENSSSCG00000009405;ENSSSCG00000009870;ENSSSCG00000010517;ENSSSCG00000011158;ENSSSCG00000012440;ENSSSCG00000012926;ENSSSCG00000013302;ENSSSCG00000016720;ENSSSCG00000016743;ENSSSCG00000016751;ENSSSCG00000017759;ENSSSCG00000017904;ENSSSCG00000022343;…
ko04010	MAPK signaling pathway	0.0522	0.0317	1.64	0.000204409	0.00301234	ENSSSCG00000000082;ENSSSCG00000001695;ENSSSCG00000002383;ENSSSCG00000003140;ENSSSCG00000004943;ENSSSCG00000005838;ENSSSCG00000006035;ENSSSCG00000007151;ENSSSCG00000007198;ENSSSCG00000007541;ENSSSCG00000008090;ENSSSCG00000008963;ENSSSCG00000009320;ENSSSCG00000010448;ENSSSCG00000010580;ENSSSCG00000011040;ENSSSCG00000011471;ENSSSCG00000011791;ENSSSCG00000012871;ENSSSCG00000013448;ENSSSCG00000013754;…
ko04390	Hippo signaling pathway	0.0311	0.016	1.94	0.000217134	0.0030221	ENSSSCG00000000736;ENSSSCG00000000759;ENSSSCG00000001027;ENSSSCG00000003521;ENSSSCG00000004192;ENSSSCG00000005027;ENSSSCG00000005045;ENSSSCG00000006780;ENSSSCG00000007501;ENSSSCG00000008645;ENSSSCG00000008712;ENSSSCG00000008963;ENSSSCG00000009679;ENSSSCG00000011407;ENSSSCG00000012375;ENSSSCG00000012591;ENSSSCG00000014904;ENSSSCG00000014920;ENSSSCG00000016111;ENSSSCG00000017265;ENSSSCG00000022347;…
ko04151	PI3K-Akt signaling pathway	0.0572	0.0361	1.59	0.000276734	0.00336685	ENSSSCG00000001565;ENSSSCG00000001695;ENSSSCG00000003140;ENSSSCG00000003709;ENSSSCG00000004207;ENSSSCG00000004789;ENSSSCG00000004943;ENSSSCG00000005457;ENSSSCG00000005494;ENSSSCG00000005503;ENSSSCG00000005657;ENSSSCG00000005710;ENSSSCG00000006035;ENSSSCG00000006524;ENSSSCG00000007198;ENSSSCG00000007507;ENSSSCG00000007541;ENSSSCG00000008712;ENSSSCG00000008963;ENSSSCG00000009002;ENSSSCG00000009216;…
ko04115	p53 signaling pathway	0.0201	0.0087	2.31	0.00027962	0.00336685	ENSSSCG00000001565;ENSSSCG00000004695;ENSSSCG00000004789;ENSSSCG00000008586;ENSSSCG00000008988;ENSSSCG00000010448;ENSSSCG00000015215;ENSSSCG00000016714;ENSSSCG00000023181;ENSSSCG00000024132;ENSSSCG00000025698;ENSSSCG00000026454;ENSSSCG00000027894;ENSSSCG00000029326;ENSSSCG00000029521;ENSSSCG00000034012;ENSSSCG00000035249;ENSSSCG00000037066;ENSSSCG00000037263;ENSSSCG00000040183
ko05224	Breast cancer	0.0291	0.0148	1.96	0.000285991	0.00336685	ENSSSCG00000000625;ENSSSCG00000000759;ENSSSCG00000001516;ENSSSCG00000001565;ENSSSCG00000002383;ENSSSCG00000003140;ENSSSCG00000003521;ENSSSCG00000004755;ENSSSCG00000004943;ENSSSCG00000006780;ENSSSCG00000009679;ENSSSCG00000010580;ENSSSCG00000012871;ENSSSCG00000012885;ENSSSCG00000014920;ENSSSCG00000016111;ENSSSCG00000016878;ENSSSCG00000016997;ENSSSCG00000017265;ENSSSCG00000022347;ENSSSCG00000027726;…
ko05217	Basal cell carcinoma	0.0161	0.0062	2.58	0.00029566	0.00336685	ENSSSCG00000000759;ENSSSCG00000001516;ENSSSCG00000001565;ENSSSCG00000003521;ENSSSCG00000005045;ENSSSCG00000006780;ENSSSCG00000009679;ENSSSCG00000014920;ENSSSCG00000016111;ENSSSCG00000017265;ENSSSCG00000022347;ENSSSCG00000033001;ENSSSCG00000035249;ENSSSCG00000035859;ENSSSCG00000037066;ENSSSCG00000039442
ko04360	Axon guidance	0.0331	0.018	1.84	0.000389545	0.00424309	ENSSSCG00000000759;ENSSSCG00000000907;ENSSSCG00000003521;ENSSSCG00000003527;ENSSSCG00000004663;ENSSSCG00000005480;ENSSSCG00000006635;ENSSSCG00000006852;ENSSSCG00000007501;ENSSSCG00000008197;ENSSSCG00000008749;ENSSSCG00000009123;ENSSSCG00000009584;ENSSSCG00000009613;ENSSSCG00000009679;ENSSSCG00000010512;ENSSSCG00000012001;ENSSSCG00000014224;ENSSSCG00000015396;ENSSSCG00000015407;ENSSSCG00000016589;…
ko00230	Purine metabolism	0.0281	0.0144	1.95	0.000414673	0.0043286	ENSSSCG00000002355;ENSSSCG00000003805;ENSSSCG00000003812;ENSSSCG00000004027;ENSSSCG00000006572;ENSSSCG00000008017;ENSSSCG00000008866;ENSSSCG00000008902;ENSSSCG00000010874;ENSSSCG00000013388;ENSSSCG00000014097;ENSSSCG00000016173;ENSSSCG00000016929;ENSSSCG00000021255;ENSSSCG00000022492;ENSSSCG00000023924;ENSSSCG00000025783;ENSSSCG00000026724;ENSSSCG00000026947;ENSSSCG00000027070;ENSSSCG00000028210;…
ko04979	Cholesterol metabolism	0.0141	0.0052	2.68	0.00045177	0.00438249	ENSSSCG00000000033;ENSSSCG00000003088;ENSSSCG00000003707;ENSSSCG00000004509;ENSSSCG00000007435;ENSSSCG00000008701;ENSSSCG00000011755;ENSSSCG00000015405;ENSSSCG00000021464;ENSSSCG00000028512;ENSSSCG00000030921;ENSSSCG00000037539;ENSSSCG00000040631;ENSSSCG00000040746
ko04310	Wnt signaling pathway	0.0341	0.0189	1.81	0.000454821	0.00438249	ENSSSCG00000000625;ENSSSCG00000000759;ENSSSCG00000001595;ENSSSCG00000003521;ENSSSCG00000004971;ENSSSCG00000006383;ENSSSCG00000006780;ENSSSCG00000009004;ENSSSCG00000009123;ENSSSCG00000009593;ENSSSCG00000009679;ENSSSCG00000010529;ENSSSCG00000011014;ENSSSCG00000012885;ENSSSCG00000012967;ENSSSCG00000013401;ENSSSCG00000014920;ENSSSCG00000015350;ENSSSCG00000015866;ENSSSCG00000016111;ENSSSCG00000017265;…
ko05146	Amoebiasis	0.0241	0.0118	2.05	0.00049109	0.0045567	ENSSSCG00000003709;ENSSSCG00000004195;ENSSSCG00000004207;ENSSSCG00000005503;ENSSSCG00000005710;ENSSSCG00000008953;ENSSSCG00000008959;ENSSSCG00000009002;ENSSSCG00000009545;ENSSSCG00000010313;ENSSSCG00000014369;ENSSSCG00000015556;ENSSSCG00000017755;ENSSSCG00000020970;ENSSSCG00000025133;ENSSSCG00000030957;ENSSSCG00000033041;ENSSSCG00000034012;ENSSSCG00000034767;ENSSSCG00000036702;ENSSSCG00000038404;…
ko04024	cAMP signaling pathway	0.0392	0.0228	1.71	0.000542837	0.00485696	ENSSSCG00000001589;ENSSSCG00000001952;ENSSSCG00000002383;ENSSSCG00000003805;ENSSSCG00000004027;ENSSSCG00000004078;ENSSSCG00000004475;ENSSSCG00000004943;ENSSSCG00000005400;ENSSSCG00000006296;ENSSSCG00000006572;ENSSSCG00000008888;ENSSSCG00000009031;ENSSSCG00000009123;ENSSSCG00000010054;ENSSSCG00000010483;ENSSSCG00000011676;ENSSSCG00000011750;ENSSSCG00000012034;ENSSSCG00000012638;ENSSSCG00000013388;…
ko05222	Small cell lung cancer	0.0211	0.01	2.11	0.000711973	0.00615062	ENSSSCG00000001516;ENSSSCG00000001565;ENSSSCG00000001952;ENSSSCG00000003709;ENSSSCG00000004207;ENSSSCG00000005710;ENSSSCG00000005838;ENSSSCG00000009545;ENSSSCG00000015556;ENSSSCG00000015579;ENSSSCG00000016714;ENSSSCG00000017755;ENSSSCG00000027529;ENSSSCG00000030957;ENSSSCG00000034012;ENSSSCG00000034767;ENSSSCG00000035249;ENSSSCG00000037066;ENSSSCG00000040183;ENSSSCG00000044051;ENSSSCG00000044700
ko05134	Legionellosis	0.0161	0.0067	2.39	0.00074113	0.00618908	ENSSSCG00000001952;ENSSSCG00000005503;ENSSSCG00000008953;ENSSSCG00000008959;ENSSSCG00000009002;ENSSSCG00000010580;ENSSSCG00000013551;ENSSSCG00000014369;ENSSSCG00000015037;ENSSSCG00000016714;ENSSSCG00000020970;ENSSSCG00000024388;ENSSSCG00000025133;ENSSSCG00000029160;ENSSSCG00000030957;ENSSSCG00000034012
ko05412	Arrhythmogenic right ventricular cardiomyopathy	0.0171	0.0075	2.27	0.000948564	0.00766582	ENSSSCG00000003722;ENSSSCG00000004207;ENSSSCG00000004241;ENSSSCG00000009281;ENSSSCG00000011040;ENSSSCG00000011046;ENSSSCG00000015375;ENSSSCG00000015886;ENSSSCG00000016009;ENSSSCG00000016885;ENSSSCG00000017063;ENSSSCG00000020785;ENSSSCG00000025532;ENSSSCG00000034386;ENSSSCG00000034767;ENSSSCG00000036418;ENSSSCG00000037905
ko00100	Steroid biosynthesis	0.008	0.0024	3.38	0.00150305	0.0115382	ENSSSCG00000005970;ENSSSCG00000006337;ENSSSCG00000008857;ENSSSCG00000015311;ENSSSCG00000021418;ENSSSCG00000021464;ENSSSCG00000027525;ENSSSCG00000028517
ko00051	Fructose and mannose metabolism	0.01	0.0035	2.9	0.00151984	0.0115382	ENSSSCG00000000685;ENSSSCG00000008261;ENSSSCG00000011133;ENSSSCG00000011158;ENSSSCG00000011538;ENSSSCG00000017759;ENSSSCG00000024990;ENSSSCG00000028197;ENSSSCG00000032556;ENSSSCG00000040608
ko04350	TGF-beta signaling pathway	0.0201	0.01	2.01	0.00177168	0.0130545	ENSSSCG00000000442;ENSSSCG00000001027;ENSSSCG00000004052;ENSSSCG00000004658;ENSSSCG00000004789;ENSSSCG00000004980;ENSSSCG00000005045;ENSSSCG00000007501;ENSSSCG00000008645;ENSSSCG00000011014;ENSSSCG00000011257;ENSSSCG00000014121;ENSSSCG00000014176;ENSSSCG00000015669;ENSSSCG00000016892;ENSSSCG00000024174;ENSSSCG00000024312;ENSSSCG00000033657;ENSSSCG00000035077;ENSSSCG00000039442
ko04928	Parathyroid hormone synthesis, secretion and action	0.0211	0.0109	1.94	0.00221438	0.0158503	ENSSSCG00000000625;ENSSSCG00000001565;ENSSSCG00000002383;ENSSSCG00000003805;ENSSSCG00000004943;ENSSSCG00000006132;ENSSSCG00000011750;ENSSSCG00000012885;ENSSSCG00000014336;ENSSSCG00000014362;ENSSSCG00000014852;ENSSSCG00000014988;ENSSSCG00000015407;ENSSSCG00000015871;ENSSSCG00000016690;ENSSSCG00000016929;ENSSSCG00000020864;ENSSSCG00000023437;ENSSSCG00000033041;ENSSSCG00000036363;ENSSSCG00000036893
ko00260	Glycine, serine and threonine metabolism	0.011	0.0044	2.54	0.00291375	0.020277	ENSSSCG00000004672;ENSSSCG00000005199;ENSSSCG00000005287;ENSSSCG00000009870;ENSSSCG00000010517;ENSSSCG00000011437;ENSSSCG00000016720;ENSSSCG00000029945;ENSSSCG00000033883;ENSSSCG00000037487;ENSSSCG00000040779
ko05133	Pertussis	0.0171	0.0085	2.01	0.00386501	0.0261699	ENSSSCG00000001422;ENSSSCG00000002383;ENSSSCG00000005503;ENSSSCG00000008090;ENSSSCG00000008953;ENSSSCG00000008957;ENSSSCG00000013181;ENSSSCG00000013551;ENSSSCG00000013940;ENSSSCG00000014369;ENSSSCG00000015407;ENSSSCG00000017755;ENSSSCG00000020970;ENSSSCG00000024771;ENSSSCG00000025133;ENSSSCG00000030957;ENSSSCG00000034012
ko05032	Morphine addiction	0.0181	0.0093	1.94	0.00428373	0.0272979	ENSSSCG00000003805;ENSSSCG00000004027;ENSSSCG00000009956;ENSSSCG00000010683;ENSSSCG00000013388;ENSSSCG00000013754;ENSSSCG00000014097;ENSSSCG00000014852;ENSSSCG00000015407;ENSSSCG00000016929;ENSSSCG00000021059;ENSSSCG00000023924;ENSSSCG00000028662;ENSSSCG00000033041;ENSSSCG00000034192;ENSSSCG00000036363;Sus_scrofa_newGene_1023;Sus_scrofa_newGene_4011
ko05219	Bladder cancer	0.01	0.004	2.54	0.0044617	0.0272979	ENSSSCG00000001565;ENSSSCG00000001695;ENSSSCG00000002829;ENSSSCG00000004789;ENSSSCG00000004943;ENSSSCG00000008953;ENSSSCG00000011407;ENSSSCG00000014362;ENSSSCG00000014985;ENSSSCG00000032170
ko04062	Chemokine signaling pathway	0.0291	0.0176	1.65	0.00452029	0.0272979	ENSSSCG00000001952;ENSSSCG00000004943;ENSSSCG00000006250;ENSSSCG00000008953;ENSSSCG00000008957;ENSSSCG00000008959;ENSSSCG00000009664;ENSSSCG00000009956;ENSSSCG00000010683;ENSSSCG00000012034;ENSSSCG00000014310;ENSSSCG00000014852;ENSSSCG00000015407;ENSSSCG00000016254;ENSSSCG00000017466;ENSSSCG00000017700;ENSSSCG00000017705;ENSSSCG00000017723;ENSSSCG00000017920;ENSSSCG00000024759;ENSSSCG00000030957;…
ko05167	Kaposi sarcoma-associated herpesvirus infection	0.0331	0.0208	1.6	0.00457617	0.0272979	ENSSSCG00000001229;ENSSSCG00000001394;ENSSSCG00000001395;ENSSSCG00000001516;ENSSSCG00000001565;ENSSSCG00000001695;ENSSSCG00000001952;ENSSSCG00000002383;ENSSSCG00000004943;ENSSSCG00000005838;ENSSSCG00000006250;ENSSSCG00000008496;ENSSSCG00000008953;ENSSSCG00000008959;ENSSSCG00000010448;ENSSSCG00000012050;ENSSSCG00000013551;ENSSSCG00000013655;ENSSSCG00000013909;ENSSSCG00000015579;ENSSSCG00000015644;…
ko04621	NOD-like receptor signaling pathway	0.0311	0.0192	1.62	0.00457642	0.0272979	ENSSSCG00000001952;ENSSSCG00000002252;ENSSSCG00000003600;ENSSSCG00000004154;ENSSSCG00000005503;ENSSSCG00000005838;ENSSSCG00000008953;ENSSSCG00000008959;ENSSSCG00000009817;ENSSSCG00000009881;ENSSSCG00000010290;ENSSSCG00000013893;ENSSSCG00000013940;ENSSSCG00000014156;ENSSSCG00000015037;ENSSSCG00000015549;ENSSSCG00000015644;ENSSSCG00000017705;ENSSSCG00000017723;ENSSSCG00000020970;ENSSSCG00000023437;…
ko05226	Gastric cancer	0.0261	0.0154	1.69	0.00512769	0.0298749	ENSSSCG00000000625;ENSSSCG00000000759;ENSSSCG00000001516;ENSSSCG00000001565;ENSSSCG00000003140;ENSSSCG00000003521;ENSSSCG00000004943;ENSSSCG00000006780;ENSSSCG00000009048;ENSSSCG00000009679;ENSSSCG00000012871;ENSSSCG00000012885;ENSSSCG00000014920;ENSSSCG00000015403;ENSSSCG00000016111;ENSSSCG00000016878;ENSSSCG00000016997;ENSSSCG00000017265;ENSSSCG00000022347;ENSSSCG00000033001;ENSSSCG00000035249;…
ko04392	Hippo signaling pathway - multiple species	0.009	0.0035	2.61	0.00562324	0.0320175	ENSSSCG00000000736;ENSSSCG00000005027;ENSSSCG00000011407;ENSSSCG00000025568;ENSSSCG00000026886;ENSSSCG00000029189;ENSSSCG00000029662;ENSSSCG00000038811;Sus_scrofa_newGene_3722
ko05410	Hypertrophic cardiomyopathy	0.0191	0.0103	1.85	0.00578832	0.032225	ENSSSCG00000004207;ENSSSCG00000004570;ENSSSCG00000009281;ENSSSCG00000010184;ENSSSCG00000011040;ENSSSCG00000011046;ENSSSCG00000015375;ENSSSCG00000015886;ENSSSCG00000016009;ENSSSCG00000016885;ENSSSCG00000017063;ENSSSCG00000017296;ENSSSCG00000020785;ENSSSCG00000020970;ENSSSCG00000025532;ENSSSCG00000034386;ENSSSCG00000034767;ENSSSCG00000036418;ENSSSCG00000037905
ko01524	Platinum drug resistance	0.0151	0.0075	2	0.00653613	0.0355972	ENSSSCG00000001516;ENSSSCG00000001565;ENSSSCG00000006821;ENSSSCG00000010448;ENSSSCG00000014126;ENSSSCG00000016714;ENSSSCG00000022351;ENSSSCG00000025703;ENSSSCG00000026041;ENSSSCG00000026454;ENSSSCG00000027529;ENSSSCG00000032003;ENSSSCG00000033570;ENSSSCG00000034012;ENSSSCG00000040486
ko00561	Glycerolipid metabolism	0.0131	0.0063	2.06	0.00857945	0.0457315	ENSSSCG00000004509;ENSSSCG00000009432;ENSSSCG00000009889;ENSSSCG00000012202;ENSSSCG00000014004;ENSSSCG00000016912;ENSSSCG00000023539;ENSSSCG00000024134;ENSSSCG00000025901;ENSSSCG00000038423;ENSSSCG00000040608;ENSSSCG00000040631;ENSSSCG00000040845
ko05225	Hepatocellular carcinoma	0.0261	0.0162	1.61	0.00985954	0.0514599	ENSSSCG00000000625;ENSSSCG00000000759;ENSSSCG00000001516;ENSSSCG00000001565;ENSSSCG00000002754;ENSSSCG00000003521;ENSSSCG00000004943;ENSSSCG00000006780;ENSSSCG00000006821;ENSSSCG00000009048;ENSSSCG00000009679;ENSSSCG00000012885;ENSSSCG00000014920;ENSSSCG00000015403;ENSSSCG00000016111;ENSSSCG00000017265;ENSSSCG00000022347;ENSSSCG00000022351;ENSSSCG00000032003;ENSSSCG00000033001;ENSSSCG00000035249;…
ko04620	Toll-like receptor signaling pathway	0.0221	0.0134	1.65	0.0123153	0.0629657	ENSSSCG00000001952;ENSSSCG00000002383;ENSSSCG00000004943;ENSSSCG00000005503;ENSSSCG00000008953;ENSSSCG00000009002;ENSSSCG00000009216;ENSSSCG00000014369;ENSSSCG00000014869;ENSSSCG00000015644;ENSSSCG00000017700;ENSSSCG00000017705;ENSSSCG00000020705;ENSSSCG00000020970;ENSSSCG00000023948;ENSSSCG00000024771;ENSSSCG00000026583;ENSSSCG00000026592;ENSSSCG00000030957;ENSSSCG00000032474;ENSSSCG00000035078;…
ko04974	Protein digestion and absorption	0.0201	0.0119	1.69	0.0130533	0.0650712	ENSSSCG00000005380;ENSSSCG00000005997;ENSSSCG00000006296;ENSSSCG00000006857;ENSSSCG00000007678;ENSSSCG00000009545;ENSSSCG00000010256;ENSSSCG00000011355;ENSSSCG00000011676;ENSSSCG00000011973;ENSSSCG00000014896;ENSSSCG00000015894;ENSSSCG00000023322;ENSSSCG00000024933;ENSSSCG00000033641;ENSSSCG00000036418;ENSSSCG00000038215;ENSSSCG00000038877;ENSSSCG00000044051;ENSSSCG00000044700
ko04610	Complement and coagulation cascades	0.0161	0.0089	1.8	0.0139171	0.0650712	ENSSSCG00000001422;ENSSSCG00000011806;ENSSSCG00000012818;ENSSSCG00000013181;ENSSSCG00000013418;ENSSSCG00000013551;ENSSSCG00000015664;ENSSSCG00000016032;ENSSSCG00000016859;ENSSSCG00000024914;ENSSSCG00000025133;ENSSSCG00000025698;ENSSSCG00000026585;ENSSSCG00000027030;ENSSSCG00000032434;ENSSSCG00000037582
ko05145	Toxoplasmosis	0.0191	0.0112	1.71	0.0139844	0.0650712	ENSSSCG00000001952;ENSSSCG00000003709;ENSSSCG00000004207;ENSSSCG00000005503;ENSSSCG00000005710;ENSSSCG00000009002;ENSSSCG00000015085;ENSSSCG00000015407;ENSSSCG00000015556;ENSSSCG00000016714;ENSSSCG00000017755;ENSSSCG00000027529;ENSSSCG00000028512;ENSSSCG00000029160;ENSSSCG00000030957;ENSSSCG00000034012;ENSSSCG00000034192;ENSSSCG00000034767;ENSSSCG00000035078
ko05160	Hepatitis C	0.0261	0.0167	1.56	0.0143048	0.0650712	ENSSSCG00000001516;ENSSSCG00000001565;ENSSSCG00000001952;ENSSSCG00000004943;ENSSSCG00000005838;ENSSSCG00000007718;ENSSSCG00000008496;ENSSSCG00000008648;ENSSSCG00000008712;ENSSSCG00000009881;ENSSSCG00000010448;ENSSSCG00000010451;ENSSSCG00000010452;ENSSSCG00000012076;ENSSSCG00000012077;ENSSSCG00000015549;ENSSSCG00000015644;ENSSSCG00000016101;ENSSSCG00000016714;ENSSSCG00000024771;ENSSSCG00000028512;…
ko03320	PPAR signaling pathway	0.0171	0.0097	1.76	0.0145059	0.0650712	ENSSSCG00000000647;ENSSSCG00000001760;ENSSSCG00000007435;ENSSSCG00000007507;ENSSSCG00000010554;ENSSSCG00000011579;ENSSSCG00000012202;ENSSSCG00000012583;ENSSSCG00000013879;ENSSSCG00000014985;ENSSSCG00000015405;ENSSSCG00000015784;ENSSSCG00000016872;ENSSSCG00000030921;ENSSSCG00000035993;ENSSSCG00000036883;ENSSSCG00000040631
ko04913	Ovarian steroidogenesis	0.01	0.0046	2.16	0.0145243	0.0650712	ENSSSCG00000001027;ENSSSCG00000006337;ENSSSCG00000006719;ENSSSCG00000011147;ENSSSCG00000015579;ENSSSCG00000023351;ENSSSCG00000028512;ENSSSCG00000033041;ENSSSCG00000033844;Sus_scrofa_newGene_4874
ko00510	N-Glycan biosynthesis	0.012	0.006	2	0.0145453	0.0650712	ENSSSCG00000006360;ENSSSCG00000012586;ENSSSCG00000013758;ENSSSCG00000014195;ENSSSCG00000021319;ENSSSCG00000022333;ENSSSCG00000023235;ENSSSCG00000025194;ENSSSCG00000025770;ENSSSCG00000029174;ENSSSCG00000035454;ENSSSCG00000038126
ko04080	Neuroactive ligand-receptor interaction	0.0482	0.0353	1.37	0.0156073	0.0685972	ENSSSCG00000000033;ENSSSCG00000000932;ENSSSCG00000001589;ENSSSCG00000004078;ENSSSCG00000004475;ENSSSCG00000005400;ENSSSCG00000005457;ENSSSCG00000006243;ENSSSCG00000008888;ENSSSCG00000009031;ENSSSCG00000009399;ENSSSCG00000009580;ENSSSCG00000009817;ENSSSCG00000010054;ENSSSCG00000010184;ENSSSCG00000010629;ENSSSCG00000011596;ENSSSCG00000011695;ENSSSCG00000011721;ENSSSCG00000012638;ENSSSCG00000013408;…
ko04927	Cortisol synthesis and secretion	0.0131	0.0068	1.91	0.0159783	0.0690172	ENSSSCG00000000082;ENSSSCG00000006719;ENSSSCG00000010184;ENSSSCG00000011695;ENSSSCG00000011755;ENSSSCG00000014097;ENSSSCG00000016690;ENSSSCG00000023437;ENSSSCG00000023451;ENSSSCG00000028512;ENSSSCG00000031321;ENSSSCG00000033041;ENSSSCG00000034266
ko05164	Influenza A	0.0281	0.0187	1.5	0.0182519	0.0768115	ENSSSCG00000001516;ENSSSCG00000001952;ENSSSCG00000004262;ENSSSCG00000004943;ENSSSCG00000005503;ENSSSCG00000008090;ENSSSCG00000008496;ENSSSCG00000008648;ENSSSCG00000008953;ENSSSCG00000009881;ENSSSCG00000010448;ENSSSCG00000012076;ENSSSCG00000012077;ENSSSCG00000013655;ENSSSCG00000013940;ENSSSCG00000015037;ENSSSCG00000015549;ENSSSCG00000015644;ENSSSCG00000015897;ENSSSCG00000016714;ENSSSCG00000017705;…
ko05163	Human cytomegalovirus infection	0.0351	0.0245	1.43	0.018396	0.0768115	ENSSSCG00000001229;ENSSSCG00000001507;ENSSSCG00000001516;ENSSSCG00000001565;ENSSSCG00000001695;ENSSSCG00000001952;ENSSSCG00000004943;ENSSSCG00000005838;ENSSSCG00000008953;ENSSSCG00000009664;ENSSSCG00000010448;ENSSSCG00000013746;ENSSSCG00000015085;ENSSSCG00000015407;ENSSSCG00000015579;ENSSSCG00000016690;ENSSSCG00000016714;ENSSSCG00000017700;ENSSSCG00000017705;ENSSSCG00000017723;ENSSSCG00000020970;…
ko00533	Glycosaminoglycan biosynthesis - keratan sulfate	0.005	0.0017	2.99	0.0207563	0.0848141	ENSSSCG00000002709;ENSSSCG00000002737;ENSSSCG00000006360;ENSSSCG00000033015;ENSSSCG00000035454
ko00061	Fatty acid biosynthesis	0.006	0.0023	2.65	0.0209897	0.0848141	ENSSSCG00000001760;ENSSSCG00000009717;ENSSSCG00000012583;ENSSSCG00000015784;ENSSSCG00000050590;Sus_scrofa_newGene_5987
ko04550	Signaling pathways regulating pluripotency of stem cells	0.0231	0.0149	1.55	0.0226759	0.0875621	ENSSSCG00000000442;ENSSSCG00000000759;ENSSSCG00000003521;ENSSSCG00000004943;ENSSSCG00000005045;ENSSSCG00000006780;ENSSSCG00000008645;ENSSSCG00000009679;ENSSSCG00000009865;ENSSSCG00000011257;ENSSSCG00000013909;ENSSSCG00000014920;ENSSSCG00000015669;ENSSSCG00000015986;ENSSSCG00000016111;ENSSSCG00000017265;ENSSSCG00000022347;ENSSSCG00000024312;ENSSSCG00000033001;ENSSSCG00000035077;ENSSSCG00000035859;…
ko00590	Arachidonic acid metabolism	0.0141	0.0079	1.78	0.0233682	0.0875621	ENSSSCG00000003006;ENSSSCG00000005533;ENSSSCG00000005688;ENSSSCG00000010055;ENSSSCG00000010056;ENSSSCG00000010340;ENSSSCG00000011147;ENSSSCG00000015579;ENSSSCG00000016086;ENSSSCG00000017923;ENSSSCG00000023351;ENSSSCG00000026554;ENSSSCG00000032480;Sus_scrofa_newGene_4874
ko05323	Rheumatoid arthritis	0.0251	0.0166	1.51	0.0235262	0.0875621	ENSSSCG00000001695;ENSSSCG00000002383;ENSSSCG00000005503;ENSSSCG00000006035;ENSSSCG00000008090;ENSSSCG00000008953;ENSSSCG00000008957;ENSSSCG00000008959;ENSSSCG00000009002;ENSSSCG00000009320;ENSSSCG00000010948;ENSSSCG00000011171;ENSSSCG00000013655;ENSSSCG00000014985;ENSSSCG00000015037;ENSSSCG00000016254;ENSSSCG00000017700;ENSSSCG00000017705;ENSSSCG00000017723;ENSSSCG00000020970;ENSSSCG00000025133;…
ko00072	Synthesis and degradation of ketone bodies	0.004	0.0012	3.38	0.0242983	0.0875621	ENSSSCG00000004049;ENSSSCG00000016872;ENSSSCG00000022081;ENSSSCG00000033993
ko04270	Vascular smooth muscle contraction	0.0231	0.015	1.54	0.0243235	0.0875621	ENSSSCG00000004943;ENSSSCG00000006572;ENSSSCG00000008294;ENSSSCG00000008866;ENSSSCG00000009031;ENSSSCG00000010054;ENSSSCG00000010184;ENSSSCG00000010325;ENSSSCG00000010447;ENSSSCG00000011695;ENSSSCG00000011867;ENSSSCG00000013408;ENSSSCG00000016031;ENSSSCG00000016331;ENSSSCG00000016332;ENSSSCG00000016535;ENSSSCG00000023351;ENSSSCG00000023437;ENSSSCG00000026602;ENSSSCG00000031144;ENSSSCG00000033041;…
ko00520	Amino sugar and nucleotide sugar metabolism	0.011	0.0057	1.93	0.0243672	0.0875621	ENSSSCG00000001099;ENSSSCG00000002873;ENSSSCG00000003812;ENSSSCG00000006340;ENSSSCG00000008261;ENSSSCG00000011538;ENSSSCG00000016751;ENSSSCG00000024990;ENSSSCG00000040731;Sus_scrofa_newGene_1629;Sus_scrofa_newGene_1636
ko04730	Long-term depression	0.0131	0.0072	1.81	0.0247784	0.0875621	ENSSSCG00000004943;ENSSSCG00000006250;ENSSSCG00000008866;ENSSSCG00000009250;ENSSSCG00000012638;ENSSSCG00000013754;ENSSSCG00000015407;ENSSSCG00000022569;ENSSSCG00000023351;ENSSSCG00000023437;ENSSSCG00000033041;ENSSSCG00000034192;Sus_scrofa_newGene_1023
ko05218	Melanoma	0.0131	0.0072	1.81	0.0247784	0.0875621	ENSSSCG00000001516;ENSSSCG00000001565;ENSSSCG00000003140;ENSSSCG00000004943;ENSSSCG00000007541;ENSSSCG00000012871;ENSSSCG00000015403;ENSSSCG00000016878;ENSSSCG00000016997;ENSSSCG00000035249;ENSSSCG00000036213;ENSSSCG00000037066;ENSSSCG00000040183
ko04933	AGE-RAGE signaling pathway in diabetic complications	0.0181	0.0111	1.63	0.0251649	0.0875621	ENSSSCG00000001573;ENSSSCG00000001695;ENSSSCG00000002829;ENSSSCG00000008090;ENSSSCG00000008953;ENSSSCG00000009545;ENSSSCG00000010184;ENSSSCG00000010483;ENSSSCG00000011695;ENSSSCG00000013655;ENSSSCG00000014336;ENSSSCG00000017723;ENSSSCG00000020970;ENSSSCG00000025698;ENSSSCG00000030957;ENSSSCG00000034012;ENSSSCG00000044051;ENSSSCG00000044700
ko05414	Dilated cardiomyopathy	0.0181	0.0111	1.63	0.0251649	0.0875621	ENSSSCG00000004207;ENSSSCG00000004570;ENSSSCG00000009281;ENSSSCG00000010184;ENSSSCG00000011040;ENSSSCG00000011046;ENSSSCG00000015375;ENSSSCG00000015886;ENSSSCG00000016009;ENSSSCG00000016885;ENSSSCG00000017063;ENSSSCG00000020785;ENSSSCG00000025532;ENSSSCG00000033041;ENSSSCG00000034386;ENSSSCG00000034767;ENSSSCG00000036418;ENSSSCG00000037905
ko04923	Regulation of lipolysis in adipocytes	0.011	0.0058	1.89	0.0273823	0.0939726	ENSSSCG00000005533;ENSSSCG00000006572;ENSSSCG00000008888;ENSSSCG00000009250;ENSSSCG00000013388;ENSSSCG00000015407;ENSSSCG00000015579;ENSSSCG00000021059;ENSSSCG00000024134;ENSSSCG00000025729;ENSSSCG00000033041
ko04925	Aldosterone synthesis and secretion	0.0161	0.0097	1.66	0.0293755	0.0986504	ENSSSCG00000000082;ENSSSCG00000006296;ENSSSCG00000006572;ENSSSCG00000006719;ENSSSCG00000009123;ENSSSCG00000010184;ENSSSCG00000011676;ENSSSCG00000011695;ENSSSCG00000014896;ENSSSCG00000015871;ENSSSCG00000016690;ENSSSCG00000023437;ENSSSCG00000028512;ENSSSCG00000031321;ENSSSCG00000033041;ENSSSCG00000034266
ko04670	Leukocyte transendothelial migration	0.0181	0.0113	1.6	0.0295329	0.0986504	ENSSSCG00000002829;ENSSSCG00000004058;ENSSSCG00000006369;ENSSSCG00000007718;ENSSSCG00000009664;ENSSSCG00000010313;ENSSSCG00000013655;ENSSSCG00000015407;ENSSSCG00000015959;ENSSSCG00000016009;ENSSSCG00000025133;ENSSSCG00000031493;ENSSSCG00000032330;ENSSSCG00000034973;ENSSSCG00000036036;ENSSSCG00000036702;ENSSSCG00000040904;ENSSSCG00000048323
ko05418	Fluid shear stress and atherosclerosis	0.0221	0.0147	1.5	0.0347309	0.114487	ENSSSCG00000001695;ENSSSCG00000002383;ENSSSCG00000002754;ENSSSCG00000002829;ENSSSCG00000005045;ENSSSCG00000006821;ENSSSCG00000007541;ENSSSCG00000008090;ENSSSCG00000009929;ENSSSCG00000010948;ENSSSCG00000011171;ENSSSCG00000011257;ENSSSCG00000013655;ENSSSCG00000015669;ENSSSCG00000016991;ENSSSCG00000017723;ENSSSCG00000022351;ENSSSCG00000026041;ENSSSCG00000030957;ENSSSCG00000031493;ENSSSCG00000032003;…
ko04022	cGMP-PKG signaling pathway	0.0241	0.0164	1.47	0.0353287	0.11472	ENSSSCG00000004943;ENSSSCG00000006296;ENSSSCG00000006572;ENSSSCG00000008866;ENSSSCG00000009031;ENSSSCG00000009250;ENSSSCG00000010325;ENSSSCG00000010629;ENSSSCG00000011676;ENSSSCG00000011695;ENSSSCG00000011867;ENSSSCG00000013388;ENSSSCG00000014896;ENSSSCG00000015407;ENSSSCG00000016690;ENSSSCG00000021059;ENSSSCG00000023437;ENSSSCG00000024022;ENSSSCG00000025729;ENSSSCG00000027030;ENSSSCG00000028662;…
ko05230	Central carbon metabolism in cancer	0.012	0.0068	1.77	0.0357176	0.11472	ENSSSCG00000004943;ENSSSCG00000005106;ENSSSCG00000008261;ENSSSCG00000010517;ENSSSCG00000011158;ENSSSCG00000013366;ENSSSCG00000016720;ENSSSCG00000016751;ENSSSCG00000023264;ENSSSCG00000024018;ENSSSCG00000028197;ENSSSCG00000032996
ko04971	Gastric acid secretion	0.0131	0.0076	1.71	0.0367229	0.116456	ENSSSCG00000004058;ENSSSCG00000006296;ENSSSCG00000009123;ENSSSCG00000011676;ENSSSCG00000011867;ENSSSCG00000012066;ENSSSCG00000014896;ENSSSCG00000015407;ENSSSCG00000023437;ENSSSCG00000023451;ENSSSCG00000033041;ENSSSCG00000033815;ENSSSCG00000039947
ko04926	Relaxin signaling pathway	0.0201	0.0133	1.52	0.038648	0.121029	ENSSSCG00000001695;ENSSSCG00000001952;ENSSSCG00000002383;ENSSSCG00000002829;ENSSSCG00000004943;ENSSSCG00000009545;ENSSSCG00000010447;ENSSSCG00000014852;ENSSSCG00000014985;ENSSSCG00000014988;ENSSSCG00000015407;ENSSSCG00000016690;ENSSSCG00000017755;ENSSSCG00000030957;ENSSSCG00000033041;ENSSSCG00000034192;ENSSSCG00000039841;ENSSSCG00000044051;ENSSSCG00000044700;Sus_scrofa_newGene_4011
ko05140	Leishmaniasis	0.0141	0.0085	1.65	0.0407088	0.124409	ENSSSCG00000001952;ENSSSCG00000002383;ENSSSCG00000005503;ENSSSCG00000008090;ENSSSCG00000009002;ENSSSCG00000013551;ENSSSCG00000015579;ENSSSCG00000016009;ENSSSCG00000017755;ENSSSCG00000025133;ENSSSCG00000025537;ENSSSCG00000030957;ENSSSCG00000031380;ENSSSCG00000031493
ko04922	Glucagon signaling pathway	0.0161	0.0101	1.59	0.0407203	0.124409	ENSSSCG00000007507;ENSSSCG00000007744;ENSSSCG00000009123;ENSSSCG00000010517;ENSSSCG00000011158;ENSSSCG00000013366;ENSSSCG00000013388;ENSSSCG00000016690;ENSSSCG00000016720;ENSSSCG00000016751;ENSSSCG00000023437;ENSSSCG00000028197;ENSSSCG00000033041;ENSSSCG00000035037;ENSSSCG00000050590;Sus_scrofa_newGene_5987
ko04713	Circadian entrainment	0.0171	0.011	1.55	0.0435189	0.131357	ENSSSCG00000000082;ENSSSCG00000002383;ENSSSCG00000006344;ENSSSCG00000008866;ENSSSCG00000009123;ENSSSCG00000009250;ENSSSCG00000012638;ENSSSCG00000015407;ENSSSCG00000022569;ENSSSCG00000023437;ENSSSCG00000030565;ENSSSCG00000033041;ENSSSCG00000033958;ENSSSCG00000034044;ENSSSCG00000034192;ENSSSCG00000034266;Sus_scrofa_newGene_4011
ko04724	Glutamatergic synapse	0.0171	0.0111	1.54	0.0468033	0.139589	ENSSSCG00000005400;ENSSSCG00000009956;ENSSSCG00000011750;ENSSSCG00000012638;ENSSSCG00000013754;ENSSSCG00000013833;ENSSSCG00000015407;ENSSSCG00000016841;ENSSSCG00000022569;ENSSSCG00000023351;ENSSSCG00000023437;ENSSSCG00000030565;ENSSSCG00000033041;ENSSSCG00000034192;Sus_scrofa_newGene_1023;Sus_scrofa_newGene_2410;Sus_scrofa_newGene_4011
ko00290	Valine, leucine and isoleucine biosynthesis	0.002	0.0004	5.08	0.050814	0.144903	ENSSSCG00000009870;ENSSSCG00000029163
ko01212	Fatty acid metabolism	0.011	0.0064	1.72	0.0512615	0.144903	ENSSSCG00000001760;ENSSSCG00000004049;ENSSSCG00000005164;ENSSSCG00000008569;ENSSSCG00000009717;ENSSSCG00000010554;ENSSSCG00000010577;ENSSSCG00000012583;ENSSSCG00000015784;ENSSSCG00000021739;ENSSSCG00000028080
ko05204	Chemical carcinogenesis	0.011	0.0064	1.72	0.0512615	0.144903	ENSSSCG00000003006;ENSSSCG00000006646;ENSSSCG00000006821;ENSSSCG00000010853;ENSSSCG00000015579;ENSSSCG00000015616;ENSSSCG00000022351;ENSSSCG00000026893;ENSSSCG00000032003;ENSSSCG00000033844;ENSSSCG00000036274
ko00790	Folate biosynthesis	0.006	0.0028	2.18	0.051477	0.144903	ENSSSCG00000003744;ENSSSCG00000011147;ENSSSCG00000016086;ENSSSCG00000035715;ENSSSCG00000040608;Sus_scrofa_newGene_4874
ko00900	Terpenoid backbone biosynthesis	0.006	0.0028	2.18	0.051477	0.144903	ENSSSCG00000004049;ENSSSCG00000009931;ENSSSCG00000014080;ENSSSCG00000016872;ENSSSCG00000029066;ENSSSCG00000034905
ko00620	Pyruvate metabolism	0.009	0.0049	1.83	0.0530272	0.147608	ENSSSCG00000002712;ENSSSCG00000004049;ENSSSCG00000007507;ENSSSCG00000009889;ENSSSCG00000012926;ENSSSCG00000013366;ENSSSCG00000038602;ENSSSCG00000050590;Sus_scrofa_newGene_5987
ko05142	Chagas disease	0.0251	0.018	1.39	0.0543619	0.14966	ENSSSCG00000001952;ENSSSCG00000002383;ENSSSCG00000005503;ENSSSCG00000008712;ENSSSCG00000008953;ENSSSCG00000009002;ENSSSCG00000010448;ENSSSCG00000013551;ENSSSCG00000013746;ENSSSCG00000015407;ENSSSCG00000016101;ENSSSCG00000017296;ENSSSCG00000017700;ENSSSCG00000017705;ENSSSCG00000017723;ENSSSCG00000017755;ENSSSCG00000020970;ENSSSCG00000024771;ENSSSCG00000025698;ENSSSCG00000026592;ENSSSCG00000027030;…
ko00240	Pyrimidine metabolism	0.011	0.0065	1.69	0.0562861	0.150378	ENSSSCG00000002355;ENSSSCG00000008017;ENSSSCG00000008647;ENSSSCG00000021259;ENSSSCG00000025783;ENSSSCG00000027070;ENSSSCG00000028210;ENSSSCG00000028978;ENSSSCG00000030388;ENSSSCG00000031871;ENSSSCG00000032141
ko04978	Mineral absorption	0.011	0.0065	1.69	0.0562861	0.150378	ENSSSCG00000005269;ENSSSCG00000006296;ENSSSCG00000011361;ENSSSCG00000011676;ENSSSCG00000014896;ENSSSCG00000020864;ENSSSCG00000027157;ENSSSCG00000030300;ENSSSCG00000033570;ENSSSCG00000034039;ENSSSCG00000036418
ko05210	Colorectal cancer	0.0141	0.0089	1.58	0.0564233	0.150378	ENSSSCG00000001516;ENSSSCG00000001565;ENSSSCG00000002383;ENSSSCG00000004943;ENSSSCG00000008963;ENSSSCG00000014126;ENSSSCG00000016714;ENSSSCG00000017265;ENSSSCG00000026454;ENSSSCG00000034012;ENSSSCG00000035249;ENSSSCG00000037066;ENSSSCG00000038185;ENSSSCG00000040486
ko00430	Taurine and hypotaurine metabolism	0.004	0.0016	2.54	0.0652033	0.171949	ENSSSCG00000010055;ENSSSCG00000010056;ENSSSCG00000014219;ENSSSCG00000033018
ko04215	Apoptosis - multiple species	0.007	0.0037	1.92	0.0662283	0.172833	ENSSSCG00000001516;ENSSSCG00000016714;ENSSSCG00000026454;ENSSSCG00000027529;ENSSSCG00000032684;ENSSSCG00000034012;ENSSSCG00000040486
ko00052	Galactose metabolism	0.008	0.0045	1.8	0.0701151	0.179576	ENSSSCG00000003812;ENSSSCG00000008261;ENSSSCG00000011158;ENSSSCG00000016751;ENSSSCG00000028197;ENSSSCG00000035454;ENSSSCG00000038423;ENSSSCG00000040608
ko04071	Sphingolipid signaling pathway	0.0171	0.0117	1.46	0.0702459	0.179576	ENSSSCG00000004943;ENSSSCG00000005838;ENSSSCG00000007874;ENSSSCG00000008712;ENSSSCG00000009580;ENSSSCG00000011750;ENSSSCG00000012824;ENSSSCG00000013595;ENSSSCG00000014891;ENSSSCG00000015407;ENSSSCG00000021059;ENSSSCG00000025993;ENSSSCG00000026041;ENSSSCG00000027030;ENSSSCG00000029849;ENSSSCG00000030957;ENSSSCG00000032715
ko00513	Various types of N-glycan biosynthesis	0.009	0.0052	1.72	0.0722499	0.182833	ENSSSCG00000006360;ENSSSCG00000012586;ENSSSCG00000013758;ENSSSCG00000014195;ENSSSCG00000021319;ENSSSCG00000022333;ENSSSCG00000023235;ENSSSCG00000025194;ENSSSCG00000035454
ko04970	Salivary secretion	0.0151	0.0102	1.48	0.0792126	0.198448	ENSSSCG00000002977;ENSSSCG00000002978;ENSSSCG00000002980;ENSSSCG00000006296;ENSSSCG00000008742;ENSSSCG00000008866;ENSSSCG00000009250;ENSSSCG00000010325;ENSSSCG00000011676;ENSSSCG00000014255;ENSSSCG00000014896;ENSSSCG00000023437;ENSSSCG00000033041;ENSSSCG00000033958;Sus_scrofa_newGene_834
ko04964	Proximal tubule bicarbonate reclamation	0.005	0.0024	2.12	0.0805814	0.199879	ENSSSCG00000006296;ENSSSCG00000007507;ENSSSCG00000011676;ENSSSCG00000014896;ENSSSCG00000033190
ko04921	Oxytocin signaling pathway	0.0211	0.0154	1.37	0.0863046	0.211976	ENSSSCG00000001565;ENSSSCG00000002383;ENSSSCG00000004943;ENSSSCG00000006572;ENSSSCG00000008742;ENSSSCG00000008866;ENSSSCG00000009123;ENSSSCG00000011040;ENSSSCG00000011867;ENSSSCG00000012050;ENSSSCG00000015407;ENSSSCG00000015579;ENSSSCG00000023351;ENSSSCG00000023437;ENSSSCG00000023762;ENSSSCG00000025532;ENSSSCG00000033041;ENSSSCG00000033958;ENSSSCG00000034192;ENSSSCG00000037241;ENSSSCG00000039947
ko00140	Steroid hormone biosynthesis	0.009	0.0054	1.66	0.0871812	0.21205	ENSSSCG00000003006;ENSSSCG00000006337;ENSSSCG00000006719;ENSSSCG00000011147;ENSSSCG00000015616;ENSSSCG00000021739;ENSSSCG00000033844;ENSSSCG00000036274;Sus_scrofa_newGene_4874
ko00670	One carbon pool by folate	0.004	0.0018	2.26	0.0938539	0.22586	ENSSSCG00000000839;ENSSSCG00000008961;ENSSSCG00000016173;ENSSSCG00000030626
ko00514	Other types of O-glycan biosynthesis	0.009	0.0055	1.63	0.095285	0.22586	ENSSSCG00000006360;ENSSSCG00000007572;ENSSSCG00000011195;ENSSSCG00000013403;ENSSSCG00000015567;ENSSSCG00000025770;ENSSSCG00000026146;ENSSSCG00000026457;ENSSSCG00000035454
ko04072	Phospholipase D signaling pathway	0.0211	0.0156	1.35	0.0955634	0.22586	ENSSSCG00000004943;ENSSSCG00000005457;ENSSSCG00000007541;ENSSSCG00000008953;ENSSSCG00000009048;ENSSSCG00000009432;ENSSSCG00000009664;ENSSSCG00000010184;ENSSSCG00000011695;ENSSSCG00000011750;ENSSSCG00000012824;ENSSSCG00000014004;ENSSSCG00000014891;ENSSSCG00000015959;ENSSSCG00000016912;ENSSSCG00000023351;ENSSSCG00000030547;ENSSSCG00000033041;ENSSSCG00000038958;ENSSSCG00000039841;ENSSSCG00000040845
ko00981	Insect hormone biosynthesis	0.001	0.0001	10.15	0.0984968	0.230617	ENSSSCG00000040061
ko05031	Amphetamine addiction	0.01	0.0064	1.56	0.10246	0.234302	ENSSSCG00000002383;ENSSSCG00000005400;ENSSSCG00000009123;ENSSSCG00000012638;ENSSSCG00000016690;ENSSSCG00000022569;ENSSSCG00000030565;ENSSSCG00000031616;ENSSSCG00000033041;ENSSSCG00000038965
ko00500	Starch and sucrose metabolism	0.007	0.0041	1.73	0.103291	0.234302	ENSSSCG00000002873;ENSSSCG00000003812;ENSSSCG00000008261;ENSSSCG00000011698;ENSSSCG00000012000;ENSSSCG00000014838;ENSSSCG00000016751
ko00280	Valine, leucine and isoleucine degradation	0.009	0.0056	1.6	0.103811	0.234302	ENSSSCG00000004049;ENSSSCG00000008569;ENSSSCG00000009591;ENSSSCG00000009755;ENSSSCG00000009889;ENSSSCG00000016872;ENSSSCG00000022081;ENSSSCG00000029163;ENSSSCG00000033993
ko00565	Ether lipid metabolism	0.009	0.0056	1.6	0.103811	0.234302	ENSSSCG00000002828;ENSSSCG00000011727;ENSSSCG00000011750;ENSSSCG00000013360;ENSSSCG00000014004;ENSSSCG00000016912;ENSSSCG00000023351;ENSSSCG00000030262;ENSSSCG00000038269
ko04920	Adipocytokine signaling pathway	0.0131	0.009	1.45	0.109159	0.241439	ENSSSCG00000001703;ENSSSCG00000001760;ENSSSCG00000001952;ENSSSCG00000005838;ENSSSCG00000007507;ENSSSCG00000012583;ENSSSCG00000015405;ENSSSCG00000015784;ENSSSCG00000025729;ENSSSCG00000030957;ENSSSCG00000035993;ENSSSCG00000050590;Sus_scrofa_newGene_5987
ko00524	Neomycin, kanamycin and gentamicin biosynthesis	0.002	0.0006	3.38	0.11127	0.241439	ENSSSCG00000008261;ENSSSCG00000016751
ko00030	Pentose phosphate pathway	0.006	0.0034	1.79	0.111916	0.241439	ENSSSCG00000002873;ENSSSCG00000003812;ENSSSCG00000011158;ENSSSCG00000017759;ENSSSCG00000028197;ENSSSCG00000032556
ko00512	Mucin type O-glycan biosynthesis	0.006	0.0034	1.79	0.111916	0.241439	ENSSSCG00000005277;ENSSSCG00000011195;ENSSSCG00000013403;ENSSSCG00000026146;ENSSSCG00000026457;ENSSSCG00000029710
ko05216	Thyroid cancer	0.006	0.0034	1.79	0.111916	0.241439	ENSSSCG00000001516;ENSSSCG00000001565;ENSSSCG00000004943;ENSSSCG00000011579;ENSSSCG00000035249;ENSSSCG00000037066
ko00980	Metabolism of xenobiotics by cytochrome P450	0.009	0.0057	1.58	0.112756	0.241439	ENSSSCG00000003491;ENSSSCG00000006821;ENSSSCG00000010853;ENSSSCG00000015616;ENSSSCG00000016086;ENSSSCG00000022351;ENSSSCG00000032003;ENSSSCG00000033844;ENSSSCG00000036274
ko04380	Osteoclast differentiation	0.0191	0.0142	1.34	0.114579	0.243262	ENSSSCG00000001952;ENSSSCG00000002383;ENSSSCG00000002919;ENSSSCG00000004943;ENSSSCG00000005838;ENSSSCG00000008090;ENSSSCG00000008820;ENSSSCG00000010580;ENSSSCG00000011579;ENSSSCG00000012824;ENSSSCG00000012967;ENSSSCG00000014891;ENSSSCG00000017330;ENSSSCG00000028461;ENSSSCG00000030957;ENSSSCG00000031493;ENSSSCG00000031616;ENSSSCG00000032527;ENSSSCG00000038879
ko00650	Butanoate metabolism	0.005	0.0027	1.88	0.120376	0.253423	ENSSSCG00000004049;ENSSSCG00000009755;ENSSSCG00000016872;ENSSSCG00000022081;ENSSSCG00000033993
ko04726	Serotonergic synapse	0.0151	0.011	1.37	0.128406	0.268077	ENSSSCG00000004475;ENSSSCG00000004943;ENSSSCG00000005533;ENSSSCG00000013754;ENSSSCG00000015407;ENSSSCG00000015579;ENSSSCG00000016991;ENSSSCG00000017923;ENSSSCG00000023351;ENSSSCG00000023437;ENSSSCG00000033041;ENSSSCG00000034012;ENSSSCG00000034192;Sus_scrofa_newGene_1023;Sus_scrofa_newGene_4011
ko04064	NF-kappa B signaling pathway	0.0221	0.0172	1.28	0.132754	0.274862	ENSSSCG00000001952;ENSSSCG00000004154;ENSSSCG00000005503;ENSSSCG00000005838;ENSSSCG00000006250;ENSSSCG00000008953;ENSSSCG00000008959;ENSSSCG00000010580;ENSSSCG00000013655;ENSSSCG00000014369;ENSSSCG00000015579;ENSSSCG00000016101;ENSSSCG00000017330;ENSSSCG00000021647;ENSSSCG00000024771;ENSSSCG00000027529;ENSSSCG00000030957;ENSSSCG00000034973;ENSSSCG00000035078;ENSSSCG00000035249;ENSSSCG00000037066;…
ko04015	Rap1 signaling pathway	0.0331	0.0272	1.22	0.134323	0.275689	ENSSSCG00000001695;ENSSSCG00000002332;ENSSSCG00000003140;ENSSSCG00000004789;ENSSSCG00000004943;ENSSSCG00000005457;ENSSSCG00000006035;ENSSSCG00000006767;ENSSSCG00000007198;ENSSSCG00000007541;ENSSSCG00000009320;ENSSSCG00000010054;ENSSSCG00000010169;ENSSSCG00000010483;ENSSSCG00000011721;ENSSSCG00000012034;ENSSSCG00000012871;ENSSSCG00000014391;ENSSSCG00000015383;ENSSSCG00000015403;ENSSSCG00000015407;…
ko00062	Fatty acid elongation	0.005	0.0028	1.81	0.135354	0.275689	ENSSSCG00000005164;ENSSSCG00000008569;ENSSSCG00000010577;ENSSSCG00000021739;ENSSSCG00000028080
ko05152	Tuberculosis	0.0251	0.02	1.26	0.137028	0.276848	ENSSSCG00000002867;ENSSSCG00000005503;ENSSSCG00000006625;ENSSSCG00000008090;ENSSSCG00000009002;ENSSSCG00000009123;ENSSSCG00000011570;ENSSSCG00000013551;ENSSSCG00000014369;ENSSSCG00000015037;ENSSSCG00000015085;ENSSSCG00000015885;ENSSSCG00000016714;ENSSSCG00000017755;ENSSSCG00000020864;ENSSSCG00000020970;ENSSSCG00000025133;ENSSSCG00000026583;ENSSSCG00000026592;ENSSSCG00000030957;ENSSSCG00000031715;…
ko05220	Chronic myeloid leukemia	0.011	0.0077	1.43	0.141931	0.28424	ENSSSCG00000001516;ENSSSCG00000001565;ENSSSCG00000001952;ENSSSCG00000004943;ENSSSCG00000012824;ENSSSCG00000014891;ENSSSCG00000030957;ENSSSCG00000035249;ENSSSCG00000037066;ENSSSCG00000039841;ENSSSCG00000040183
ko04916	Melanogenesis	0.0151	0.0112	1.35	0.142956	0.28424	ENSSSCG00000000759;ENSSSCG00000003521;ENSSSCG00000004943;ENSSSCG00000005193;ENSSSCG00000006780;ENSSSCG00000009123;ENSSSCG00000009679;ENSSSCG00000014920;ENSSSCG00000015407;ENSSSCG00000016111;ENSSSCG00000022347;ENSSSCG00000033001;ENSSSCG00000033041;ENSSSCG00000034192;ENSSSCG00000035859
ko04013	MAPK signaling pathway - fly	0.002	0.0007	2.9	0.145929	0.287867	ENSSSCG00000004071;ENSSSCG00000029507
ko05010	Alzheimer disease	0.0462	0.0396	1.17	0.148357	0.29037	ENSSSCG00000000625;ENSSSCG00000000694;ENSSSCG00000000759;ENSSSCG00000002449;ENSSSCG00000002639;ENSSSCG00000003088;ENSSSCG00000003521;ENSSSCG00000004943;ENSSSCG00000005838;ENSSSCG00000006780;ENSSSCG00000008090;ENSSSCG00000008496;ENSSSCG00000009679;ENSSSCG00000010290;ENSSSCG00000010448;ENSSSCG00000012074;ENSSSCG00000012885;ENSSSCG00000013401;ENSSSCG00000013545;ENSSSCG00000014920;ENSSSCG00000015579;…
ko04068	FoxO signaling pathway	0.0181	0.0139	1.3	0.151944	0.295079	ENSSSCG00000001565;ENSSSCG00000004943;ENSSSCG00000007507;ENSSSCG00000008988;ENSSSCG00000012307;ENSSSCG00000012399;ENSSSCG00000013302;ENSSSCG00000016925;ENSSSCG00000020970;ENSSSCG00000024388;ENSSSCG00000025729;ENSSSCG00000029326;ENSSSCG00000029507;ENSSSCG00000029849;ENSSSCG00000035249;ENSSSCG00000037066;ENSSSCG00000038911;ENSSSCG00000040317
ko03450	Non-homologous end-joining	0.003	0.0014	2.18	0.153119	0.295079	ENSSSCG00000006274;ENSSSCG00000016755;ENSSSCG00000032878
ko00983	Drug metabolism - other enzymes	0.01	0.007	1.43	0.157285	0.300794	ENSSSCG00000001073;ENSSSCG00000006821;ENSSSCG00000008017;ENSSSCG00000021259;ENSSSCG00000022351;ENSSSCG00000026893;ENSSSCG00000030388;ENSSSCG00000032003;ENSSSCG00000032141;ENSSSCG00000036274
ko05203	Viral carcinogenesis	0.0241	0.0195	1.24	0.160824	0.305232	ENSSSCG00000001229;ENSSSCG00000001516;ENSSSCG00000001565;ENSSSCG00000001952;ENSSSCG00000003949;ENSSSCG00000005838;ENSSSCG00000006250;ENSSSCG00000008388;ENSSSCG00000008496;ENSSSCG00000009630;ENSSSCG00000010580;ENSSSCG00000013551;ENSSSCG00000013909;ENSSSCG00000015215;ENSSSCG00000015368;ENSSSCG00000016690;ENSSSCG00000021411;ENSSSCG00000024161;ENSSSCG00000026454;ENSSSCG00000030957;ENSSSCG00000034012;…
ko04666	Fc gamma R-mediated phagocytosis	0.0131	0.0097	1.35	0.16475	0.310333	ENSSSCG00000004943;ENSSSCG00000006250;ENSSSCG00000008642;ENSSSCG00000011750;ENSSSCG00000012824;ENSSSCG00000014004;ENSSSCG00000014891;ENSSSCG00000016794;ENSSSCG00000016912;ENSSSCG00000023351;ENSSSCG00000030547;ENSSSCG00000031380;ENSSSCG00000037803
ko04218	Cellular senescence	0.0221	0.0179	1.23	0.176163	0.329354	ENSSSCG00000001229;ENSSSCG00000001565;ENSSSCG00000004943;ENSSSCG00000008090;ENSSSCG00000008953;ENSSSCG00000009929;ENSSSCG00000010290;ENSSSCG00000012307;ENSSSCG00000015215;ENSSSCG00000015235;ENSSSCG00000020701;ENSSSCG00000020970;ENSSSCG00000023437;ENSSSCG00000024161;ENSSSCG00000025698;ENSSSCG00000026733;ENSSSCG00000029326;ENSSSCG00000030957;ENSSSCG00000035249;ENSSSCG00000037066;ENSSSCG00000037682;…
ko04145	Phagosome	0.0251	0.0207	1.21	0.177806	0.329964	ENSSSCG00000000647;ENSSSCG00000001229;ENSSSCG00000002639;ENSSSCG00000004789;ENSSSCG00000005503;ENSSSCG00000006524;ENSSSCG00000009002;ENSSSCG00000010948;ENSSSCG00000011171;ENSSSCG00000013545;ENSSSCG00000013551;ENSSSCG00000013746;ENSSSCG00000013916;ENSSSCG00000014369;ENSSSCG00000015405;ENSSSCG00000015885;ENSSSCG00000016216;ENSSSCG00000024161;ENSSSCG00000025133;ENSSSCG00000026592;ENSSSCG00000031493;…
ko05202	Transcriptional misregulation in cancer	0.0291	0.0244	1.19	0.182046	0.335348	ENSSSCG00000001516;ENSSSCG00000001565;ENSSSCG00000002866;ENSSSCG00000005385;ENSSSCG00000006115;ENSSSCG00000007541;ENSSSCG00000007659;ENSSSCG00000008388;ENSSSCG00000008645;ENSSSCG00000008745;ENSSSCG00000008953;ENSSSCG00000009320;ENSSSCG00000011579;ENSSSCG00000012638;ENSSSCG00000013307;ENSSSCG00000014369;ENSSSCG00000015237;ENSSSCG00000017379;ENSSSCG00000020970;ENSSSCG00000026547;ENSSSCG00000027529;…
ko00020	Citrate cycle (TCA cycle)	0.005	0.0031	1.64	0.184741	0.335492	ENSSSCG00000007507;ENSSSCG00000009405;ENSSSCG00000012926;ENSSSCG00000016743;ENSSSCG00000023264
ko00770	Pantothenate and CoA biosynthesis	0.004	0.0023	1.77	0.185393	0.335492	ENSSSCG00000004179;ENSSSCG00000004180;ENSSSCG00000009889;ENSSSCG00000029163
ko05131	Shigellosis	0.001	0.0002	5.08	0.187301	0.335492	ENSSSCG00000017091
ko04014	Ras signaling pathway	0.0341	0.0292	1.17	0.187481	0.335492	ENSSSCG00000001513;ENSSSCG00000001695;ENSSSCG00000003140;ENSSSCG00000004943;ENSSSCG00000005607;ENSSSCG00000006035;ENSSSCG00000007198;ENSSSCG00000007541;ENSSSCG00000008388;ENSSSCG00000009048;ENSSSCG00000009320;ENSSSCG00000010483;ENSSSCG00000011407;ENSSSCG00000011750;ENSSSCG00000012034;ENSSSCG00000012399;ENSSSCG00000012824;ENSSSCG00000012871;ENSSSCG00000014891;ENSSSCG00000015235;ENSSSCG00000015383;…
ko05169	Epstein-Barr virus infection	0.0331	0.0284	1.17	0.195502	0.347364	ENSSSCG00000001229;ENSSSCG00000001507;ENSSSCG00000001516;ENSSSCG00000001565;ENSSSCG00000001703;ENSSSCG00000001952;ENSSSCG00000004154;ENSSSCG00000005838;ENSSSCG00000006250;ENSSSCG00000008496;ENSSSCG00000009002;ENSSSCG00000009881;ENSSSCG00000010448;ENSSSCG00000010580;ENSSSCG00000013297;ENSSSCG00000013655;ENSSSCG00000013746;ENSSSCG00000015644;ENSSSCG00000016714;ENSSSCG00000017330;ENSSSCG00000020970;…
ko04540	Gap junction	0.012	0.0092	1.31	0.202034	0.354127	ENSSSCG00000002639;ENSSSCG00000004241;ENSSSCG00000004943;ENSSSCG00000005457;ENSSSCG00000007541;ENSSSCG00000008866;ENSSSCG00000009250;ENSSSCG00000013545;ENSSSCG00000015407;ENSSSCG00000016216;ENSSSCG00000023437;ENSSSCG00000033041
ko01040	Biosynthesis of unsaturated fatty acids	0.005	0.0032	1.59	0.202494	0.354127	ENSSSCG00000005164;ENSSSCG00000010554;ENSSSCG00000010577;ENSSSCG00000021739;ENSSSCG00000028080
ko04975	Fat digestion and absorption	0.007	0.0048	1.45	0.203549	0.354127	ENSSSCG00000004049;ENSSSCG00000013879;ENSSSCG00000014004;ENSSSCG00000015405;ENSSSCG00000016912;ENSSSCG00000030921;ENSSSCG00000040845
ko05211	Renal cell carcinoma	0.009	0.0066	1.36	0.210606	0.362158	ENSSSCG00000001565;ENSSSCG00000001695;ENSSSCG00000001963;ENSSSCG00000004943;ENSSSCG00000006646;ENSSSCG00000008443;ENSSSCG00000009048;ENSSSCG00000015235;ENSSSCG00000015403
ko05212	Pancreatic cancer	0.01	0.0075	1.34	0.211994	0.362158	ENSSSCG00000001516;ENSSSCG00000001565;ENSSSCG00000001695;ENSSSCG00000004943;ENSSSCG00000011750;ENSSSCG00000029039;ENSSSCG00000030957;ENSSSCG00000035249;ENSSSCG00000037066;ENSSSCG00000040183
ko04911	Insulin secretion	0.011	0.0084	1.31	0.212501	0.362158	ENSSSCG00000001589;ENSSSCG00000006296;ENSSSCG00000009123;ENSSSCG00000010325;ENSSSCG00000011676;ENSSSCG00000013897;ENSSSCG00000014896;ENSSSCG00000015959;ENSSSCG00000016690;ENSSSCG00000016751;ENSSSCG00000033041
ko00601	Glycosphingolipid biosynthesis - lacto and neolacto series	0.005	0.0033	1.54	0.220789	0.373739	ENSSSCG00000005518;ENSSSCG00000006360;ENSSSCG00000031329;ENSSSCG00000034351;ENSSSCG00000035454
ko00250	Alanine, aspartate and glutamate metabolism	0.006	0.0042	1.45	0.228717	0.381997	ENSSSCG00000000665;ENSSSCG00000008902;ENSSSCG00000010874;ENSSSCG00000015340;ENSSSCG00000028978;ENSSSCG00000037334
ko00640	Propanoate metabolism	0.006	0.0042	1.45	0.228717	0.381997	ENSSSCG00000004049;ENSSSCG00000009405;ENSSSCG00000013366;ENSSSCG00000038602;ENSSSCG00000050590;Sus_scrofa_newGene_5987
ko01210	2-Oxocarboxylic acid metabolism	0.003	0.0017	1.79	0.231114	0.383445	ENSSSCG00000023264;ENSSSCG00000024179;ENSSSCG00000029163
ko04728	Dopaminergic synapse	0.0161	0.0132	1.22	0.234972	0.385169	ENSSSCG00000002383;ENSSSCG00000008712;ENSSSCG00000009123;ENSSSCG00000012638;ENSSSCG00000013397;ENSSSCG00000013754;ENSSSCG00000014852;ENSSSCG00000015407;ENSSSCG00000016690;ENSSSCG00000022569;ENSSSCG00000023437;ENSSSCG00000030565;ENSSSCG00000033041;ENSSSCG00000034192;Sus_scrofa_newGene_1023;Sus_scrofa_newGene_4011
ko00480	Glutathione metabolism	0.008	0.0059	1.35	0.235228	0.385169	ENSSSCG00000006821;ENSSSCG00000010055;ENSSSCG00000010056;ENSSSCG00000022351;ENSSSCG00000022742;ENSSSCG00000023264;ENSSSCG00000032003;ENSSSCG00000033018
ko04931	Insulin resistance	0.0141	0.0114	1.24	0.240083	0.390566	ENSSSCG00000001952;ENSSSCG00000007507;ENSSSCG00000010184;ENSSSCG00000010464;ENSSSCG00000013879;ENSSSCG00000015405;ENSSSCG00000016690;ENSSSCG00000020970;ENSSSCG00000022797;ENSSSCG00000025729;ENSSSCG00000030957;ENSSSCG00000039862;ENSSSCG00000050590;Sus_scrofa_newGene_5987
ko05033	Nicotine addiction	0.006	0.0043	1.42	0.245489	0.396784	ENSSSCG00000005400;ENSSSCG00000012638;ENSSSCG00000013754;ENSSSCG00000022569;ENSSSCG00000030565;Sus_scrofa_newGene_1023
ko00270	Cysteine and methionine metabolism	0.007	0.0051	1.37	0.24832	0.397827	ENSSSCG00000005287;ENSSSCG00000009870;ENSSSCG00000013366;ENSSSCG00000013756;ENSSSCG00000014219;ENSSSCG00000029163;ENSSSCG00000040779
ko04150	mTOR signaling pathway	0.0221	0.0189	1.17	0.249311	0.397827	ENSSSCG00000000625;ENSSSCG00000000759;ENSSSCG00000003521;ENSSSCG00000004943;ENSSSCG00000006780;ENSSSCG00000009679;ENSSSCG00000012885;ENSSSCG00000013292;ENSSSCG00000014920;ENSSSCG00000016111;ENSSSCG00000021748;ENSSSCG00000022347;ENSSSCG00000025240;ENSSSCG00000025729;ENSSSCG00000027894;ENSSSCG00000029507;ENSSSCG00000031175;ENSSSCG00000031888;ENSSSCG00000032996;ENSSSCG00000033001;ENSSSCG00000035859;…
ko00564	Glycerophospholipid metabolism	0.0131	0.0106	1.23	0.253056	0.401248	ENSSSCG00000002828;ENSSSCG00000007043;ENSSSCG00000009432;ENSSSCG00000011727;ENSSSCG00000011750;ENSSSCG00000014004;ENSSSCG00000015872;ENSSSCG00000016912;ENSSSCG00000023351;ENSSSCG00000023539;ENSSSCG00000025901;ENSSSCG00000039397;ENSSSCG00000040845
ko00920	Sulfur metabolism	0.002	0.001	2.03	0.258061	0.40661	ENSSSCG00000004666;ENSSSCG00000032846
ko05144	Malaria	0.0151	0.0126	1.2	0.267048	0.418141	ENSSSCG00000004789;ENSSSCG00000005503;ENSSSCG00000006524;ENSSSCG00000008953;ENSSSCG00000009002;ENSSSCG00000013655;ENSSSCG00000013916;ENSSSCG00000015037;ENSSSCG00000015403;ENSSSCG00000015405;ENSSSCG00000017488;ENSSSCG00000017723;ENSSSCG00000020970;ENSSSCG00000025133;ENSSSCG00000035078
ko01523	Antifolate resistance	0.006	0.0045	1.35	0.280011	0.435715	ENSSSCG00000007874;ENSSSCG00000016173;ENSSSCG00000020970;ENSSSCG00000022236;ENSSSCG00000026996;ENSSSCG00000030957
ko04919	Thyroid hormone signaling pathway	0.0141	0.0119	1.18	0.292135	0.451775	ENSSSCG00000003521;ENSSSCG00000004943;ENSSSCG00000005045;ENSSSCG00000006296;ENSSSCG00000010483;ENSSSCG00000011158;ENSSSCG00000011676;ENSSSCG00000011714;ENSSSCG00000012050;ENSSSCG00000014896;ENSSSCG00000028197;ENSSSCG00000034386;ENSSSCG00000036990;ENSSSCG00000040638
ko00750	Vitamin B6 metabolism	0.002	0.0011	1.85	0.296234	0.455304	ENSSSCG00000005287;ENSSSCG00000034758
ko04142	Lysosome	0.0181	0.0157	1.15	0.301724	0.458552	ENSSSCG00000000361;ENSSSCG00000001770;ENSSSCG00000003600;ENSSSCG00000003707;ENSSSCG00000007522;ENSSSCG00000010948;ENSSSCG00000011171;ENSSSCG00000014924;ENSSSCG00000023666;ENSSSCG00000031288;ENSSSCG00000031871;ENSSSCG00000032433;ENSSSCG00000034039;ENSSSCG00000037539;ENSSSCG00000038423;ENSSSCG00000038535;ENSSSCG00000038918;ENSSSCG00000039798
ko04260	Cardiac muscle contraction	0.012	0.0101	1.19	0.302008	0.458552	ENSSSCG00000004570;ENSSSCG00000006296;ENSSSCG00000011040;ENSSSCG00000011676;ENSSSCG00000014896;ENSSSCG00000025532;ENSSSCG00000029034;ENSSSCG00000034386;ENSSSCG00000035612;ENSSSCG00000036418;ENSSSCG00000038384;ENSSSCG00000051187
ko04640	Hematopoietic cell lineage	0.0131	0.0111	1.18	0.308335	0.465231	ENSSSCG00000008090;ENSSSCG00000008742;ENSSSCG00000013297;ENSSSCG00000014369;ENSSSCG00000015405;ENSSSCG00000015664;ENSSSCG00000016009;ENSSSCG00000016885;ENSSSCG00000017488;ENSSSCG00000020970;ENSSSCG00000031023;ENSSSCG00000037466;ENSSSCG00000040725
ko04810	Regulation of actin cytoskeleton	0.0271	0.0244	1.11	0.311821	0.465231	ENSSSCG00000000436;ENSSSCG00000003140;ENSSSCG00000004058;ENSSSCG00000004943;ENSSSCG00000005457;ENSSSCG00000007541;ENSSSCG00000009526;ENSSSCG00000010313;ENSSSCG00000011046;ENSSSCG00000011867;ENSSSCG00000012034;ENSSSCG00000012871;ENSSSCG00000015375;ENSSSCG00000015886;ENSSSCG00000016009;ENSSSCG00000016878;ENSSSCG00000016885;ENSSSCG00000016997;ENSSSCG00000017054;ENSSSCG00000025133;ENSSSCG00000027030;…
ko00600	Sphingolipid metabolism	0.007	0.0055	1.27	0.311979	0.465231	ENSSSCG00000013595;ENSSSCG00000014004;ENSSSCG00000016912;ENSSSCG00000025993;ENSSSCG00000032715;ENSSSCG00000032723;ENSSSCG00000038423
ko04918	Thyroid hormone synthesis	0.009	0.0074	1.22	0.317666	0.466824	ENSSSCG00000004676;ENSSSCG00000004678;ENSSSCG00000006296;ENSSSCG00000011676;ENSSSCG00000014896;ENSSSCG00000016690;ENSSSCG00000023437;ENSSSCG00000033041;ENSSSCG00000040746
ko05214	Glioma	0.009	0.0074	1.22	0.317666	0.466824	ENSSSCG00000001516;ENSSSCG00000001565;ENSSSCG00000004943;ENSSSCG00000007541;ENSSSCG00000009123;ENSSSCG00000035249;ENSSSCG00000037066;ENSSSCG00000039841;ENSSSCG00000040183
ko04977	Vitamin digestion and absorption	0.004	0.0029	1.4	0.318637	0.466824	ENSSSCG00000006290;ENSSSCG00000007874;ENSSSCG00000026318;ENSSSCG00000030921
ko00330	Arginine and proline metabolism	0.008	0.0065	1.23	0.323032	0.467793	ENSSSCG00000003619;ENSSSCG00000004195;ENSSSCG00000004672;ENSSSCG00000007140;ENSSSCG00000009889;ENSSSCG00000012173;ENSSSCG00000017755;ENSSSCG00000021220
ko04330	Notch signaling pathway	0.008	0.0065	1.23	0.323032	0.467793	ENSSSCG00000004755;ENSSSCG00000004971;ENSSSCG00000007572;ENSSSCG00000009060;ENSSSCG00000009873;ENSSSCG00000013145;ENSSSCG00000027726;ENSSSCG00000028995
ko04530	Tight junction	0.0211	0.0189	1.12	0.330126	0.475317	ENSSSCG00000002440;ENSSSCG00000004058;ENSSSCG00000004366;ENSSSCG00000005247;ENSSSCG00000006369;ENSSSCG00000007718;ENSSSCG00000008406;ENSSSCG00000008712;ENSSSCG00000009111;ENSSSCG00000011643;ENSSSCG00000011884;ENSSSCG00000012034;ENSSSCG00000012375;ENSSSCG00000012591;ENSSSCG00000014904;ENSSSCG00000016216;ENSSSCG00000026041;ENSSSCG00000035038;ENSSSCG00000036402;ENSSSCG00000036702;ENSSSCG00000040904
ko00071	Fatty acid degradation	0.006	0.0047	1.27	0.333558	0.477514	ENSSSCG00000001760;ENSSSCG00000004049;ENSSSCG00000008569;ENSSSCG00000009889;ENSSSCG00000012583;ENSSSCG00000015784
ko00630	Glyoxylate and dicarboxylate metabolism	0.005	0.0039	1.3	0.338278	0.481521	ENSSSCG00000004049;ENSSSCG00000005199;ENSSSCG00000006720;ENSSSCG00000013302;ENSSSCG00000038602
ko00220	Arginine biosynthesis	0.003	0.0021	1.45	0.342581	0.48489	ENSSSCG00000004195;ENSSSCG00000017755;ENSSSCG00000024179
ko04976	Bile secretion	0.011	0.0095	1.16	0.345125	0.485746	ENSSSCG00000006296;ENSSSCG00000010853;ENSSSCG00000011676;ENSSSCG00000011755;ENSSSCG00000014080;ENSSSCG00000014896;ENSSSCG00000026996;ENSSSCG00000028512;ENSSSCG00000033041;ENSSSCG00000033190;ENSSSCG00000036274
ko04622	RIG-I-like receptor signaling pathway	0.01	0.0086	1.17	0.352609	0.489461	ENSSSCG00000001952;ENSSSCG00000005838;ENSSSCG00000008953;ENSSSCG00000015644;ENSSSCG00000015897;ENSSSCG00000017416;ENSSSCG00000023948;ENSSSCG00000030957;ENSSSCG00000032474;ENSSSCG00000040575
ko04216	Ferroptosis	0.008	0.0067	1.19	0.353625	0.489461	ENSSSCG00000011700;ENSSSCG00000012173;ENSSSCG00000012583;ENSSSCG00000015784;ENSSSCG00000017923;ENSSSCG00000027157;ENSSSCG00000032622;ENSSSCG00000034039
ko04961	Endocrine and other factor-regulated calcium reabsorption	0.008	0.0067	1.19	0.353625	0.489461	ENSSSCG00000006296;ENSSSCG00000011676;ENSSSCG00000014896;ENSSSCG00000020864;ENSSSCG00000027030;ENSSSCG00000033041;ENSSSCG00000036418;ENSSSCG00000038958
ko04932	Non-alcoholic fatty liver disease	0.0191	0.0173	1.1	0.362174	0.495814	ENSSSCG00000002383;ENSSSCG00000002449;ENSSSCG00000002866;ENSSSCG00000005838;ENSSSCG00000008090;ENSSSCG00000008953;ENSSSCG00000010448;ENSSSCG00000016714;ENSSSCG00000020970;ENSSSCG00000025729;ENSSSCG00000026041;ENSSSCG00000027621;ENSSSCG00000029034;ENSSSCG00000030957;ENSSSCG00000034012;ENSSSCG00000035612;ENSSSCG00000038384;ENSSSCG00000038826;ENSSSCG00000051187
ko05161	Hepatitis B	0.0191	0.0173	1.1	0.362174	0.495814	ENSSSCG00000001565;ENSSSCG00000001952;ENSSSCG00000002383;ENSSSCG00000004943;ENSSSCG00000005503;ENSSSCG00000008953;ENSSSCG00000009002;ENSSSCG00000009630;ENSSSCG00000009664;ENSSSCG00000010448;ENSSSCG00000015644;ENSSSCG00000015897;ENSSSCG00000016690;ENSSSCG00000016714;ENSSSCG00000020970;ENSSSCG00000024771;ENSSSCG00000030957;ENSSSCG00000034012;ENSSSCG00000040486
ko05132	Salmonella infection	0.0281	0.0261	1.08	0.36803	0.496897	ENSSSCG00000000694;ENSSSCG00000001516;ENSSSCG00000001952;ENSSSCG00000002383;ENSSSCG00000004943;ENSSSCG00000005503;ENSSSCG00000005838;ENSSSCG00000008953;ENSSSCG00000009002;ENSSSCG00000011471;ENSSSCG00000012122;ENSSSCG00000013940;ENSSSCG00000014369;ENSSSCG00000015037;ENSSSCG00000016579;ENSSSCG00000016714;ENSSSCG00000017054;ENSSSCG00000020970;ENSSSCG00000022804;ENSSSCG00000026592;ENSSSCG00000027529;…
ko05030	Cocaine addiction	0.006	0.0049	1.22	0.369913	0.496897	ENSSSCG00000005400;ENSSSCG00000015407;ENSSSCG00000016690;ENSSSCG00000030957;ENSSSCG00000031616;ENSSSCG00000033041
ko00053	Ascorbate and aldarate metabolism	0.003	0.0022	1.38	0.370592	0.496897	ENSSSCG00000009667;ENSSSCG00000009889;ENSSSCG00000036274
ko05231	Choline metabolism in cancer	0.011	0.0097	1.14	0.370898	0.496897	ENSSSCG00000002383;ENSSSCG00000004943;ENSSSCG00000007043;ENSSSCG00000007541;ENSSSCG00000009432;ENSSSCG00000011750;ENSSSCG00000014004;ENSSSCG00000014275;ENSSSCG00000016912;ENSSSCG00000023351;ENSSSCG00000030547
ko05223	Non-small cell lung cancer	0.008	0.0069	1.16	0.384531	0.512421	ENSSSCG00000001516;ENSSSCG00000001565;ENSSSCG00000004943;ENSSSCG00000011407;ENSSSCG00000015403;ENSSSCG00000035249;ENSSSCG00000037066;ENSSSCG00000040183
ko00232	Caffeine metabolism	0.001	0.0005	2.03	0.404627	0.530731	ENSSSCG00000026893
ko04391	Hippo signaling pathway - fly	0.001	0.0005	2.03	0.404627	0.530731	ENSSSCG00000025588
ko04624	Toll and Imd signaling pathway	0.001	0.0005	2.03	0.404627	0.530731	ENSSSCG00000038688
ko04514	Cell adhesion molecules	0.0271	0.0256	1.06	0.407271	0.531418	ENSSSCG00000001229;ENSSSCG00000003090;ENSSSCG00000003722;ENSSSCG00000006369;ENSSSCG00000006852;ENSSSCG00000007718;ENSSSCG00000009526;ENSSSCG00000010280;ENSSSCG00000011046;ENSSSCG00000011933;ENSSSCG00000013655;ENSSSCG00000015045;ENSSSCG00000015090;ENSSSCG00000015091;ENSSSCG00000015375;ENSSSCG00000016009;ENSSSCG00000016589;ENSSSCG00000022246;ENSSSCG00000024161;ENSSSCG00000025133;ENSSSCG00000027465;…
ko04611	Platelet activation	0.0141	0.0131	1.08	0.426965	0.552778	ENSSSCG00000005533;ENSSSCG00000006250;ENSSSCG00000008866;ENSSSCG00000009250;ENSSSCG00000011721;ENSSSCG00000011867;ENSSSCG00000015407;ENSSSCG00000023351;ENSSSCG00000023437;ENSSSCG00000024088;ENSSSCG00000026602;ENSSSCG00000030156;ENSSSCG00000033041;ENSSSCG00000033759
ko04140	Autophagy - animal	0.0171	0.016	1.07	0.429279	0.552778	ENSSSCG00000003600;ENSSSCG00000004943;ENSSSCG00000010948;ENSSSCG00000011171;ENSSSCG00000011767;ENSSSCG00000016101;ENSSSCG00000022099;ENSSSCG00000023437;ENSSSCG00000023666;ENSSSCG00000023890;ENSSSCG00000024233;ENSSSCG00000024388;ENSSSCG00000025240;ENSSSCG00000025729;ENSSSCG00000031888;ENSSSCG00000032170;ENSSSCG00000049630
ko04217	Necroptosis	0.0191	0.018	1.06	0.430261	0.552778	ENSSSCG00000004154;ENSSSCG00000005503;ENSSSCG00000005838;ENSSSCG00000005994;ENSSSCG00000008090;ENSSSCG00000008496;ENSSSCG00000009123;ENSSSCG00000010448;ENSSSCG00000013940;ENSSSCG00000016101;ENSSSCG00000017923;ENSSSCG00000020701;ENSSSCG00000023351;ENSSSCG00000024771;ENSSSCG00000027529;ENSSSCG00000028109;ENSSSCG00000032769;ENSSSCG00000033432;ENSSSCG00000039615
ko04912	GnRH signaling pathway	0.011	0.0102	1.08	0.436002	0.557296	ENSSSCG00000002829;ENSSSCG00000004943;ENSSSCG00000009123;ENSSSCG00000009664;ENSSSCG00000011727;ENSSSCG00000011750;ENSSSCG00000014336;ENSSSCG00000014362;ENSSSCG00000023351;ENSSSCG00000023437;ENSSSCG00000033041
ko04371	Apelin signaling pathway	0.0171	0.0162	1.05	0.450029	0.572305	ENSSSCG00000004192;ENSSSCG00000004943;ENSSSCG00000009216;ENSSSCG00000010447;ENSSSCG00000011695;ENSSSCG00000011867;ENSSSCG00000013388;ENSSSCG00000014336;ENSSSCG00000015407;ENSSSCG00000017755;ENSSSCG00000023437;ENSSSCG00000025698;ENSSSCG00000033958;ENSSSCG00000036418;ENSSSCG00000038911;ENSSSCG00000048443;Sus_scrofa_newGene_4011
ko04614	Renin-angiotensin system	0.003	0.0025	1.22	0.452782	0.572898	ENSSSCG00000010184;ENSSSCG00000011695;ENSSSCG00000017296
ko04110	Cell cycle	0.0141	0.0134	1.05	0.472794	0.595213	ENSSSCG00000001565;ENSSSCG00000003949;ENSSSCG00000004466;ENSSSCG00000004782;ENSSSCG00000006274;ENSSSCG00000007151;ENSSSCG00000012307;ENSSSCG00000015215;ENSSSCG00000029326;ENSSSCG00000030469;ENSSSCG00000035249;ENSSSCG00000037066;ENSSSCG00000037647;ENSSSCG00000040183
ko00040	Pentose and glucuronate interconversions	0.003	0.0026	1.17	0.47922	0.5973	ENSSSCG00000011254;ENSSSCG00000036274;ENSSSCG00000040608
ko00563	Glycosylphosphatidylinositol (GPI)-anchor biosynthesis	0.003	0.0026	1.17	0.47922	0.5973	ENSSSCG00000005303;ENSSSCG00000016073;ENSSSCG00000039351
ko04650	Natural killer cell mediated cytotoxicity	0.012	0.0116	1.04	0.486543	0.603424	ENSSSCG00000001394;ENSSSCG00000001395;ENSSSCG00000002919;ENSSSCG00000004943;ENSSSCG00000009664;ENSSSCG00000010448;ENSSSCG00000013655;ENSSSCG00000025133;ENSSSCG00000025537;ENSSSCG00000032525;ENSSSCG00000034012;ENSSSCG00000039841
ko04020	Calcium signaling pathway	0.0301	0.0297	1.02	0.493924	0.609322	ENSSSCG00000000082;ENSSSCG00000006390;ENSSSCG00000007541;ENSSSCG00000007744;ENSSSCG00000008742;ENSSSCG00000009031;ENSSSCG00000009123;ENSSSCG00000009399;ENSSSCG00000009664;ENSSSCG00000009817;ENSSSCG00000010054;ENSSSCG00000010290;ENSSSCG00000010483;ENSSSCG00000011695;ENSSSCG00000011867;ENSSSCG00000013754;ENSSSCG00000017755;ENSSSCG00000017868;ENSSSCG00000023437;ENSSSCG00000023745;ENSSSCG00000023924;…
ko04625	C-type lectin receptor signaling pathway	0.0131	0.0127	1.03	0.497106	0.609322	ENSSSCG00000001952;ENSSSCG00000009630;ENSSSCG00000010580;ENSSSCG00000013940;ENSSSCG00000015579;ENSSSCG00000015644;ENSSSCG00000017330;ENSSSCG00000020970;ENSSSCG00000023437;ENSSSCG00000023948;ENSSSCG00000030957;ENSSSCG00000031715;ENSSSCG00000038879
ko05143	African trypanosomiasis	0.005	0.0046	1.08	0.498594	0.609322	ENSSSCG00000010448;ENSSSCG00000013655;ENSSSCG00000015037;ENSSSCG00000020970;ENSSSCG00000030921
ko04960	Aldosterone-regulated sodium reabsorption	0.004	0.0037	1.1	0.501444	0.60983	ENSSSCG00000006296;ENSSSCG00000011676;ENSSSCG00000014896;ENSSSCG00000025729
ko04141	Protein processing in endoplasmic reticulum	0.0191	0.0188	1.02	0.508307	0.611685	ENSSSCG00000000171;ENSSSCG00000001516;ENSSSCG00000003063;ENSSSCG00000003155;ENSSSCG00000004032;ENSSSCG00000005037;ENSSSCG00000005838;ENSSSCG00000008496;ENSSSCG00000011214;ENSSSCG00000013746;ENSSSCG00000022446;ENSSSCG00000023235;ENSSSCG00000026041;ENSSSCG00000026087;ENSSSCG00000029160;ENSSSCG00000032452;ENSSSCG00000033526;ENSSSCG00000036724;ENSSSCG00000039609
ko00450	Selenocompound metabolism	0.002	0.0017	1.19	0.509916	0.611685	ENSSSCG00000016334;ENSSSCG00000016676
ko04929	GnRH secretion	0.007	0.0067	1.05	0.510294	0.611685	ENSSSCG00000000082;ENSSSCG00000004943;ENSSSCG00000009216;ENSSSCG00000014852;ENSSSCG00000023437;ENSSSCG00000026527;ENSSSCG00000034266
ko03460	Fanconi anemia pathway	0.006	0.0057	1.05	0.513677	0.612808	ENSSSCG00000001837;ENSSSCG00000003820;ENSSSCG00000005000;ENSSSCG00000011563;ENSSSCG00000025703;ENSSSCG00000029039
ko00350	Tyrosine metabolism	0.005	0.0047	1.06	0.517784	0.61478	ENSSSCG00000000062;ENSSSCG00000004191;ENSSSCG00000005193;ENSSSCG00000010067;ENSSSCG00000037487
ko04152	AMPK signaling pathway	0.0131	0.0129	1.02	0.520466	0.615049	ENSSSCG00000007507;ENSSSCG00000008712;ENSSSCG00000010554;ENSSSCG00000011133;ENSSSCG00000011158;ENSSSCG00000011579;ENSSSCG00000014080;ENSSSCG00000015405;ENSSSCG00000016690;ENSSSCG00000025729;ENSSSCG00000028197;ENSSSCG00000050590;Sus_scrofa_newGene_5987
ko04973	Carbohydrate digestion and absorption	0.006	0.0058	1.03	0.530902	0.620954	ENSSSCG00000006296;ENSSSCG00000008261;ENSSSCG00000011676;ENSSSCG00000014896;ENSSSCG00000015105;ENSSSCG00000039651
ko05213	Endometrial cancer	0.006	0.0058	1.03	0.530902	0.620954	ENSSSCG00000001516;ENSSSCG00000001565;ENSSSCG00000004943;ENSSSCG00000017265;ENSSSCG00000035249;ENSSSCG00000037066
ko00310	Lysine degradation	0.009	0.0089	1.02	0.532899	0.620954	ENSSSCG00000003433;ENSSSCG00000004049;ENSSSCG00000004369;ENSSSCG00000007659;ENSSSCG00000009396;ENSSSCG00000009889;ENSSSCG00000011689;ENSSSCG00000015567;ENSSSCG00000035829
ko04972	Pancreatic secretion	0.011	0.011	1.01	0.538538	0.62462	ENSSSCG00000006296;ENSSSCG00000008742;ENSSSCG00000010325;ENSSSCG00000011676;ENSSSCG00000014255;ENSSSCG00000014896;ENSSSCG00000016928;ENSSSCG00000023437;ENSSSCG00000033041;ENSSSCG00000034386;ENSSSCG00000038557
ko04623	Cytosolic DNA-sensing pathway	0.007	0.0069	1.02	0.541986	0.625723	ENSSSCG00000001952;ENSSSCG00000015037;ENSSSCG00000015644;ENSSSCG00000017705;ENSSSCG00000020970;ENSSSCG00000030957;ENSSSCG00000032474
ko00380	Tryptophan metabolism	0.005	0.0049	1.02	0.555185	0.635107	ENSSSCG00000004049;ENSSSCG00000009889;ENSSSCG00000013302;ENSSSCG00000016676;ENSSSCG00000033844
ko04930	Type II diabetes mellitus	0.005	0.0049	1.02	0.555185	0.635107	ENSSSCG00000008261;ENSSSCG00000013754;ENSSSCG00000016751;ENSSSCG00000025729;Sus_scrofa_newGene_1023
ko04261	Adrenergic signaling in cardiomyocytes	0.0161	0.0163	0.98	0.565413	0.643867	ENSSSCG00000004570;ENSSSCG00000006296;ENSSSCG00000008712;ENSSSCG00000009123;ENSSSCG00000010184;ENSSSCG00000011040;ENSSSCG00000011676;ENSSSCG00000011695;ENSSSCG00000014896;ENSSSCG00000015407;ENSSSCG00000015959;ENSSSCG00000016690;ENSSSCG00000025532;ENSSSCG00000033041;ENSSSCG00000034386;ENSSSCG00000036418
ko05034	Alcoholism	0.0141	0.0143	0.98	0.573011	0.646058	ENSSSCG00000004943;ENSSSCG00000005400;ENSSSCG00000010054;ENSSSCG00000015368;ENSSSCG00000015407;ENSSSCG00000016690;ENSSSCG00000021411;ENSSSCG00000031616;ENSSSCG00000032769;ENSSSCG00000033041;ENSSSCG00000034192;ENSSSCG00000039615;ENSSSCG00000039841;Sus_scrofa_newGene_4011
ko05416	Viral myocarditis	0.0141	0.0143	0.98	0.573011	0.646058	ENSSSCG00000001229;ENSSSCG00000004207;ENSSSCG00000009281;ENSSSCG00000013655;ENSSSCG00000015664;ENSSSCG00000016714;ENSSSCG00000017063;ENSSSCG00000024161;ENSSSCG00000024674;ENSSSCG00000025133;ENSSSCG00000034012;ENSSSCG00000034767;ENSSSCG00000035078;ENSSSCG00000037682
ko04710	Circadian rhythm	0.003	0.003	1.02	0.578228	0.646058	ENSSSCG00000004576;ENSSSCG00000005268;ENSSSCG00000013397
ko01521	EGFR tyrosine kinase inhibitor resistance	0.008	0.0082	0.98	0.580231	0.646058	ENSSSCG00000001695;ENSSSCG00000004943;ENSSSCG00000007541;ENSSSCG00000009048;ENSSSCG00000015403;ENSSSCG00000020970;ENSSSCG00000036213;ENSSSCG00000039841
ko03018	RNA degradation	0.008	0.0082	0.98	0.580231	0.646058	ENSSSCG00000011158;ENSSSCG00000012014;ENSSSCG00000017067;ENSSSCG00000017904;ENSSSCG00000022343;ENSSSCG00000028197;ENSSSCG00000028373;ENSSSCG00000035790
ko05162	Measles	0.0211	0.0217	0.97	0.586067	0.64788	ENSSSCG00000001516;ENSSSCG00000001952;ENSSSCG00000002383;ENSSSCG00000004154;ENSSSCG00000005503;ENSSSCG00000008090;ENSSSCG00000008496;ENSSSCG00000009002;ENSSSCG00000009881;ENSSSCG00000010448;ENSSSCG00000012076;ENSSSCG00000012077;ENSSSCG00000015644;ENSSSCG00000015897;ENSSSCG00000016714;ENSSSCG00000020970;ENSSSCG00000029160;ENSSSCG00000029668;ENSSSCG00000030957;ENSSSCG00000034012;ENSSSCG00000040183
ko04012	ErbB signaling pathway	0.009	0.0093	0.97	0.587039	0.64788	ENSSSCG00000001565;ENSSSCG00000004943;ENSSSCG00000008963;ENSSSCG00000009048;ENSSSCG00000009123;ENSSSCG00000014362;ENSSSCG00000024674;ENSSSCG00000038185;ENSSSCG00000039841
ko04723	Retrograde endocannabinoid signaling	0.0151	0.0155	0.97	0.589729	0.647994	ENSSSCG00000002449;ENSSSCG00000011470;ENSSSCG00000012638;ENSSSCG00000013754;ENSSSCG00000015407;ENSSSCG00000015579;ENSSSCG00000022569;ENSSSCG00000023437;ENSSSCG00000024134;ENSSSCG00000027621;ENSSSCG00000030565;ENSSSCG00000034192;ENSSSCG00000038826;Sus_scrofa_newGene_1023;Sus_scrofa_newGene_4011
ko04915	Estrogen signaling pathway	0.0131	0.0135	0.96	0.599311	0.650571	ENSSSCG00000002383;ENSSSCG00000002829;ENSSSCG00000004943;ENSSSCG00000014362;ENSSSCG00000015407;ENSSSCG00000016690;ENSSSCG00000017448;ENSSSCG00000023437;ENSSSCG00000028522;ENSSSCG00000029160;ENSSSCG00000033041;ENSSSCG00000034192;ENSSSCG00000039841
ko00360	Phenylalanine metabolism	0.002	0.002	1.02	0.599865	0.650571	ENSSSCG00000010067;ENSSSCG00000037487
ko00603	Glycosphingolipid biosynthesis - globo and isoglobo series	0.002	0.002	1.02	0.599865	0.650571	ENSSSCG00000031329;ENSSSCG00000038423
ko04742	Taste transduction	0.007	0.0073	0.96	0.602603	0.650724	ENSSSCG00000004475;ENSSSCG00000011721;ENSSSCG00000013754;ENSSSCG00000015905;ENSSSCG00000023924;ENSSSCG00000034566;Sus_scrofa_newGene_1023
ko05017	Spinocerebellar ataxia	0.0151	0.0157	0.96	0.60998	0.654105	ENSSSCG00000004576;ENSSSCG00000005229;ENSSSCG00000005400;ENSSSCG00000005838;ENSSSCG00000010290;ENSSSCG00000012638;ENSSSCG00000013754;ENSSSCG00000013833;ENSSSCG00000016714;ENSSSCG00000022569;ENSSSCG00000023437;ENSSSCG00000023890;ENSSSCG00000026041;ENSSSCG00000034386;Sus_scrofa_newGene_1023
ko04725	Cholinergic synapse	0.011	0.0116	0.95	0.610956	0.654105	ENSSSCG00000002383;ENSSSCG00000004943;ENSSSCG00000009123;ENSSSCG00000013754;ENSSSCG00000015407;ENSSSCG00000016690;ENSSSCG00000023437;ENSSSCG00000034192;ENSSSCG00000039947;Sus_scrofa_newGene_1023;Sus_scrofa_newGene_4011
ko04722	Neurotrophin signaling pathway	0.012	0.0127	0.95	0.61597	0.656667	ENSSSCG00000001703;ENSSSCG00000001952;ENSSSCG00000004943;ENSSSCG00000005106;ENSSSCG00000009048;ENSSSCG00000009123;ENSSSCG00000011570;ENSSSCG00000025729;ENSSSCG00000026041;ENSSSCG00000030957;ENSSSCG00000037539;ENSSSCG00000039841
ko04910	Insulin signaling pathway	0.0151	0.0158	0.95	0.619934	0.657506	ENSSSCG00000004943;ENSSSCG00000007507;ENSSSCG00000007744;ENSSSCG00000008261;ENSSSCG00000010464;ENSSSCG00000011363;ENSSSCG00000013388;ENSSSCG00000013448;ENSSSCG00000016751;ENSSSCG00000017259;ENSSSCG00000022797;ENSSSCG00000025729;ENSSSCG00000039841;ENSSSCG00000050590;Sus_scrofa_newGene_5987
ko00604	Glycosphingolipid biosynthesis - ganglio series	0.002	0.0021	0.97	0.626947	0.657506	ENSSSCG00000008227;ENSSSCG00000031329
ko05166	Human T-cell leukemia virus 1 infection	0.0281	0.0294	0.96	0.627148	0.657506	ENSSSCG00000000033;ENSSSCG00000001229;ENSSSCG00000001565;ENSSSCG00000001952;ENSSSCG00000002383;ENSSSCG00000003949;ENSSSCG00000004782;ENSSSCG00000004943;ENSSSCG00000010580;ENSSSCG00000012967;ENSSSCG00000013655;ENSSSCG00000013746;ENSSSCG00000014336;ENSSSCG00000015215;ENSSSCG00000015235;ENSSSCG00000016690;ENSSSCG00000016838;ENSSSCG00000017330;ENSSSCG00000020970;ENSSSCG00000024088;ENSSSCG00000024161;…
ko04750	Inflammatory mediator regulation of TRP channels	0.01	0.0107	0.94	0.629793	0.657506	ENSSSCG00000006186;ENSSSCG00000009123;ENSSSCG00000009929;ENSSSCG00000021862;ENSSSCG00000023351;ENSSSCG00000023437;ENSSSCG00000024439;ENSSSCG00000027030;ENSSSCG00000033041;ENSSSCG00000040207
ko01522	Endocrine resistance	0.009	0.0097	0.93	0.638082	0.657506	ENSSSCG00000001565;ENSSSCG00000002383;ENSSSCG00000002829;ENSSSCG00000004755;ENSSSCG00000004943;ENSSSCG00000014362;ENSSSCG00000027726;ENSSSCG00000033041;ENSSSCG00000039841
ko00760	Nicotinate and nicotinamide metabolism	0.004	0.0044	0.92	0.641756	0.657506	ENSSSCG00000005272;ENSSSCG00000008742;ENSSSCG00000011664;ENSSSCG00000028210
ko00830	Retinol metabolism	0.006	0.0065	0.92	0.643151	0.657506	ENSSSCG00000003006;ENSSSCG00000003439;ENSSSCG00000004822;ENSSSCG00000008311;ENSSSCG00000028996;ENSSSCG00000036274
ko00410	beta-Alanine metabolism	0.003	0.0033	0.92	0.644212	0.657506	ENSSSCG00000007140;ENSSSCG00000009889;ENSSSCG00000037487
ko05012	Parkinson disease	0.0251	0.0265	0.95	0.644861	0.657506	ENSSSCG00000002449;ENSSSCG00000002639;ENSSSCG00000003385;ENSSSCG00000004032;ENSSSCG00000009123;ENSSSCG00000010054;ENSSSCG00000010290;ENSSSCG00000013545;ENSSSCG00000014235;ENSSSCG00000015407;ENSSSCG00000016216;ENSSSCG00000016714;ENSSSCG00000016991;ENSSSCG00000023379;ENSSSCG00000023437;ENSSSCG00000026041;ENSSSCG00000027621;ENSSSCG00000029034;ENSSSCG00000033041;ENSSSCG00000033958;ENSSSCG00000034012;…
ko04935	Growth hormone synthesis, secretion and action	0.011	0.0119	0.93	0.645017	0.657506	ENSSSCG00000002383;ENSSSCG00000004943;ENSSSCG00000015407;ENSSSCG00000016690;ENSSSCG00000016866;ENSSSCG00000020906;ENSSSCG00000023437;ENSSSCG00000025729;ENSSSCG00000033041;ENSSSCG00000033815;ENSSSCG00000039841
ko04320	Dorso-ventral axis formation	0.001	0.001	1.02	0.645626	0.657506	ENSSSCG00000029507
ko00532	Glycosaminoglycan biosynthesis - chondroitin sulfate / dermatan sulfate	0.002	0.0022	0.92	0.652583	0.6619	ENSSSCG00000007005;ENSSSCG00000035069
ko00515	Mannose type O-glycan biosynthesis	0.002	0.0023	0.88	0.676794	0.683688	ENSSSCG00000006360;ENSSSCG00000035454
ko00562	Inositol phosphate metabolism	0.007	0.0079	0.89	0.684966	0.687414	ENSSSCG00000000436;ENSSSCG00000000685;ENSSSCG00000010483;ENSSSCG00000012315;ENSSSCG00000021598;ENSSSCG00000030547;ENSSSCG00000040524
ko05221	Acute myeloid leukemia	0.006	0.0068	0.88	0.68597	0.687414	ENSSSCG00000001573;ENSSSCG00000002866;ENSSSCG00000004943;ENSSSCG00000006115;ENSSSCG00000014369;ENSSSCG00000030957
ko04727	GABAergic synapse	0.008	0.0091	0.88	0.696768	0.695453	ENSSSCG00000007437;ENSSSCG00000013754;ENSSSCG00000015407;ENSSSCG00000017427;ENSSSCG00000034192;Sus_scrofa_newGene_1023;Sus_scrofa_newGene_2410;Sus_scrofa_newGene_4011
ko00130	Ubiquinone and other terpenoid-quinone biosynthesis	0.001	0.0012	0.85	0.712063	0.707899	ENSSSCG00000002754
ko04146	Peroxisome	0.008	0.0093	0.86	0.719629	0.709771	ENSSSCG00000006720;ENSSSCG00000009931;ENSSSCG00000012583;ENSSSCG00000013302;ENSSSCG00000015784;ENSSSCG00000017755;ENSSSCG00000023264;ENSSSCG00000040317
ko00531	Glycosaminoglycan degradation	0.002	0.0025	0.81	0.721074	0.709771	ENSSSCG00000009237;ENSSSCG00000038535
ko00860	Porphyrin and chlorophyll metabolism	0.004	0.0048	0.83	0.7246	0.709771	ENSSSCG00000011437;ENSSSCG00000011700;ENSSSCG00000036274;ENSSSCG00000039861
ko05100	Bacterial invasion of epithelial cells	0.006	0.0071	0.85	0.725279	0.709771	ENSSSCG00000009029;ENSSSCG00000009048;ENSSSCG00000010313;ENSSSCG00000011884;ENSSSCG00000038958;ENSSSCG00000039841
ko04630	JAK-STAT signaling pathway	0.0151	0.0171	0.88	0.737013	0.715848	ENSSSCG00000001565;ENSSSCG00000001573;ENSSSCG00000007541;ENSSSCG00000010974;ENSSSCG00000013766;ENSSSCG00000013909;ENSSSCG00000015085;ENSSSCG00000016866;ENSSSCG00000017488;ENSSSCG00000020970;ENSSSCG00000021738;ENSSSCG00000025537;ENSSSCG00000029668;ENSSSCG00000040725;ENSSSCG00000040961
ko03030	DNA replication	0.003	0.0038	0.8	0.737203	0.715848	ENSSSCG00000022240;ENSSSCG00000024385;ENSSSCG00000038307
ko00340	Histidine metabolism	0.002	0.0026	0.78	0.741229	0.716978	ENSSSCG00000009889;ENSSSCG00000035195
ko04520	Adherens junction	0.007	0.0084	0.84	0.74465	0.717517	ENSSSCG00000000504;ENSSSCG00000003090;ENSSSCG00000010313;ENSSSCG00000011933;ENSSSCG00000025537;ENSSSCG00000036702;ENSSSCG00000039568
ko04914	Progesterone-mediated oocyte maturation	0.008	0.0097	0.83	0.761809	0.731239	ENSSSCG00000001808;ENSSSCG00000004943;ENSSSCG00000007151;ENSSSCG00000012307;ENSSSCG00000013388;ENSSSCG00000015407;ENSSSCG00000029326;ENSSSCG00000030469
ko04340	Hedgehog signaling pathway	0.004	0.0051	0.78	0.766989	0.732233	ENSSSCG00000009956;ENSSSCG00000010654;ENSSSCG00000014852;ENSSSCG00000040746
ko04213	Longevity regulating pathway - multiple species	0.005	0.0063	0.79	0.768733	0.732233	ENSSSCG00000013302;ENSSSCG00000025729;ENSSSCG00000029160;ENSSSCG00000036724;ENSSSCG00000040317
ko05215	Prostate cancer	0.008	0.0098	0.82	0.771614	0.732233	ENSSSCG00000001565;ENSSSCG00000001952;ENSSSCG00000004943;ENSSSCG00000007541;ENSSSCG00000012371;ENSSSCG00000016690;ENSSSCG00000030957;ENSSSCG00000032003
ko04070	Phosphatidylinositol signaling system	0.009	0.011	0.82	0.7772	0.734752	ENSSSCG00000000436;ENSSSCG00000006121;ENSSSCG00000009432;ENSSSCG00000010483;ENSSSCG00000012315;ENSSSCG00000021598;ENSSSCG00000023437;ENSSSCG00000030547;ENSSSCG00000032846
ko04370	VEGF signaling pathway	0.005	0.0064	0.78	0.780451	0.73505	ENSSSCG00000001695;ENSSSCG00000004943;ENSSSCG00000015579;ENSSSCG00000023351;ENSSSCG00000039962
ko00730	Thiamine metabolism	0.001	0.0015	0.68	0.78913	0.740254	ENSSSCG00000040337
ko00982	Drug metabolism - cytochrome P450	0.004	0.0053	0.75	0.792297	0.740254	ENSSSCG00000006821;ENSSSCG00000022351;ENSSSCG00000032003;ENSSSCG00000036274
ko05170	Human immunodeficiency virus 1 infection	0.0251	0.0288	0.87	0.79484	0.740254	ENSSSCG00000001229;ENSSSCG00000001507;ENSSSCG00000001516;ENSSSCG00000001952;ENSSSCG00000002383;ENSSSCG00000004943;ENSSSCG00000005503;ENSSSCG00000005838;ENSSSCG00000009002;ENSSSCG00000009664;ENSSSCG00000010448;ENSSSCG00000012307;ENSSSCG00000013746;ENSSSCG00000015215;ENSSSCG00000015407;ENSSSCG00000016714;ENSSSCG00000023437;ENSSSCG00000024161;ENSSSCG00000027806;ENSSSCG00000029326;ENSSSCG00000030957;…
ko00591	Linoleic acid metabolism	0.002	0.003	0.68	0.809783	0.751378	ENSSSCG00000017923;ENSSSCG00000023351
ko04662	B cell receptor signaling pathway	0.007	0.0092	0.76	0.822659	0.760508	ENSSSCG00000001703;ENSSSCG00000001952;ENSSSCG00000002383;ENSSSCG00000004943;ENSSSCG00000006250;ENSSSCG00000025537;ENSSSCG00000030957
ko00120	Primary bile acid biosynthesis	0.001	0.0017	0.6	0.828681	0.763259	ENSSSCG00000032369
ko04721	Synaptic vesicle cycle	0.007	0.0094	0.75	0.838929	0.769868	ENSSSCG00000013754;ENSSSCG00000013833;ENSSSCG00000013897;ENSSSCG00000016841;ENSSSCG00000037705;ENSSSCG00000038958;Sus_scrofa_newGene_1023
ko05340	Primary immunodeficiency	0.003	0.0045	0.66	0.844709	0.772343	ENSSSCG00000006625;ENSSSCG00000021255;ENSSSCG00000035078
ko04612	Antigen processing and presentation	0.011	0.0142	0.78	0.85147	0.773945	ENSSSCG00000001229;ENSSSCG00000001507;ENSSSCG00000006625;ENSSSCG00000010948;ENSSSCG00000011171;ENSSSCG00000013746;ENSSSCG00000013901;ENSSSCG00000023666;ENSSSCG00000024161;ENSSSCG00000029160;ENSSSCG00000037682
ko05020	Prion disease	0.0251	0.03	0.84	0.853058	0.773945	ENSSSCG00000002449;ENSSSCG00000002639;ENSSSCG00000005400;ENSSSCG00000008090;ENSSSCG00000010290;ENSSSCG00000013545;ENSSSCG00000014336;ENSSSCG00000015045;ENSSSCG00000016216;ENSSSCG00000016690;ENSSSCG00000016714;ENSSSCG00000016859;ENSSSCG00000017705;ENSSSCG00000020970;ENSSSCG00000023437;ENSSSCG00000027621;ENSSSCG00000029034;ENSSSCG00000029160;ENSSSCG00000031493;ENSSSCG00000033958;ENSSSCG00000034012;…
ko05016	Huntington disease	0.0291	0.0344	0.85	0.85573	0.773945	ENSSSCG00000002449;ENSSSCG00000002639;ENSSSCG00000005838;ENSSSCG00000007700;ENSSSCG00000009765;ENSSSCG00000011579;ENSSSCG00000012638;ENSSSCG00000013049;ENSSSCG00000013545;ENSSSCG00000016216;ENSSSCG00000016690;ENSSSCG00000016714;ENSSSCG00000016841;ENSSSCG00000017427;ENSSSCG00000022569;ENSSSCG00000023437;ENSSSCG00000023522;ENSSSCG00000023890;ENSSSCG00000026041;ENSSSCG00000027621;ENSSSCG00000029034;…
ko04720	Long-term potentiation	0.004	0.006	0.67	0.863886	0.777728	ENSSSCG00000004943;ENSSSCG00000009123;ENSSSCG00000022569;ENSSSCG00000023437
ko04917	Prolactin signaling pathway	0.005	0.0073	0.69	0.866121	0.777728	ENSSSCG00000002383;ENSSSCG00000004943;ENSSSCG00000016751;ENSSSCG00000030957;ENSSSCG00000039841
ko04664	Fc epsilon RI signaling pathway	0.005	0.0074	0.68	0.873629	0.778032	ENSSSCG00000004943;ENSSSCG00000006250;ENSSSCG00000012824;ENSSSCG00000014891;ENSSSCG00000023351
ko00910	Nitrogen metabolism	0.001	0.002	0.51	0.874555	0.778032	ENSSSCG00000004565
ko04137	Mitophagy - animal	0.005	0.0075	0.67	0.880777	0.778032	ENSSSCG00000004032;ENSSSCG00000004142;ENSSSCG00000023247;ENSSSCG00000024388;ENSSSCG00000028481
ko04136	Autophagy - other	0.002	0.0036	0.56	0.882421	0.778032	ENSSSCG00000011767;ENSSSCG00000023890
ko04144	Endocytosis	0.0271	0.0332	0.82	0.892875	0.778032	ENSSSCG00000001229;ENSSSCG00000003807;ENSSSCG00000005186;ENSSSCG00000005994;ENSSSCG00000008642;ENSSSCG00000009956;ENSSSCG00000010528;ENSSSCG00000010683;ENSSSCG00000011727;ENSSSCG00000011750;ENSSSCG00000012975;ENSSSCG00000014121;ENSSSCG00000014391;ENSSSCG00000014852;ENSSSCG00000016857;ENSSSCG00000022236;ENSSSCG00000024161;ENSSSCG00000028109;ENSSSCG00000028512;ENSSSCG00000029160;ENSSSCG00000029668;…
ko04211	Longevity regulating pathway	0.006	0.0092	0.66	0.906553	0.778032	ENSSSCG00000011579;ENSSSCG00000013302;ENSSSCG00000016690;ENSSSCG00000025729;ENSSSCG00000030957;ENSSSCG00000040317
ko04714	Thermogenesis	0.0191	0.0248	0.77	0.913149	0.778032	ENSSSCG00000002449;ENSSSCG00000003140;ENSSSCG00000004859;ENSSSCG00000006572;ENSSSCG00000009250;ENSSSCG00000011579;ENSSSCG00000011893;ENSSSCG00000012583;ENSSSCG00000015784;ENSSSCG00000016690;ENSSSCG00000024134;ENSSSCG00000026041;ENSSSCG00000027621;ENSSSCG00000029034;ENSSSCG00000033041;ENSSSCG00000035612;ENSSSCG00000038384;ENSSSCG00000038826;ENSSSCG00000051187
ko04114	Oocyte meiosis	0.009	0.0131	0.69	0.91323	0.778032	ENSSSCG00000001808;ENSSSCG00000003949;ENSSSCG00000004943;ENSSSCG00000009123;ENSSSCG00000011207;ENSSSCG00000012371;ENSSSCG00000023437;ENSSSCG00000029326;ENSSSCG00000030469
ko05135	Yersinia infection	0.0171	0.0225	0.76	0.914163	0.778032	ENSSSCG00000001952;ENSSSCG00000002383;ENSSSCG00000004943;ENSSSCG00000005503;ENSSSCG00000005838;ENSSSCG00000008953;ENSSSCG00000009664;ENSSSCG00000013940;ENSSSCG00000015037;ENSSSCG00000016009;ENSSSCG00000016855;ENSSSCG00000017723;ENSSSCG00000020970;ENSSSCG00000024771;ENSSSCG00000028317;ENSSSCG00000030547;ENSSSCG00000030957
ko03430	Mismatch repair	0.001	0.0024	0.42	0.917222	0.778032	ENSSSCG00000014126
ko05150	Staphylococcus aureus infection	0.01	0.0145	0.69	0.923803	0.778032	ENSSSCG00000001422;ENSSSCG00000011806;ENSSSCG00000013418;ENSSSCG00000013551;ENSSSCG00000013655;ENSSSCG00000017448;ENSSSCG00000024914;ENSSSCG00000025133;ENSSSCG00000028522;ENSSSCG00000031788
ko03420	Nucleotide excision repair	0.003	0.0055	0.54	0.923869	0.778032	ENSSSCG00000004695;ENSSSCG00000014242;ENSSSCG00000038307
ko02010	ABC transporters	0.004	0.007	0.57	0.92897	0.778032	ENSSSCG00000007874;ENSSSCG00000023121;ENSSSCG00000026996;Sus_scrofa_newGene_4151
ko04950	Maturity onset diabetes of the young	0.001	0.0026	0.39	0.932761	0.778032	ENSSSCG00000016751
ko04962	Vasopressin-regulated water reabsorption	0.002	0.0044	0.46	0.939774	0.778032	ENSSSCG00000016690;ENSSSCG00000033041
ko00534	Glycosaminoglycan biosynthesis - heparan sulfate / heparin	0.001	0.0028	0.36	0.945386	0.778032	ENSSSCG00000026078
ko00592	alpha-Linolenic acid metabolism	0.001	0.0028	0.36	0.945386	0.778032	ENSSSCG00000023351
ko05235	PD-L1 expression and PD-1 checkpoint pathway in cancer	0.01	0.0152	0.66	0.945994	0.778032	ENSSSCG00000001703;ENSSSCG00000001952;ENSSSCG00000002383;ENSSSCG00000004943;ENSSSCG00000005503;ENSSSCG00000009002;ENSSSCG00000024771;ENSSSCG00000025537;ENSSSCG00000026587;ENSSSCG00000030957
ko04672	Intestinal immune network for IgA production	0.007	0.0117	0.6	0.953023	0.778032	ENSSSCG00000016009;ENSSSCG00000017330;ENSSSCG00000020970;ENSSSCG00000022246;ENSSSCG00000034973;ENSSSCG00000035078;ENSSSCG00000036521
ko04120	Ubiquitin mediated proteolysis	0.011	0.0171	0.65	0.960831	0.778032	ENSSSCG00000003628;ENSSSCG00000003949;ENSSSCG00000004032;ENSSSCG00000004695;ENSSSCG00000005186;ENSSSCG00000012110;ENSSSCG00000023379;ENSSSCG00000027529;ENSSSCG00000028327;ENSSSCG00000037263;ENSSSCG00000039703
ko05321	Inflammatory bowel disease	0.008	0.0134	0.6	0.962254	0.778032	ENSSSCG00000004576;ENSSSCG00000005503;ENSSSCG00000008090;ENSSSCG00000009002;ENSSSCG00000015037;ENSSSCG00000020970;ENSSSCG00000030957;ENSSSCG00000038073
ko04210	Apoptosis	0.0291	0.0388	0.75	0.963996	0.778032	ENSSSCG00000001516;ENSSSCG00000001770;ENSSSCG00000001952;ENSSSCG00000002383;ENSSSCG00000003600;ENSSSCG00000004943;ENSSSCG00000005838;ENSSSCG00000007522;ENSSSCG00000010448;ENSSSCG00000010948;ENSSSCG00000011171;ENSSSCG00000014924;ENSSSCG00000016101;ENSSSCG00000016216;ENSSSCG00000016714;ENSSSCG00000017330;ENSSSCG00000023437;ENSSSCG00000023666;ENSSSCG00000026041;ENSSSCG00000026454;ENSSSCG00000026655;…
ko04659	Th17 cell differentiation	0.011	0.0174	0.63	0.966377	0.778032	ENSSSCG00000001703;ENSSSCG00000001952;ENSSSCG00000002383;ENSSSCG00000004576;ENSSSCG00000013766;ENSSSCG00000013909;ENSSSCG00000020970;ENSSSCG00000029668;ENSSSCG00000030484;ENSSSCG00000030957;Sus_scrofa_newGene_4197
ko04940	Type I diabetes mellitus	0.007	0.0128	0.55	0.975687	0.778032	ENSSSCG00000001229;ENSSSCG00000008090;ENSSSCG00000008854;ENSSSCG00000010448;ENSSSCG00000016218;ENSSSCG00000024161;ENSSSCG00000037682
ko04130	SNARE interactions in vesicular transport	0.001	0.0036	0.28	0.976239	0.778032	ENSSSCG00000004125
ko05014	Amyotrophic lateral sclerosis	0.0281	0.0397	0.71	0.983485	0.778032	ENSSSCG00000001905;ENSSSCG00000002449;ENSSSCG00000002639;ENSSSCG00000004032;ENSSSCG00000005838;ENSSSCG00000006354;ENSSSCG00000009765;ENSSSCG00000010290;ENSSSCG00000013302;ENSSSCG00000013545;ENSSSCG00000016216;ENSSSCG00000016714;ENSSSCG00000017427;ENSSSCG00000017755;ENSSSCG00000022569;ENSSSCG00000023247;ENSSSCG00000023890;ENSSSCG00000024233;ENSSSCG00000026041;ENSSSCG00000027621;ENSSSCG00000029034;…
ko04658	Th1 and Th2 cell differentiation	0.008	0.0148	0.54	0.984407	0.778032	ENSSSCG00000001703;ENSSSCG00000001952;ENSSSCG00000002383;ENSSSCG00000004755;ENSSSCG00000009060;ENSSSCG00000027726;ENSSSCG00000029668;ENSSSCG00000030957
ko05332	Graft-versus-host disease	0.006	0.0121	0.5	0.984533	0.778032	ENSSSCG00000001229;ENSSSCG00000008090;ENSSSCG00000010448;ENSSSCG00000020970;ENSSSCG00000024161;ENSSSCG00000037682
ko04660	T cell receptor signaling pathway	0.009	0.0167	0.54	0.988645	0.778032	ENSSSCG00000001703;ENSSSCG00000001952;ENSSSCG00000002383;ENSSSCG00000004943;ENSSSCG00000008820;ENSSSCG00000017330;ENSSSCG00000020705;ENSSSCG00000025537;ENSSSCG00000030957
ko03440	Homologous recombination	0.001	0.0045	0.22	0.991613	0.778032	ENSSSCG00000029039
ko05330	Allograft rejection	0.005	0.0117	0.43	0.992782	0.778032	ENSSSCG00000001229;ENSSSCG00000010448;ENSSSCG00000024161;ENSSSCG00000035078;ENSSSCG00000037682
ko05322	Systemic lupus erythematosus	0.008	0.0162	0.5	0.993535	0.778032	ENSSSCG00000001422;ENSSSCG00000013551;ENSSSCG00000016859;ENSSSCG00000021411;ENSSSCG00000032769;ENSSSCG00000035078;ENSSSCG00000036702;ENSSSCG00000039615
ko00190	Oxidative phosphorylation	0.008	0.0163	0.49	0.99394	0.778032	ENSSSCG00000002449;ENSSSCG00000011893;ENSSSCG00000027621;ENSSSCG00000029034;ENSSSCG00000035612;ENSSSCG00000038384;ENSSSCG00000038826;ENSSSCG00000051187
ko05320	Autoimmune thyroid disease	0.005	0.0132	0.38	0.997659	0.778032	ENSSSCG00000001229;ENSSSCG00000010448;ENSSSCG00000024161;ENSSSCG00000035078;ENSSSCG00000037682
ko05168	Herpes simplex virus 1 infection	0.0341	0.0518	0.66	0.997929	0.778032	ENSSSCG00000001229;ENSSSCG00000001507;ENSSSCG00000001516;ENSSSCG00000001952;ENSSSCG00000002932;ENSSSCG00000005838;ENSSSCG00000008496;ENSSSCG00000009002;ENSSSCG00000009881;ENSSSCG00000010448;ENSSSCG00000013551;ENSSSCG00000013632;ENSSSCG00000013746;ENSSSCG00000015549;ENSSSCG00000015644;ENSSSCG00000015897;ENSSSCG00000016714;ENSSSCG00000017705;ENSSSCG00000017723;ENSSSCG00000020970;ENSSSCG00000023596;…
ko03015	mRNA surveillance pathway	0.003	0.011	0.27	0.999175	0.778032	ENSSSCG00000008712;ENSSSCG00000009338;ENSSSCG00000038505
ko03008	Ribosome biogenesis in eukaryotes	0.002	0.0095	0.21	0.999475	0.778032	ENSSSCG00000002753;ENSSSCG00000013304
ko05310	Asthma	0.002	0.0096	0.21	0.999523	0.778032	ENSSSCG00000035078;ENSSSCG00000044762
ko03040	Spliceosome	0.002	0.0157	0.13	0.999999	0.778032	ENSSSCG00000004008;ENSSSCG00000029160
ko03013	RNA transport	0.003	0.0197	0.15	1	0.778032	ENSSSCG00000014881;ENSSSCG00000017054;ENSSSCG00000017066
ko03410	Base excision repair	0.004	0.028	0.14	1	0.778032	ENSSSCG00000004829;ENSSSCG00000015175;ENSSSCG00000038307;ENSSSCG00000041499
ko03010	Ribosome	0.001	0.0231	0.04	1	0.778032	ENSSSCG00000031661
ko04740	Olfactory transduction	0.008	0.1369	0.06	1	0.778032	ENSSSCG00000003663;ENSSSCG00000009123;ENSSSCG00000009250;ENSSSCG00000009956;ENSSSCG00000014852;ENSSSCG00000023924;ENSSSCG00000036418;ENSSSCG00000037241

## Sheet: BF0d VS IMF0d
ID	Description	GeneRatio	BgRatio	enrich_factor	pvalue	qvalue	geneID
ko04110	Cell cycle	0.0599	0.0134	4.45	4.04e-11	9.78e-09	ENSSSCG00000000265;ENSSSCG00000003861;ENSSSCG00000003876;ENSSSCG00000003949;ENSSSCG00000004466;ENSSSCG00000004588;ENSSSCG00000004782;ENSSSCG00000006095;ENSSSCG00000006273;ENSSSCG00000007151;ENSSSCG00000007268;ENSSSCG00000010122;ENSSSCG00000010214;ENSSSCG00000011624;ENSSSCG00000012307;ENSSSCG00000015215;ENSSSCG00000017032;ENSSSCG00000017471;ENSSSCG00000022823;ENSSSCG00000025488;ENSSSCG00000026748;…
ko05160	Hepatitis C	0.0532	0.0167	3.18	4.39e-07	5.31e-05	ENSSSCG00000001952;ENSSSCG00000002002;ENSSSCG00000003909;ENSSSCG00000007268;ENSSSCG00000007718;ENSSSCG00000008496;ENSSSCG00000008648;ENSSSCG00000009881;ENSSSCG00000010451;ENSSSCG00000010452;ENSSSCG00000010454;ENSSSCG00000012076;ENSSSCG00000012077;ENSSSCG00000012853;ENSSSCG00000015549;ENSSSCG00000016057;ENSSSCG00000023743;ENSSSCG00000032474;ENSSSCG00000032710;ENSSSCG00000036956;ENSSSCG00000037900;…
ko04512	ECM-receptor interaction	0.0399	0.0121	3.31	7.1e-06	0.000572917	ENSSSCG00000005494;ENSSSCG00000006524;ENSSSCG00000009216;ENSSSCG00000009526;ENSSSCG00000012572;ENSSSCG00000013916;ENSSSCG00000014117;ENSSSCG00000015507;ENSSSCG00000016009;ENSSSCG00000016848;ENSSSCG00000017022;ENSSSCG00000017578;ENSSSCG00000022204;ENSSSCG00000023611;ENSSSCG00000034767;ENSSSCG00000036237;ENSSSCG00000037430;ENSSSCG00000038801
ko05206	MicroRNAs in cancer	0.0466	0.0168	2.77	2.12e-05	0.00128483	ENSSSCG00000003909;ENSSSCG00000004969;ENSSSCG00000005494;ENSSSCG00000006095;ENSSSCG00000006530;ENSSSCG00000007151;ENSSSCG00000007268;ENSSSCG00000007541;ENSSSCG00000013008;ENSSSCG00000015507;ENSSSCG00000015579;ENSSSCG00000022101;ENSSSCG00000023611;ENSSSCG00000026257;ENSSSCG00000031888;ENSSSCG00000032710;ENSSSCG00000033844;ENSSSCG00000034763;ENSSSCG00000036520;ENSSSCG00000037900;ENSSSCG00000038509
ko05164	Influenza A	0.0488	0.0187	2.61	3.46e-05	0.00146362	ENSSSCG00000001912;ENSSSCG00000001952;ENSSSCG00000002002;ENSSSCG00000003909;ENSSSCG00000005203;ENSSSCG00000008090;ENSSSCG00000008496;ENSSSCG00000008648;ENSSSCG00000008953;ENSSSCG00000009881;ENSSSCG00000012076;ENSSSCG00000012077;ENSSSCG00000012853;ENSSSCG00000013655;ENSSSCG00000013940;ENSSSCG00000015549;ENSSSCG00000015897;ENSSSCG00000016057;ENSSSCG00000017705;ENSSSCG00000032474;ENSSSCG00000036956;…
ko04151	PI3K-Akt signaling pathway	0.0754	0.0361	2.09	3.63e-05	0.00146362	ENSSSCG00000003909;ENSSSCG00000005494;ENSSSCG00000006095;ENSSSCG00000006524;ENSSSCG00000006530;ENSSSCG00000007541;ENSSSCG00000008963;ENSSSCG00000009216;ENSSSCG00000012572;ENSSSCG00000013566;ENSSSCG00000013916;ENSSSCG00000014117;ENSSSCG00000015403;ENSSSCG00000015507;ENSSSCG00000016009;ENSSSCG00000016866;ENSSSCG00000016878;ENSSSCG00000017578;ENSSSCG00000017991;ENSSSCG00000021443;ENSSSCG00000022101;…
ko04114	Oocyte meiosis	0.0377	0.0131	2.89	7.6e-05	0.00262827	ENSSSCG00000000265;ENSSSCG00000001808;ENSSSCG00000003949;ENSSSCG00000004077;ENSSSCG00000004588;ENSSSCG00000006095;ENSSSCG00000007493;ENSSSCG00000010214;ENSSSCG00000011207;ENSSSCG00000013311;ENSSSCG00000017032;ENSSSCG00000023437;ENSSSCG00000026748;ENSSSCG00000029326;ENSSSCG00000030469;ENSSSCG00000036256;ENSSSCG00000038410
ko04914	Progesterone-mediated oocyte maturation	0.031	0.0097	3.2	0.000105586	0.00319537	ENSSSCG00000001808;ENSSSCG00000003909;ENSSSCG00000004588;ENSSSCG00000007151;ENSSSCG00000007493;ENSSSCG00000010214;ENSSSCG00000012307;ENSSSCG00000013388;ENSSSCG00000026748;ENSSSCG00000029326;ENSSSCG00000029509;ENSSSCG00000030469;ENSSSCG00000036256;ENSSSCG00000038410
ko05165	Human papillomavirus infection	0.071	0.0352	2.02	0.000121191	0.00326011	ENSSSCG00000002002;ENSSSCG00000003909;ENSSSCG00000005494;ENSSSCG00000006095;ENSSSCG00000006524;ENSSSCG00000006780;ENSSSCG00000007268;ENSSSCG00000008496;ENSSSCG00000009216;ENSSSCG00000012076;ENSSSCG00000012077;ENSSSCG00000012572;ENSSSCG00000013916;ENSSSCG00000014117;ENSSSCG00000014904;ENSSSCG00000015507;ENSSSCG00000015579;ENSSSCG00000016009;ENSSSCG00000016057;ENSSSCG00000016628;ENSSSCG00000017118;…
ko03030	DNA replication	0.0177	0.0038	4.72	0.000220641	0.00534183	ENSSSCG00000003216;ENSSSCG00000006273;ENSSSCG00000011624;ENSSSCG00000012997;ENSSSCG00000022823;ENSSSCG00000025488;ENSSSCG00000032180;ENSSSCG00000033051
ko04924	Renin secretion	0.0244	0.0073	3.33	0.000403982	0.00889147	ENSSSCG00000007058;ENSSSCG00000009250;ENSSSCG00000010325;ENSSSCG00000013388;ENSSSCG00000016672;ENSSSCG00000017296;ENSSSCG00000020695;ENSSSCG00000023437;ENSSSCG00000024439;ENSSSCG00000033190;ENSSSCG00000038557
ko04218	Cellular senescence	0.0421	0.0179	2.35	0.000449623	0.00907133	ENSSSCG00000000739;ENSSSCG00000003909;ENSSSCG00000004588;ENSSSCG00000006095;ENSSSCG00000007268;ENSSSCG00000007366;ENSSSCG00000007477;ENSSSCG00000008090;ENSSSCG00000008953;ENSSSCG00000010214;ENSSSCG00000012307;ENSSSCG00000013311;ENSSSCG00000015215;ENSSSCG00000021310;ENSSSCG00000023437;ENSSSCG00000025698;ENSSSCG00000029326;ENSSSCG00000032710;ENSSSCG00000037900
ko04115	p53 signaling pathway	0.0266	0.0087	3.06	0.00050339	0.00937487	ENSSSCG00000000002;ENSSSCG00000000292;ENSSSCG00000004588;ENSSSCG00000006095;ENSSSCG00000008586;ENSSSCG00000010214;ENSSSCG00000015215;ENSSSCG00000025698;ENSSSCG00000029326;ENSSSCG00000031741;ENSSSCG00000035891;ENSSSCG00000037900
ko05200	Pathways in cancer	0.0887	0.0522	1.7	0.00067736	0.0117137	ENSSSCG00000001912;ENSSSCG00000001952;ENSSSCG00000002829;ENSSSCG00000003909;ENSSSCG00000004766;ENSSSCG00000006095;ENSSSCG00000006780;ENSSSCG00000007058;ENSSSCG00000007268;ENSSSCG00000007541;ENSSSCG00000008250;ENSSSCG00000008509;ENSSSCG00000008953;ENSSSCG00000009148;ENSSSCG00000010199;ENSSSCG00000010949;ENSSSCG00000011579;ENSSSCG00000012572;ENSSSCG00000012885;ENSSSCG00000015403;ENSSSCG00000015579;…
ko04923	Regulation of lipolysis in adipocytes	0.02	0.0058	3.42	0.00111098	0.0148705	ENSSSCG00000003909;ENSSSCG00000008888;ENSSSCG00000009250;ENSSSCG00000010429;ENSSSCG00000013388;ENSSSCG00000013566;ENSSSCG00000015579;ENSSSCG00000034763;ENSSSCG00000040681
ko04022	cGMP-PKG signaling pathway	0.0377	0.0164	2.3	0.00116701	0.0148705	ENSSSCG00000000573;ENSSSCG00000007058;ENSSSCG00000007231;ENSSSCG00000007477;ENSSSCG00000009250;ENSSSCG00000010325;ENSSSCG00000010330;ENSSSCG00000010429;ENSSSCG00000011867;ENSSSCG00000013388;ENSSSCG00000013566;ENSSSCG00000017991;ENSSSCG00000020720;ENSSSCG00000023084;ENSSSCG00000023437;ENSSSCG00000034763;ENSSSCG00000037241
ko03460	Fanconi anemia pathway	0.02	0.0057	3.48	0.000979321	0.0148705	ENSSSCG00000001816;ENSSSCG00000004766;ENSSSCG00000010923;ENSSSCG00000011563;ENSSSCG00000017571;ENSSSCG00000022101;ENSSSCG00000022149;ENSSSCG00000025703;ENSSSCG00000040905
ko04668	TNF signaling pathway	0.031	0.0121	2.57	0.00104387	0.0148705	ENSSSCG00000001952;ENSSSCG00000003909;ENSSSCG00000004154;ENSSSCG00000006862;ENSSSCG00000008957;ENSSSCG00000008959;ENSSSCG00000013655;ENSSSCG00000015579;ENSSSCG00000016254;ENSSSCG00000017705;ENSSSCG00000020705;ENSSSCG00000032474;ENSSSCG00000036956;ENSSSCG00000038073
ko04621	NOD-like receptor signaling pathway	0.0421	0.0192	2.2	0.00105382	0.0148705	ENSSSCG00000001952;ENSSSCG00000002002;ENSSSCG00000003600;ENSSSCG00000004154;ENSSSCG00000007058;ENSSSCG00000008340;ENSSSCG00000008953;ENSSSCG00000008959;ENSSSCG00000009881;ENSSSCG00000012853;ENSSSCG00000013311;ENSSSCG00000013940;ENSSSCG00000015549;ENSSSCG00000016057;ENSSSCG00000017705;ENSSSCG00000023437;ENSSSCG00000024973;ENSSSCG00000038073;ENSSSCG00000046640
ko05219	Bladder cancer	0.0155	0.004	3.92	0.00173817	0.021041	ENSSSCG00000002829;ENSSSCG00000007268;ENSSSCG00000008953;ENSSSCG00000010949;ENSSSCG00000014362;ENSSSCG00000032710;ENSSSCG00000037900
ko04062	Chemokine signaling pathway	0.0377	0.0176	2.14	0.00248514	0.0273538	ENSSSCG00000001952;ENSSSCG00000003909;ENSSSCG00000007058;ENSSSCG00000008953;ENSSSCG00000008957;ENSSSCG00000008959;ENSSSCG00000012034;ENSSSCG00000014310;ENSSSCG00000014852;ENSSSCG00000016057;ENSSSCG00000016254;ENSSSCG00000017705;ENSSSCG00000017991;ENSSSCG00000028092;ENSSSCG00000032474;ENSSSCG00000044762;Sus_scrofa_newGene_677
ko00240	Pyrimidine metabolism	0.02	0.0065	3.06	0.00248563	0.0273538	ENSSSCG00000004193;ENSSSCG00000004291;ENSSSCG00000008647;ENSSSCG00000021259;ENSSSCG00000025783;ENSSSCG00000028210;ENSSSCG00000030388;ENSSSCG00000031741;ENSSSCG00000037120
ko05167	Kaposi sarcoma-associated herpesvirus infection	0.0421	0.0208	2.03	0.00264845	0.0278785	ENSSSCG00000001952;ENSSSCG00000002002;ENSSSCG00000003909;ENSSSCG00000007268;ENSSSCG00000007477;ENSSSCG00000008496;ENSSSCG00000008953;ENSSSCG00000008959;ENSSSCG00000009148;ENSSSCG00000012853;ENSSSCG00000013551;ENSSSCG00000013655;ENSSSCG00000015579;ENSSSCG00000016057;ENSSSCG00000017991;ENSSSCG00000023437;ENSSSCG00000028092;ENSSSCG00000032710;ENSSSCG00000037900
ko04510	Focal adhesion	0.0443	0.0224	1.98	0.00282266	0.0284742	ENSSSCG00000003909;ENSSSCG00000005494;ENSSSCG00000006524;ENSSSCG00000007231;ENSSSCG00000007541;ENSSSCG00000009216;ENSSSCG00000009526;ENSSSCG00000011867;ENSSSCG00000012572;ENSSSCG00000013916;ENSSSCG00000014117;ENSSSCG00000015403;ENSSSCG00000015507;ENSSSCG00000016009;ENSSSCG00000017578;ENSSSCG00000023611;ENSSSCG00000034767;ENSSSCG00000036237;ENSSSCG00000037430;ENSSSCG00000037900
ko04360	Axon guidance	0.0377	0.018	2.09	0.00313628	0.0303724	ENSSSCG00000003909;ENSSSCG00000006530;ENSSSCG00000007477;ENSSSCG00000012787;ENSSSCG00000014430;ENSSSCG00000015399;ENSSSCG00000016295;ENSSSCG00000017012;ENSSSCG00000017095;ENSSSCG00000021562;ENSSSCG00000021874;ENSSSCG00000023165;ENSSSCG00000025826;ENSSSCG00000026130;ENSSSCG00000029621;ENSSSCG00000032728;ENSSSCG00000036520
ko03440	Homologous recombination	0.0155	0.0045	3.41	0.00396553	0.0357532	ENSSSCG00000001816;ENSSSCG00000003216;ENSSSCG00000003905;ENSSSCG00000004766;ENSSSCG00000016170;ENSSSCG00000017571;ENSSSCG00000022101
ko05226	Gastric cancer	0.0333	0.0154	2.16	0.00409152	0.0357532	ENSSSCG00000003909;ENSSSCG00000006095;ENSSSCG00000006780;ENSSSCG00000007268;ENSSSCG00000008250;ENSSSCG00000009148;ENSSSCG00000012885;ENSSSCG00000015403;ENSSSCG00000016628;ENSSSCG00000016878;ENSSSCG00000017118;ENSSSCG00000024954;ENSSSCG00000032710;ENSSSCG00000033001;ENSSSCG00000037900
ko04933	AGE-RAGE signaling pathway in diabetic complications	0.0266	0.0111	2.4	0.00413493	0.0357532	ENSSSCG00000002829;ENSSSCG00000003909;ENSSSCG00000006862;ENSSSCG00000007058;ENSSSCG00000008090;ENSSSCG00000008953;ENSSSCG00000012572;ENSSSCG00000013655;ENSSSCG00000016057;ENSSSCG00000022447;ENSSSCG00000025698;ENSSSCG00000037900
ko04657	IL-17 signaling pathway	0.0244	0.0099	2.47	0.00485324	0.0405171	ENSSSCG00000001952;ENSSSCG00000004154;ENSSSCG00000005638;ENSSSCG00000008953;ENSSSCG00000008957;ENSSSCG00000008959;ENSSSCG00000015579;ENSSSCG00000016254;ENSSSCG00000031616;ENSSSCG00000032474;ENSSSCG00000044762
ko05222	Small cell lung cancer	0.0244	0.01	2.44	0.00523459	0.0422441	ENSSSCG00000001952;ENSSSCG00000003909;ENSSSCG00000006095;ENSSSCG00000007268;ENSSSCG00000012572;ENSSSCG00000015579;ENSSSCG00000017578;ENSSSCG00000021161;ENSSSCG00000032710;ENSSSCG00000034767;ENSSSCG00000037900
ko04390	Hippo signaling pathway	0.0333	0.016	2.08	0.00580709	0.0453525	ENSSSCG00000004192;ENSSSCG00000006780;ENSSSCG00000008250;ENSSSCG00000008963;ENSSSCG00000009148;ENSSSCG00000014904;ENSSSCG00000016628;ENSSSCG00000024954;ENSSSCG00000025698;ENSSSCG00000029621;ENSSSCG00000033001;ENSSSCG00000037900;ENSSSCG00000038811;ENSSSCG00000039875;ENSSSCG00000040486
ko05412	Arrhythmogenic right ventricular cardiomyopathy	0.02	0.0075	2.66	0.0064701	0.0489514	ENSSSCG00000003722;ENSSSCG00000008250;ENSSSCG00000009148;ENSSSCG00000016009;ENSSSCG00000017578;ENSSSCG00000020785;ENSSSCG00000025532;ENSSSCG00000034767;ENSSSCG00000036237
ko04068	FoxO signaling pathway	0.0288	0.0139	2.07	0.0102041	0.0748628	ENSSSCG00000003909;ENSSSCG00000004588;ENSSSCG00000012307;ENSSSCG00000013566;ENSSSCG00000016925;ENSSSCG00000021443;ENSSSCG00000024388;ENSSSCG00000026748;ENSSSCG00000029326;ENSSSCG00000029849;ENSSSCG00000034763;ENSSSCG00000037900;ENSSSCG00000040317
ko04310	Wnt signaling pathway	0.0355	0.0189	1.88	0.0113793	0.0787138	ENSSSCG00000001826;ENSSSCG00000006780;ENSSSCG00000007058;ENSSSCG00000007477;ENSSSCG00000009148;ENSSSCG00000010529;ENSSSCG00000011495;ENSSSCG00000012885;ENSSSCG00000016018;ENSSSCG00000016628;ENSSSCG00000028995;ENSSSCG00000032094;ENSSSCG00000032240;ENSSSCG00000033001;ENSSSCG00000037900;ENSSSCG00000039875
ko04061	Viral protein interaction with cytokine and cytokine receptor	0.02	0.0082	2.43	0.0113673	0.0787138	ENSSSCG00000008953;ENSSSCG00000008957;ENSSSCG00000008959;ENSSSCG00000014310;ENSSSCG00000016254;ENSSSCG00000017705;ENSSSCG00000029668;ENSSSCG00000032474;ENSSSCG00000044762
ko04934	Cushing syndrome	0.031	0.0159	1.95	0.012785	0.0859809	ENSSSCG00000003876;ENSSSCG00000006095;ENSSSCG00000006780;ENSSSCG00000007058;ENSSSCG00000007268;ENSSSCG00000009148;ENSSSCG00000014097;ENSSSCG00000016628;ENSSSCG00000023437;ENSSSCG00000031321;ENSSSCG00000032710;ENSSSCG00000033001;ENSSSCG00000034266;ENSSSCG00000037900
ko04371	Apelin signaling pathway	0.031	0.0162	1.91	0.0148441	0.0967702	ENSSSCG00000003022;ENSSSCG00000004192;ENSSSCG00000007058;ENSSSCG00000007231;ENSSSCG00000009216;ENSSSCG00000011867;ENSSSCG00000013311;ENSSSCG00000013388;ENSSSCG00000017991;ENSSSCG00000023437;ENSSSCG00000025698;ENSSSCG00000028092;ENSSSCG00000033958;ENSSSCG00000037900
ko04622	RIG-I-like receptor signaling pathway	0.02	0.0086	2.32	0.0151887	0.0967702	ENSSSCG00000001952;ENSSSCG00000003729;ENSSSCG00000008953;ENSSSCG00000012853;ENSSSCG00000015897;ENSSSCG00000016918;ENSSSCG00000017416;ENSSSCG00000032474;ENSSSCG00000040575
ko05218	Melanoma	0.0177	0.0072	2.46	0.015611	0.0969107	ENSSSCG00000003909;ENSSSCG00000007268;ENSSSCG00000007541;ENSSSCG00000015403;ENSSSCG00000016878;ENSSSCG00000024954;ENSSSCG00000032710;ENSSSCG00000037900
ko04010	MAPK signaling pathway	0.051	0.0317	1.61	0.0168532	0.0995183	ENSSSCG00000006160;ENSSSCG00000006530;ENSSSCG00000007151;ENSSSCG00000007541;ENSSSCG00000008090;ENSSSCG00000008509;ENSSSCG00000008963;ENSSSCG00000013566;ENSSSCG00000014127;ENSSSCG00000014852;ENSSSCG00000015403;ENSSSCG00000015850;ENSSSCG00000016878;ENSSSCG00000016918;ENSSSCG00000020705;ENSSSCG00000024954;ENSSSCG00000025532;ENSSSCG00000026257;ENSSSCG00000031321;ENSSSCG00000034266;ENSSSCG00000035293;…
ko05224	Breast cancer	0.0288	0.0148	1.94	0.0165041	0.0995183	ENSSSCG00000003909;ENSSSCG00000006780;ENSSSCG00000007268;ENSSSCG00000009148;ENSSSCG00000012885;ENSSSCG00000016628;ENSSSCG00000016878;ENSSSCG00000022101;ENSSSCG00000024954;ENSSSCG00000032710;ENSSSCG00000033001;ENSSSCG00000037900;ENSSSCG00000038509
ko04921	Oxytocin signaling pathway	0.0288	0.0154	1.87	0.0221124	0.127465	ENSSSCG00000007058;ENSSSCG00000007231;ENSSSCG00000007477;ENSSSCG00000009815;ENSSSCG00000011111;ENSSSCG00000011867;ENSSSCG00000015579;ENSSSCG00000017991;ENSSSCG00000023437;ENSSSCG00000025532;ENSSSCG00000033958;ENSSSCG00000037241;ENSSSCG00000037900
ko04530	Tight junction	0.0333	0.0189	1.76	0.0237428	0.13368	ENSSSCG00000004366;ENSSSCG00000004367;ENSSSCG00000007718;ENSSSCG00000009111;ENSSSCG00000011884;ENSSSCG00000012034;ENSSSCG00000014904;ENSSSCG00000016918;ENSSSCG00000023743;ENSSSCG00000027407;ENSSSCG00000029860;ENSSSCG00000035537;ENSSSCG00000037900;ENSSSCG00000040904;ENSSSCG00000041667
ko05166	Human T-cell leukemia virus 1 infection	0.0466	0.0294	1.59	0.0247743	0.136318	ENSSSCG00000000265;ENSSSCG00000001952;ENSSSCG00000003876;ENSSSCG00000003909;ENSSSCG00000003949;ENSSSCG00000004588;ENSSSCG00000004687;ENSSSCG00000004782;ENSSSCG00000006095;ENSSSCG00000007268;ENSSSCG00000007477;ENSSSCG00000013655;ENSSSCG00000015215;ENSSSCG00000016918;ENSSSCG00000017032;ENSSSCG00000017118;ENSSSCG00000029668;ENSSSCG00000032710;ENSSSCG00000036256;ENSSSCG00000037900;ENSSSCG00000038879
ko04625	C-type lectin receptor signaling pathway	0.0244	0.0127	1.93	0.0276499	0.14876	ENSSSCG00000001952;ENSSSCG00000002002;ENSSSCG00000003909;ENSSSCG00000007477;ENSSSCG00000013311;ENSSSCG00000013940;ENSSSCG00000015579;ENSSSCG00000016057;ENSSSCG00000023437;ENSSSCG00000031487;ENSSSCG00000038879
ko04670	Leukocyte transendothelial migration	0.0222	0.0113	1.97	0.0307836	0.161441	ENSSSCG00000002829;ENSSSCG00000003909;ENSSSCG00000006862;ENSSSCG00000007718;ENSSSCG00000008250;ENSSSCG00000013655;ENSSSCG00000016009;ENSSSCG00000023743;ENSSSCG00000040904;ENSSSCG00000041667
ko05225	Hepatocellular carcinoma	0.0288	0.0162	1.78	0.0316561	0.161441	ENSSSCG00000003909;ENSSSCG00000006780;ENSSSCG00000007268;ENSSSCG00000009148;ENSSSCG00000012885;ENSSSCG00000015403;ENSSSCG00000016628;ENSSSCG00000017118;ENSSSCG00000032580;ENSSSCG00000032710;ENSSSCG00000033001;ENSSSCG00000035293;ENSSSCG00000037900
ko00430	Taurine and hypotaurine metabolism	0.0067	0.0016	4.2	0.0320075	0.161441	ENSSSCG00000010055;ENSSSCG00000014219;ENSSSCG00000033018
ko04623	Cytosolic DNA-sensing pathway	0.0155	0.0069	2.24	0.0358202	0.173595	ENSSSCG00000001952;ENSSSCG00000005203;ENSSSCG00000007508;ENSSSCG00000012853;ENSSSCG00000017705;ENSSSCG00000021383;ENSSSCG00000032474
ko05162	Measles	0.0355	0.0217	1.64	0.0358511	0.173595	ENSSSCG00000001952;ENSSSCG00000002002;ENSSSCG00000003909;ENSSSCG00000004154;ENSSSCG00000006095;ENSSSCG00000008090;ENSSSCG00000008496;ENSSSCG00000009881;ENSSSCG00000012076;ENSSSCG00000012077;ENSSSCG00000012853;ENSSSCG00000015897;ENSSSCG00000016057;ENSSSCG00000029668;ENSSSCG00000037900;ENSSSCG00000046640
ko05140	Leishmaniasis	0.0177	0.0085	2.09	0.0375369	0.178194	ENSSSCG00000001952;ENSSSCG00000008090;ENSSSCG00000013551;ENSSSCG00000015579;ENSSSCG00000016009;ENSSSCG00000016057;ENSSSCG00000031380;ENSSSCG00000040401
ko04810	Regulation of actin cytoskeleton	0.0377	0.0244	1.54	0.050179	0.229219	ENSSSCG00000003909;ENSSSCG00000005358;ENSSSCG00000006475;ENSSSCG00000007231;ENSSSCG00000007541;ENSSSCG00000009448;ENSSSCG00000009526;ENSSSCG00000011867;ENSSSCG00000012034;ENSSSCG00000014088;ENSSSCG00000016009;ENSSSCG00000016878;ENSSSCG00000017054;ENSSSCG00000017578;ENSSSCG00000024954;ENSSSCG00000027407;ENSSSCG00000036237
ko05202	Transcriptional misregulation in cancer	0.0377	0.0244	1.54	0.050179	0.229219	ENSSSCG00000001561;ENSSSCG00000001912;ENSSSCG00000002507;ENSSSCG00000003876;ENSSSCG00000005166;ENSSSCG00000005385;ENSSSCG00000007541;ENSSSCG00000008953;ENSSSCG00000011579;ENSSSCG00000013316;ENSSSCG00000016698;ENSSSCG00000028997;ENSSSCG00000029227;ENSSSCG00000029668;ENSSSCG00000035537;ENSSSCG00000040607;ENSSSCG00000040728
ko05169	Epstein-Barr virus infection	0.0421	0.0284	1.48	0.0552455	0.243373	ENSSSCG00000001952;ENSSSCG00000002002;ENSSSCG00000003909;ENSSSCG00000004154;ENSSSCG00000004687;ENSSSCG00000006095;ENSSSCG00000007268;ENSSSCG00000008496;ENSSSCG00000009881;ENSSSCG00000012853;ENSSSCG00000013655;ENSSSCG00000016057;ENSSSCG00000025783;ENSSSCG00000032474;ENSSSCG00000032710;ENSSSCG00000037900;ENSSSCG00000038879;ENSSSCG00000040575;ENSSSCG00000046640
ko04540	Gap junction	0.0177	0.0092	1.93	0.055288	0.243373	ENSSSCG00000002639;ENSSSCG00000007058;ENSSSCG00000007541;ENSSSCG00000009250;ENSSSCG00000010214;ENSSSCG00000010429;ENSSSCG00000013311;ENSSSCG00000023437
ko04380	Osteoclast differentiation	0.0244	0.0142	1.71	0.0569348	0.243961	ENSSSCG00000001952;ENSSSCG00000002002;ENSSSCG00000003909;ENSSSCG00000007477;ENSSSCG00000008090;ENSSSCG00000011579;ENSSSCG00000016057;ENSSSCG00000028461;ENSSSCG00000031616;ENSSSCG00000036956;ENSSSCG00000038879
ko05205	Proteoglycans in cancer	0.0333	0.0213	1.56	0.057437	0.243961	ENSSSCG00000002829;ENSSSCG00000003909;ENSSSCG00000006780;ENSSSCG00000009237;ENSSSCG00000010948;ENSSSCG00000011884;ENSSSCG00000012034;ENSSSCG00000014362;ENSSSCG00000015403;ENSSSCG00000016628;ENSSSCG00000023437;ENSSSCG00000033001;ENSSSCG00000035293;ENSSSCG00000037900;Sus_scrofa_newGene_156
ko05216	Thyroid cancer	0.0089	0.0034	2.64	0.0630492	0.263182	ENSSSCG00000009148;ENSSSCG00000010199;ENSSSCG00000011579;ENSSSCG00000037900
ko04930	Type II diabetes mellitus	0.0111	0.0049	2.24	0.0707995	0.280999	ENSSSCG00000003909;ENSSSCG00000008261;ENSSSCG00000013566;ENSSSCG00000034763;ENSSSCG00000036956
ko01522	Endocrine resistance	0.0177	0.0097	1.83	0.070781	0.280999	ENSSSCG00000002829;ENSSSCG00000003876;ENSSSCG00000003909;ENSSSCG00000007268;ENSSSCG00000014362;ENSSSCG00000032710;ENSSSCG00000037900;ENSSSCG00000038509
ko03320	PPAR signaling pathway	0.0177	0.0097	1.83	0.070781	0.280999	ENSSSCG00000004643;ENSSSCG00000007435;ENSSSCG00000011477;ENSSSCG00000011579;ENSSSCG00000024872;ENSSSCG00000036883;ENSSSCG00000040631;ENSSSCG00000040681
ko05215	Prostate cancer	0.0177	0.0098	1.81	0.0741675	0.289619	ENSSSCG00000001952;ENSSSCG00000003909;ENSSSCG00000006095;ENSSSCG00000007268;ENSSSCG00000007541;ENSSSCG00000009148;ENSSSCG00000032710;ENSSSCG00000037900
ko04620	Toll-like receptor signaling pathway	0.0222	0.0134	1.66	0.0792747	0.300549	ENSSSCG00000001952;ENSSSCG00000003909;ENSSSCG00000006580;ENSSSCG00000008953;ENSSSCG00000009216;ENSSSCG00000012853;ENSSSCG00000016057;ENSSSCG00000017705;ENSSSCG00000020705;ENSSSCG00000032474
ko04960	Aldosterone-regulated sodium reabsorption	0.0089	0.0037	2.42	0.0810451	0.300549	ENSSSCG00000003909;ENSSSCG00000008038;ENSSSCG00000013566;ENSSSCG00000021443
ko04929	GnRH secretion	0.0133	0.0067	1.98	0.0819324	0.300549	ENSSSCG00000003909;ENSSSCG00000007058;ENSSSCG00000009216;ENSSSCG00000014852;ENSSSCG00000023437;ENSSSCG00000034266
ko05134	Legionellosis	0.0133	0.0067	1.98	0.0819324	0.300549	ENSSSCG00000001952;ENSSSCG00000008953;ENSSSCG00000008959;ENSSSCG00000013551;ENSSSCG00000024388;ENSSSCG00000040401
ko04974	Protein digestion and absorption	0.02	0.0119	1.68	0.0874744	0.315726	ENSSSCG00000002032;ENSSSCG00000011723;ENSSSCG00000011973;ENSSSCG00000012572;ENSSSCG00000012651;ENSSSCG00000015894;ENSSSCG00000025423;ENSSSCG00000025858;ENSSSCG00000037430
ko04970	Salivary secretion	0.0177	0.0102	1.74	0.0886779	0.315726	ENSSSCG00000002980;ENSSSCG00000007058;ENSSSCG00000009250;ENSSSCG00000010325;ENSSSCG00000010429;ENSSSCG00000023084;ENSSSCG00000023437;ENSSSCG00000033958
ko05161	Hepatitis B	0.0266	0.0173	1.54	0.0916317	0.321515	ENSSSCG00000001952;ENSSSCG00000003909;ENSSSCG00000006095;ENSSSCG00000007268;ENSSSCG00000007477;ENSSSCG00000008953;ENSSSCG00000012853;ENSSSCG00000015897;ENSSSCG00000016057;ENSSSCG00000016918;ENSSSCG00000032710;ENSSSCG00000040486
ko05203	Viral carcinogenesis	0.0288	0.0195	1.48	0.102135	0.353249	ENSSSCG00000001952;ENSSSCG00000002002;ENSSSCG00000003909;ENSSSCG00000003949;ENSSSCG00000006095;ENSSSCG00000008496;ENSSSCG00000010214;ENSSSCG00000012853;ENSSSCG00000013551;ENSSSCG00000015215;ENSSSCG00000016263;ENSSSCG00000037900;ENSSSCG00000047083
ko04060	Cytokine-cytokine receptor interaction	0.0399	0.029	1.38	0.105026	0.357813	ENSSSCG00000005203;ENSSSCG00000008090;ENSSSCG00000008953;ENSSSCG00000008957;ENSSSCG00000008959;ENSSSCG00000010376;ENSSSCG00000010974;ENSSSCG00000014310;ENSSSCG00000015487;ENSSSCG00000016254;ENSSSCG00000016866;ENSSSCG00000017705;ENSSSCG00000029621;ENSSSCG00000029668;ENSSSCG00000032474;ENSSSCG00000032795;ENSSSCG00000038610;ENSSSCG00000044762
ko04610	Complement and coagulation cascades	0.0155	0.0089	1.74	0.10641	0.357813	ENSSSCG00000001427;ENSSSCG00000011806;ENSSSCG00000013418;ENSSSCG00000013551;ENSSSCG00000022447;ENSSSCG00000024914;ENSSSCG00000025698
ko04140	Autophagy - animal	0.0244	0.016	1.52	0.108583	0.360115	ENSSSCG00000001826;ENSSSCG00000003600;ENSSSCG00000003909;ENSSSCG00000009815;ENSSSCG00000010948;ENSSSCG00000010949;ENSSSCG00000022202;ENSSSCG00000023437;ENSSSCG00000024388;ENSSSCG00000031888;ENSSSCG00000034763
ko05214	Glioma	0.0133	0.0074	1.79	0.117134	0.383228	ENSSSCG00000003909;ENSSSCG00000007268;ENSSSCG00000007541;ENSSSCG00000011111;ENSSSCG00000032710;ENSSSCG00000037900
ko04713	Circadian entrainment	0.0177	0.011	1.62	0.122266	0.385791	ENSSSCG00000007058;ENSSSCG00000009250;ENSSSCG00000010429;ENSSSCG00000016672;ENSSSCG00000023437;ENSSSCG00000028092;ENSSSCG00000033958;ENSSSCG00000034266
ko01524	Platinum drug resistance	0.0133	0.0075	1.77	0.122698	0.385791	ENSSSCG00000003909;ENSSSCG00000017473;ENSSSCG00000022101;ENSSSCG00000025703;ENSSSCG00000032580;ENSSSCG00000040486
ko05212	Pancreatic cancer	0.0133	0.0075	1.77	0.122698	0.385791	ENSSSCG00000003909;ENSSSCG00000004766;ENSSSCG00000007268;ENSSSCG00000016057;ENSSSCG00000032710;ENSSSCG00000037900
ko00760	Nicotinate and nicotinamide metabolism	0.0089	0.0044	2.04	0.131477	0.408092	ENSSSCG00000004193;ENSSSCG00000004291;ENSSSCG00000011664;ENSSSCG00000028210
ko05220	Chronic myeloid leukemia	0.0133	0.0077	1.72	0.134207	0.408881	ENSSSCG00000001952;ENSSSCG00000003909;ENSSSCG00000007268;ENSSSCG00000032710;ENSSSCG00000035537;ENSSSCG00000037900
ko04611	Platelet activation	0.02	0.0131	1.53	0.135108	0.408881	ENSSSCG00000003909;ENSSSCG00000007058;ENSSSCG00000007231;ENSSSCG00000009250;ENSSSCG00000010429;ENSSSCG00000011721;ENSSSCG00000011867;ENSSSCG00000017991;ENSSSCG00000023437
ko04931	Insulin resistance	0.0177	0.0114	1.56	0.141259	0.416217	ENSSSCG00000001952;ENSSSCG00000003909;ENSSSCG00000004643;ENSSSCG00000010464;ENSSSCG00000013566;ENSSSCG00000034763;ENSSSCG00000036956;Sus_scrofa_newGene_5987
ko04270	Vascular smooth muscle contraction	0.0222	0.015	1.48	0.141375	0.416217	ENSSSCG00000007058;ENSSSCG00000007231;ENSSSCG00000010325;ENSSSCG00000010429;ENSSSCG00000011867;ENSSSCG00000013311;ENSSSCG00000016331;ENSSSCG00000020720;ENSSSCG00000023437;ENSSSCG00000027407
ko05163	Human cytomegalovirus infection	0.0333	0.0245	1.36	0.14269	0.416217	ENSSSCG00000001952;ENSSSCG00000003909;ENSSSCG00000004687;ENSSSCG00000007058;ENSSSCG00000007268;ENSSSCG00000007477;ENSSSCG00000008953;ENSSSCG00000015579;ENSSSCG00000017705;ENSSSCG00000021383;ENSSSCG00000023437;ENSSSCG00000024439;ENSSSCG00000028092;ENSSSCG00000032710;ENSSSCG00000037900
ko04120	Ubiquitin mediated proteolysis	0.0244	0.0171	1.43	0.150267	0.4331	ENSSSCG00000001912;ENSSSCG00000003628;ENSSSCG00000003949;ENSSSCG00000007423;ENSSSCG00000011393;ENSSSCG00000012110;ENSSSCG00000016918;ENSSSCG00000022101;ENSSSCG00000023379;ENSSSCG00000036956;Sus_scrofa_newGene_5900
ko05146	Amoebiasis	0.0177	0.0118	1.51	0.161628	0.460364	ENSSSCG00000003909;ENSSSCG00000007058;ENSSSCG00000008953;ENSSSCG00000008959;ENSSSCG00000012572;ENSSSCG00000031615;ENSSSCG00000034767;ENSSSCG00000038404
ko04935	Growth hormone synthesis, secretion and action	0.0177	0.0119	1.49	0.166925	0.466336	ENSSSCG00000003909;ENSSSCG00000007058;ENSSSCG00000016057;ENSSSCG00000016866;ENSSSCG00000016918;ENSSSCG00000023437;ENSSSCG00000034763;ENSSSCG00000036956
ko04015	Rap1 signaling pathway	0.0355	0.0272	1.3	0.167577	0.466336	ENSSSCG00000003909;ENSSSCG00000006530;ENSSSCG00000007058;ENSSSCG00000007541;ENSSSCG00000008509;ENSSSCG00000010169;ENSSSCG00000011721;ENSSSCG00000012034;ENSSSCG00000013566;ENSSSCG00000014391;ENSSSCG00000015403;ENSSSCG00000016878;ENSSSCG00000024954;ENSSSCG00000025602;ENSSSCG00000031780;ENSSSCG00000036520
ko04330	Notch signaling pathway	0.0111	0.0065	1.7	0.170714	0.469666	ENSSSCG00000009873;ENSSSCG00000011876;ENSSSCG00000013145;ENSSSCG00000028995;ENSSSCG00000038509
ko04912	GnRH signaling pathway	0.0155	0.0102	1.52	0.175872	0.478422	ENSSSCG00000002829;ENSSSCG00000007058;ENSSSCG00000011727;ENSSSCG00000013311;ENSSSCG00000014362;ENSSSCG00000016918;ENSSSCG00000023437
ko04514	Cell adhesion molecules	0.0333	0.0256	1.3	0.181592	0.483905	ENSSSCG00000003722;ENSSSCG00000006862;ENSSSCG00000007718;ENSSSCG00000009526;ENSSSCG00000011946;ENSSSCG00000012787;ENSSSCG00000013655;ENSSSCG00000015045;ENSSSCG00000015091;ENSSSCG00000016009;ENSSSCG00000023743;ENSSSCG00000025784;ENSSSCG00000031831;ENSSSCG00000040904;ENSSSCG00000041667
ko05410	Hypertrophic cardiomyopathy	0.0155	0.0103	1.51	0.181885	0.483905	ENSSSCG00000016009;ENSSSCG00000017296;ENSSSCG00000017578;ENSSSCG00000020785;ENSSSCG00000025532;ENSSSCG00000034767;ENSSSCG00000036237
ko05133	Pertussis	0.0133	0.0085	1.56	0.184924	0.486642	ENSSSCG00000001427;ENSSSCG00000008090;ENSSSCG00000008953;ENSSSCG00000008957;ENSSSCG00000013551;ENSSSCG00000013940
ko04927	Cortisol synthesis and secretion	0.0111	0.0068	1.62	0.193637	0.48834	ENSSSCG00000007058;ENSSSCG00000014097;ENSSSCG00000023437;ENSSSCG00000031321;ENSSSCG00000034266
ko00512	Mucin type O-glycan biosynthesis	0.0067	0.0034	1.98	0.192185	0.48834	ENSSSCG00000005379;ENSSSCG00000011195;ENSSSCG00000026457
ko05221	Acute myeloid leukemia	0.0111	0.0068	1.62	0.193637	0.48834	ENSSSCG00000001912;ENSSSCG00000003909;ENSSSCG00000009148;ENSSSCG00000035537;ENSSSCG00000037900
ko05230	Central carbon metabolism in cancer	0.0111	0.0068	1.62	0.193637	0.48834	ENSSSCG00000003909;ENSSSCG00000005106;ENSSSCG00000008261;ENSSSCG00000010199;ENSSSCG00000024018
ko04340	Hedgehog signaling pathway	0.0089	0.0051	1.72	0.200931	0.49782	ENSSSCG00000014852;ENSSSCG00000022504;ENSSSCG00000025826;ENSSSCG00000037900
ko05223	Non-small cell lung cancer	0.0111	0.0069	1.6	0.201509	0.49782	ENSSSCG00000003909;ENSSSCG00000007268;ENSSSCG00000015403;ENSSSCG00000032710;ENSSSCG00000037900
ko04392	Hippo signaling pathway - multiple species	0.0067	0.0035	1.92	0.203753	0.49828	ENSSSCG00000032601;ENSSSCG00000038811;Sus_scrofa_newGene_3722
ko04979	Cholesterol metabolism	0.0089	0.0052	1.69	0.210293	0.499146	ENSSSCG00000003088;ENSSSCG00000007435;ENSSSCG00000037539;ENSSSCG00000040631
ko04750	Inflammatory mediator regulation of TRP channels	0.0155	0.0107	1.45	0.206764	0.499146	ENSSSCG00000003909;ENSSSCG00000006186;ENSSSCG00000007058;ENSSSCG00000011576;ENSSSCG00000023437;ENSSSCG00000024439;ENSSSCG00000040207
ko00983	Drug metabolism - other enzymes	0.0111	0.007	1.58	0.209487	0.499146	ENSSSCG00000021259;ENSSSCG00000030388;ENSSSCG00000031741;ENSSSCG00000032580;ENSSSCG00000037120
ko04920	Adipocytokine signaling pathway	0.0133	0.009	1.48	0.219912	0.511465	ENSSSCG00000001952;ENSSSCG00000009815;ENSSSCG00000024872;ENSSSCG00000034763;ENSSSCG00000036956;Sus_scrofa_newGene_5987
ko00603	Glycosphingolipid biosynthesis - globo and isoglobo series	0.0044	0.002	2.24	0.223556	0.511465	ENSSSCG00000021774;ENSSSCG00000040556
ko05418	Fluid shear stress and atherosclerosis	0.02	0.0147	1.35	0.220849	0.511465	ENSSSCG00000002829;ENSSSCG00000003909;ENSSSCG00000006862;ENSSSCG00000007541;ENSSSCG00000008090;ENSSSCG00000010948;ENSSSCG00000013655;ENSSSCG00000029621;ENSSSCG00000032580
ko04152	AMPK signaling pathway	0.0177	0.0129	1.38	0.223933	0.511465	ENSSSCG00000003909;ENSSSCG00000009815;ENSSSCG00000011579;ENSSSCG00000013566;ENSSSCG00000024872;ENSSSCG00000034763;ENSSSCG00000037900;Sus_scrofa_newGene_5987
ko04211	Longevity regulating pathway	0.0133	0.0092	1.45	0.234493	0.530578	ENSSSCG00000003909;ENSSSCG00000009815;ENSSSCG00000011579;ENSSSCG00000013566;ENSSSCG00000034763;ENSSSCG00000040317
ko00514	Other types of O-glycan biosynthesis	0.0089	0.0055	1.6	0.239065	0.53204	ENSSSCG00000005379;ENSSSCG00000011195;ENSSSCG00000011519;ENSSSCG00000026457
ko00524	Neomycin, kanamycin and gentamicin biosynthesis	0.0022	0.0006	3.74	0.239534	0.53204	ENSSSCG00000008261
ko05010	Alzheimer disease	0.0466	0.0396	1.18	0.249162	0.548394	ENSSSCG00000000694;ENSSSCG00000002639;ENSSSCG00000003088;ENSSSCG00000003909;ENSSSCG00000006780;ENSSSCG00000007058;ENSSSCG00000008090;ENSSSCG00000008496;ENSSSCG00000010330;ENSSSCG00000011723;ENSSSCG00000012885;ENSSSCG00000013566;ENSSSCG00000015579;ENSSSCG00000016628;ENSSSCG00000023437;ENSSSCG00000032094;ENSSSCG00000033001;ENSSSCG00000033958;ENSSSCG00000034763;ENSSSCG00000038384;ENSSSCG00000040631
ko00053	Ascorbate and aldarate metabolism	0.0044	0.0022	2.04	0.257079	0.559284	ENSSSCG00000009667;ENSSSCG00000022390
ko00520	Amino sugar and nucleotide sugar metabolism	0.0089	0.0057	1.55	0.25873	0.559284	ENSSSCG00000001099;ENSSSCG00000008261;ENSSSCG00000011538;ENSSSCG00000040003
ko04973	Carbohydrate digestion and absorption	0.0089	0.0058	1.52	0.26868	0.570604	ENSSSCG00000003909;ENSSSCG00000007058;ENSSSCG00000008261;ENSSSCG00000039651
ko05213	Endometrial cancer	0.0089	0.0058	1.52	0.26868	0.570604	ENSSSCG00000003909;ENSSSCG00000008250;ENSSSCG00000009148;ENSSSCG00000037900
ko04925	Aldosterone synthesis and secretion	0.0133	0.0097	1.37	0.272144	0.572935	ENSSSCG00000007058;ENSSSCG00000011111;ENSSSCG00000023084;ENSSSCG00000023437;ENSSSCG00000031321;ENSSSCG00000034266
ko00480	Glutathione metabolism	0.0089	0.0059	1.49	0.278697	0.581672	ENSSSCG00000010055;ENSSSCG00000031741;ENSSSCG00000032580;ENSSSCG00000033018
ko00590	Arachidonic acid metabolism	0.0111	0.0079	1.4	0.285156	0.585073	ENSSSCG00000007463;ENSSSCG00000010055;ENSSSCG00000015579;ENSSSCG00000027903;ENSSSCG00000032480
ko04910	Insulin signaling pathway	0.02	0.0158	1.26	0.285159	0.585073	ENSSSCG00000003022;ENSSSCG00000003909;ENSSSCG00000008261;ENSSSCG00000010464;ENSSSCG00000013388;ENSSSCG00000013566;ENSSSCG00000034763;ENSSSCG00000036956;Sus_scrofa_newGene_5987
ko03430	Mismatch repair	0.0044	0.0024	1.87	0.290671	0.586442	ENSSSCG00000003216;ENSSSCG00000010865
ko04964	Proximal tubule bicarbonate reclamation	0.0044	0.0024	1.87	0.290671	0.586442	ENSSSCG00000023186;ENSSSCG00000033190
ko00740	Riboflavin metabolism	0.0022	0.0008	2.8	0.305897	0.603436	ENSSSCG00000004193
ko00531	Glycosaminoglycan degradation	0.0044	0.0025	1.79	0.307409	0.603436	ENSSSCG00000009237;ENSSSCG00000038535
ko04614	Renin-angiotensin system	0.0044	0.0025	1.79	0.307409	0.603436	ENSSSCG00000011723;ENSSSCG00000017296
ko05217	Basal cell carcinoma	0.0089	0.0062	1.42	0.309064	0.603436	ENSSSCG00000006780;ENSSSCG00000009148;ENSSSCG00000016628;ENSSSCG00000033001
ko04213	Longevity regulating pathway - multiple species	0.0089	0.0063	1.4	0.319264	0.618365	ENSSSCG00000003909;ENSSSCG00000013566;ENSSSCG00000034763;ENSSSCG00000040317
ko00230	Purine metabolism	0.0177	0.0144	1.23	0.32669	0.627725	ENSSSCG00000004193;ENSSSCG00000004291;ENSSSCG00000012561;ENSSSCG00000013388;ENSSSCG00000014097;ENSSSCG00000025783;ENSSSCG00000028210;ENSSSCG00000031741
ko00650	Butanoate metabolism	0.0044	0.0027	1.66	0.340622	0.639275	ENSSSCG00000016863;ENSSSCG00000026453
ko04014	Ras signaling pathway	0.0333	0.0292	1.14	0.337576	0.639275	ENSSSCG00000003909;ENSSSCG00000006530;ENSSSCG00000007541;ENSSSCG00000008509;ENSSSCG00000012034;ENSSSCG00000012950;ENSSSCG00000013566;ENSSSCG00000014127;ENSSSCG00000015403;ENSSSCG00000016878;ENSSSCG00000024954;ENSSSCG00000027890;ENSSSCG00000028092;ENSSSCG00000035293;ENSSSCG00000036520
ko05144	Malaria	0.0155	0.0126	1.24	0.338288	0.639275	ENSSSCG00000006524;ENSSSCG00000006862;ENSSSCG00000008953;ENSSSCG00000013655;ENSSSCG00000013916;ENSSSCG00000014117;ENSSSCG00000015403
ko03050	Proteasome	0.0067	0.0046	1.43	0.349936	0.641829	ENSSSCG00000001463;ENSSSCG00000002004;ENSSSCG00000026951
ko04913	Ovarian steroidogenesis	0.0067	0.0046	1.43	0.349936	0.641829	ENSSSCG00000013566;ENSSSCG00000015579;ENSSSCG00000033844
ko05143	African trypanosomiasis	0.0067	0.0046	1.43	0.349936	0.641829	ENSSSCG00000006862;ENSSSCG00000007058;ENSSSCG00000013655
ko04020	Calcium signaling pathway	0.0333	0.0297	1.12	0.361574	0.653259	ENSSSCG00000005358;ENSSSCG00000007058;ENSSSCG00000007231;ENSSSCG00000007541;ENSSSCG00000010330;ENSSSCG00000011111;ENSSSCG00000011576;ENSSSCG00000011867;ENSSSCG00000013311;ENSSSCG00000023084;ENSSSCG00000023437;ENSSSCG00000023745;ENSSSCG00000033958;ENSSSCG00000034266;ENSSSCG00000039548
ko00920	Sulfur metabolism	0.0022	0.001	2.24	0.366481	0.653259	ENSSSCG00000006624
ko04630	JAK-STAT signaling pathway	0.02	0.0171	1.17	0.366518	0.653259	ENSSSCG00000002002;ENSSSCG00000003909;ENSSSCG00000007541;ENSSSCG00000010974;ENSSSCG00000016057;ENSSSCG00000016866;ENSSSCG00000029668;ENSSSCG00000036956;ENSSSCG00000037900
ko04064	NF-kappa B signaling pathway	0.02	0.0172	1.16	0.372911	0.653259	ENSSSCG00000001952;ENSSSCG00000004154;ENSSSCG00000006862;ENSSSCG00000008953;ENSSSCG00000008959;ENSSSCG00000013655;ENSSSCG00000015579;ENSSSCG00000025260;ENSSSCG00000038879
ko04977	Vitamin digestion and absorption	0.0044	0.0029	1.55	0.373323	0.653259	ENSSSCG00000011030;ENSSSCG00000027093
ko05210	Colorectal cancer	0.0111	0.0089	1.25	0.373907	0.653259	ENSSSCG00000003909;ENSSSCG00000008963;ENSSSCG00000009148;ENSSSCG00000037900;ENSSSCG00000040486
ko04972	Pancreatic secretion	0.0133	0.011	1.21	0.375056	0.653259	ENSSSCG00000007058;ENSSSCG00000010325;ENSSSCG00000020695;ENSSSCG00000023084;ENSSSCG00000023437;ENSSSCG00000038557
ko05414	Dilated cardiomyopathy	0.0133	0.0111	1.2	0.383106	0.662513	ENSSSCG00000016009;ENSSSCG00000017578;ENSSSCG00000020785;ENSSSCG00000025532;ENSSSCG00000034767;ENSSSCG00000036237
ko04710	Circadian rhythm	0.0044	0.003	1.49	0.389429	0.664467	ENSSSCG00000036136;ENSSSCG00000036933
ko04926	Relaxin signaling pathway	0.0155	0.0133	1.17	0.389724	0.664467	ENSSSCG00000001952;ENSSSCG00000002829;ENSSSCG00000003909;ENSSSCG00000007058;ENSSSCG00000012572;ENSSSCG00000014852;ENSSSCG00000028092
ko00750	Vitamin B6 metabolism	0.0022	0.0011	2.04	0.394764	0.668352	ENSSSCG00000034758
ko05100	Bacterial invasion of epithelial cells	0.0089	0.0071	1.25	0.401163	0.67447	ENSSSCG00000003909;ENSSSCG00000008250;ENSSSCG00000011884;Sus_scrofa_newGene_677
ko04066	HIF-1 signaling pathway	0.0133	0.0114	1.17	0.407249	0.677454	ENSSSCG00000000694;ENSSSCG00000003909;ENSSSCG00000008261;ENSSSCG00000013566;ENSSSCG00000017904;ENSSSCG00000025698
ko00270	Cysteine and methionine metabolism	0.0067	0.0051	1.29	0.411151	0.677454	ENSSSCG00000014108;ENSSSCG00000014219;ENSSSCG00000016568
ko04730	Long-term depression	0.0089	0.0072	1.23	0.411333	0.677454	ENSSSCG00000007058;ENSSSCG00000009250;ENSSSCG00000010429;ENSSSCG00000023437
ko00072	Synthesis and degradation of ketone bodies	0.0022	0.0012	1.87	0.421787	0.680506	ENSSSCG00000016863
ko04917	Prolactin signaling pathway	0.0089	0.0073	1.21	0.421466	0.680506	ENSSSCG00000003909;ENSSSCG00000016057;ENSSSCG00000036956;ENSSSCG00000037900
ko04217	Necroptosis	0.02	0.018	1.11	0.424264	0.680506	ENSSSCG00000002002;ENSSSCG00000004154;ENSSSCG00000005203;ENSSSCG00000007508;ENSSSCG00000008090;ENSSSCG00000008496;ENSSSCG00000013940;ENSSSCG00000016057;ENSSSCG00000022202
ko05170	Human immunodeficiency virus 1 infection	0.031	0.0288	1.08	0.424429	0.680506	ENSSSCG00000001952;ENSSSCG00000003909;ENSSSCG00000004588;ENSSSCG00000004687;ENSSSCG00000007477;ENSSSCG00000010214;ENSSSCG00000012307;ENSSSCG00000014670;ENSSSCG00000015215;ENSSSCG00000021383;ENSSSCG00000023437;ENSSSCG00000028092;ENSSSCG00000029326;ENSSSCG00000033453
ko00601	Glycosphingolipid biosynthesis - lacto and neolacto series	0.0044	0.0033	1.36	0.436567	0.695363	ENSSSCG00000021774;ENSSSCG00000040556
ko00030	Pentose phosphate pathway	0.0044	0.0034	1.32	0.451841	0.705762	ENSSSCG00000012561;ENSSSCG00000022390
ko04919	Thyroid hormone signaling pathway	0.0133	0.0119	1.12	0.447273	0.705762	ENSSSCG00000003909;ENSSSCG00000007058;ENSSSCG00000016057;ENSSSCG00000037900;ENSSSCG00000038509;ENSSSCG00000040638
ko04971	Gastric acid secretion	0.0089	0.0076	1.16	0.45159	0.705762	ENSSSCG00000007058;ENSSSCG00000007231;ENSSSCG00000011867;ENSSSCG00000023437
ko00051	Fructose and mannose metabolism	0.0044	0.0035	1.28	0.466876	0.724572	ENSSSCG00000008261;ENSSSCG00000011538
ko03450	Non-homologous end-joining	0.0022	0.0014	1.6	0.472275	0.728282	ENSSSCG00000016755
ko04922	Glucagon signaling pathway	0.0111	0.0101	1.1	0.480072	0.728917	ENSSSCG00000007058;ENSSSCG00000013388;ENSSSCG00000023437;ENSSSCG00000024872;Sus_scrofa_newGene_5987
ko04150	mTOR signaling pathway	0.02	0.0189	1.06	0.481719	0.728917	ENSSSCG00000003909;ENSSSCG00000006780;ENSSSCG00000012885;ENSSSCG00000013292;ENSSSCG00000013566;ENSSSCG00000016628;ENSSSCG00000021443;ENSSSCG00000031888;ENSSSCG00000033001
ko05323	Rheumatoid arthritis	0.0177	0.0166	1.07	0.476523	0.728917	ENSSSCG00000008090;ENSSSCG00000008953;ENSSSCG00000008957;ENSSSCG00000008959;ENSSSCG00000010948;ENSSSCG00000013655;ENSSSCG00000016254;ENSSSCG00000017705
ko04550	Signaling pathways regulating pluripotency of stem cells	0.0155	0.0149	1.04	0.513459	0.772119	ENSSSCG00000003909;ENSSSCG00000006780;ENSSSCG00000016628;ENSSSCG00000029621;ENSSSCG00000033001;ENSSSCG00000038610;ENSSSCG00000038838
ko00830	Retinol metabolism	0.0067	0.0065	1.02	0.56967	0.777466	ENSSSCG00000003439;ENSSSCG00000004822;ENSSSCG00000015930
ko04072	Phospholipase D signaling pathway	0.0155	0.0156	0.99	0.56199	0.777466	ENSSSCG00000003909;ENSSSCG00000007058;ENSSSCG00000007541;ENSSSCG00000008953;ENSSSCG00000013566;ENSSSCG00000017991;ENSSSCG00000039548
ko00670	One carbon pool by folate	0.0022	0.0018	1.25	0.560435	0.777466	ENSSSCG00000008961
ko04520	Adherens junction	0.0089	0.0084	1.06	0.529045	0.777466	ENSSSCG00000008250;ENSSSCG00000009148;ENSSSCG00000013566;ENSSSCG00000032613
ko00120	Primary bile acid biosynthesis	0.0022	0.0017	1.32	0.539879	0.777466	ENSSSCG00000011477
ko04928	Parathyroid hormone synthesis, secretion and action	0.0111	0.0109	1.02	0.547432	0.777466	ENSSSCG00000007058;ENSSSCG00000012885;ENSSSCG00000014362;ENSSSCG00000014852;ENSSSCG00000023437
ko00500	Starch and sucrose metabolism	0.0044	0.0041	1.09	0.551659	0.777466	ENSSSCG00000004193;ENSSSCG00000008261
ko04070	Phosphatidylinositol signaling system	0.0111	0.011	1.01	0.555563	0.777466	ENSSSCG00000003909;ENSSSCG00000007058;ENSSSCG00000013311;ENSSSCG00000023437;ENSSSCG00000040863
ko04726	Serotonergic synapse	0.0111	0.011	1.01	0.555563	0.777466	ENSSSCG00000007058;ENSSSCG00000015579;ENSSSCG00000017797;ENSSSCG00000023437;ENSSSCG00000028092
ko04370	VEGF signaling pathway	0.0067	0.0064	1.03	0.559218	0.777466	ENSSSCG00000003909;ENSSSCG00000007477;ENSSSCG00000015579
ko05204	Chemical carcinogenesis	0.0067	0.0064	1.03	0.559218	0.777466	ENSSSCG00000015579;ENSSSCG00000032580;ENSSSCG00000033844
ko04724	Glutamatergic synapse	0.0111	0.0111	1	0.563622	0.777466	ENSSSCG00000007058;ENSSSCG00000013833;ENSSSCG00000016841;ENSSSCG00000023437;ENSSSCG00000028092
ko00640	Propanoate metabolism	0.0044	0.0042	1.07	0.564836	0.777466	ENSSSCG00000000939;Sus_scrofa_newGene_5987
ko05142	Chagas disease	0.0177	0.018	0.99	0.568174	0.777466	ENSSSCG00000001952;ENSSSCG00000003909;ENSSSCG00000007058;ENSSSCG00000008953;ENSSSCG00000013551;ENSSSCG00000017296;ENSSSCG00000017705;ENSSSCG00000025698
ko04978	Mineral absorption	0.0067	0.0065	1.02	0.56967	0.777466	ENSSSCG00000005269;ENSSSCG00000023084;ENSSSCG00000030300
ko04916	Melanogenesis	0.0111	0.0112	0.99	0.571607	0.777466	ENSSSCG00000006780;ENSSSCG00000007058;ENSSSCG00000009148;ENSSSCG00000016628;ENSSSCG00000033001
ko05145	Toxoplasmosis	0.0111	0.0112	0.99	0.571607	0.777466	ENSSSCG00000001952;ENSSSCG00000010330;ENSSSCG00000016057;ENSSSCG00000017991;ENSSSCG00000034767
ko00260	Glycine, serine and threonine metabolism	0.0044	0.0044	1.02	0.590347	0.79847	ENSSSCG00000004672;ENSSSCG00000014108
ko00910	Nitrogen metabolism	0.0022	0.002	1.12	0.598839	0.801672	ENSSSCG00000023186
ko04662	B cell receptor signaling pathway	0.0089	0.0092	0.96	0.600777	0.801672	ENSSSCG00000001952;ENSSSCG00000003909;ENSSSCG00000007477;ENSSSCG00000008509
ko04725	Cholinergic synapse	0.0111	0.0116	0.96	0.602765	0.801672	ENSSSCG00000003909;ENSSSCG00000007058;ENSSSCG00000017991;ENSSSCG00000023437;ENSSSCG00000028092
ko04012	ErbB signaling pathway	0.0089	0.0093	0.95	0.60927	0.801672	ENSSSCG00000003909;ENSSSCG00000008963;ENSSSCG00000014362;ENSSSCG00000044227
ko05032	Morphine addiction	0.0089	0.0093	0.95	0.60927	0.801672	ENSSSCG00000013388;ENSSSCG00000014097;ENSSSCG00000014852;ENSSSCG00000028092
ko00604	Glycosphingolipid biosynthesis - ganglio series	0.0022	0.0021	1.07	0.616766	0.802148	ENSSSCG00000000433
ko00010	Glycolysis / Gluconeogenesis	0.0067	0.007	0.95	0.619572	0.802148	ENSSSCG00000000694;ENSSSCG00000008261;ENSSSCG00000017904
ko04721	Synaptic vesicle cycle	0.0089	0.0094	0.94	0.617652	0.802148	ENSSSCG00000013833;ENSSSCG00000013880;ENSSSCG00000016841;ENSSSCG00000017797
ko00061	Fatty acid biosynthesis	0.0022	0.0023	0.97	0.650258	0.814562	Sus_scrofa_newGene_5987
ko00620	Pyruvate metabolism	0.0044	0.0049	0.9	0.660127	0.814562	ENSSSCG00000002712;Sus_scrofa_newGene_5987
ko01200	Carbon metabolism	0.0111	0.0125	0.89	0.667914	0.814562	ENSSSCG00000000694;ENSSSCG00000008261;ENSSSCG00000012561;ENSSSCG00000017904;ENSSSCG00000022390
ko05132	Salmonella infection	0.0244	0.0261	0.93	0.635657	0.814562	ENSSSCG00000000694;ENSSSCG00000001952;ENSSSCG00000006580;ENSSSCG00000006612;ENSSSCG00000008953;ENSSSCG00000009148;ENSSSCG00000013940;ENSSSCG00000017054;ENSSSCG00000035027;ENSSSCG00000035669;Sus_scrofa_newGene_677
ko05150	Staphylococcus aureus infection	0.0133	0.0145	0.92	0.645813	0.814562	ENSSSCG00000001427;ENSSSCG00000011806;ENSSSCG00000013418;ENSSSCG00000013551;ENSSSCG00000013655;ENSSSCG00000024914
ko04742	Taste transduction	0.0067	0.0073	0.91	0.647566	0.814562	ENSSSCG00000007058;ENSSSCG00000011721;ENSSSCG00000025423
ko00770	Pantothenate and CoA biosynthesis	0.0022	0.0023	0.97	0.650258	0.814562	ENSSSCG00000004193
ko00380	Tryptophan metabolism	0.0044	0.0049	0.9	0.660127	0.814562	ENSSSCG00000033844;ENSSSCG00000038660
ko04658	Th1 and Th2 cell differentiation	0.0133	0.0148	0.9	0.665079	0.814562	ENSSSCG00000001952;ENSSSCG00000007477;ENSSSCG00000016057;ENSSSCG00000029668;ENSSSCG00000038509;ENSSSCG00000040607
ko04137	Mitophagy - animal	0.0067	0.0075	0.89	0.6654	0.814562	ENSSSCG00000007268;ENSSSCG00000012258;ENSSSCG00000024388
ko04350	TGF-beta signaling pathway	0.0089	0.01	0.89	0.665534	0.814562	ENSSSCG00000029621;ENSSSCG00000033657;ENSSSCG00000034708;ENSSSCG00000038610
ko04932	Non-alcoholic fatty liver disease	0.0155	0.0173	0.9	0.669534	0.814562	ENSSSCG00000003909;ENSSSCG00000008090;ENSSSCG00000008953;ENSSSCG00000013566;ENSSSCG00000034763;ENSSSCG00000036956;ENSSSCG00000038384
ko04722	Neurotrophin signaling pathway	0.0111	0.0127	0.88	0.681401	0.824854	ENSSSCG00000001952;ENSSSCG00000003909;ENSSSCG00000005106;ENSSSCG00000016918;ENSSSCG00000037539
ko05235	PD-L1 expression and PD-1 checkpoint pathway in cancer	0.0133	0.0152	0.87	0.689723	0.830774	ENSSSCG00000001952;ENSSSCG00000003909;ENSSSCG00000007477;ENSSSCG00000016057;ENSSSCG00000023178;ENSSSCG00000026587
ko00982	Drug metabolism - cytochrome P450	0.0044	0.0053	0.83	0.701137	0.840342	ENSSSCG00000006702;ENSSSCG00000032580
ko00062	Fatty acid elongation	0.0022	0.0028	0.8	0.721759	0.84275	ENSSSCG00000028080
ko00565	Ether lipid metabolism	0.0044	0.0056	0.79	0.729131	0.84275	ENSSSCG00000011727;ENSSSCG00000015781
ko04911	Insulin secretion	0.0067	0.0084	0.79	0.737477	0.84275	ENSSSCG00000007058;ENSSSCG00000010325;ENSSSCG00000016672
ko04142	Lysosome	0.0133	0.0157	0.85	0.718808	0.84275	ENSSSCG00000003600;ENSSSCG00000010948;ENSSSCG00000014924;ENSSSCG00000035479;ENSSSCG00000037539;ENSSSCG00000038535
ko03420	Nucleotide excision repair	0.0044	0.0055	0.8	0.720056	0.84275	ENSSSCG00000003216;ENSSSCG00000033051
ko01521	EGFR tyrosine kinase inhibitor resistance	0.0067	0.0082	0.81	0.722604	0.84275	ENSSSCG00000003909;ENSSSCG00000007541;ENSSSCG00000015403
ko05168	Herpes simplex virus 1 infection	0.0466	0.0518	0.9	0.727579	0.84275	ENSSSCG00000001912;ENSSSCG00000001952;ENSSSCG00000002002;ENSSSCG00000003909;ENSSSCG00000004687;ENSSSCG00000006580;ENSSSCG00000008496;ENSSSCG00000009881;ENSSSCG00000012853;ENSSSCG00000013551;ENSSSCG00000015549;ENSSSCG00000015897;ENSSSCG00000016057;ENSSSCG00000016263;ENSSSCG00000017705;ENSSSCG00000021383;ENSSSCG00000033453;ENSSSCG00000036956;ENSSSCG00000046640;ENSSSCG00000050878;Sus_scrofa_newGene_…
ko04080	Neuroactive ligand-receptor interaction	0.031	0.0353	0.88	0.728984	0.84275	ENSSSCG00000005358;ENSSSCG00000006243;ENSSSCG00000008888;ENSSSCG00000008944;ENSSSCG00000011576;ENSSSCG00000011596;ENSSSCG00000011721;ENSSSCG00000013551;ENSSSCG00000016672;ENSSSCG00000016866;ENSSSCG00000024439;ENSSSCG00000029849;ENSSSCG00000039548;ENSSSCG00000040207
ko04915	Estrogen signaling pathway	0.0111	0.0135	0.82	0.737476	0.84275	ENSSSCG00000002829;ENSSSCG00000003909;ENSSSCG00000007058;ENSSSCG00000014362;ENSSSCG00000023437
ko00980	Metabolism of xenobiotics by cytochrome P450	0.0044	0.0057	0.77	0.737956	0.84275	ENSSSCG00000032580;ENSSSCG00000033844
ko04640	Hematopoietic cell lineage	0.0089	0.0111	0.8	0.742247	0.843671	ENSSSCG00000008090;ENSSSCG00000011723;ENSSSCG00000016009;ENSSSCG00000017578
ko01230	Biosynthesis of amino acids	0.0067	0.0086	0.77	0.751713	0.850438	ENSSSCG00000000694;ENSSSCG00000012561;ENSSSCG00000017904
ko00020	Citrate cycle (TCA cycle)	0.0022	0.0031	0.72	0.75745	0.852942	ENSSSCG00000017421
ko04720	Long-term potentiation	0.0044	0.006	0.74	0.762972	0.855183	ENSSSCG00000007058;ENSSSCG00000023437
ko01040	Biosynthesis of unsaturated fatty acids	0.0022	0.0032	0.7	0.768301	0.857188	ENSSSCG00000028080
ko04650	Natural killer cell mediated cytotoxicity	0.0089	0.0116	0.77	0.772396	0.857804	ENSSSCG00000003909;ENSSSCG00000007477;ENSSSCG00000013655;ENSSSCG00000035574
ko01212	Fatty acid metabolism	0.0044	0.0064	0.69	0.793088	0.861585	ENSSSCG00000024872;ENSSSCG00000028080
ko04024	cAMP signaling pathway	0.0177	0.0228	0.78	0.815074	0.861585	ENSSSCG00000001952;ENSSSCG00000003909;ENSSSCG00000008888;ENSSSCG00000012034;ENSSSCG00000013388;ENSSSCG00000014391;ENSSSCG00000016672;ENSSSCG00000023084
ko00562	Inositol phosphate metabolism	0.0044	0.0079	0.56	0.877952	0.861585	ENSSSCG00000007058;ENSSSCG00000040863
ko00071	Fatty acid degradation	0.0022	0.0047	0.47	0.88867	0.861585	ENSSSCG00000024872
ko04071	Sphingolipid signaling pathway	0.0067	0.0117	0.57	0.902409	0.861585	ENSSSCG00000003909;ENSSSCG00000007058;ENSSSCG00000029849
ko00561	Glycerolipid metabolism	0.0022	0.0063	0.35	0.94657	0.861585	ENSSSCG00000040631
ko04940	Type I diabetes mellitus	0.0044	0.0128	0.35	0.981006	0.861585	ENSSSCG00000008090;ENSSSCG00000016218
ko00564	Glycerophospholipid metabolism	0.0022	0.0106	0.21	0.992615	0.861585	ENSSSCG00000011727
ko00190	Oxidative phosphorylation	0.0022	0.0163	0.14	0.999495	0.861585	ENSSSCG00000038384
ko04146	Peroxisome	0.0067	0.0093	0.72	0.796708	0.861585	ENSSSCG00000004643;ENSSSCG00000011477;ENSSSCG00000040317
ko04714	Thermogenesis	0.0111	0.0248	0.45	0.988909	0.861585	ENSSSCG00000009250;ENSSSCG00000010429;ENSSSCG00000011579;ENSSSCG00000024872;ENSSSCG00000038384
ko00330	Arginine and proline metabolism	0.0044	0.0065	0.68	0.80007	0.861585	ENSSSCG00000004672;ENSSSCG00000021220
ko05211	Renal cell carcinoma	0.0044	0.0066	0.67	0.806842	0.861585	ENSSSCG00000003909;ENSSSCG00000015403
ko04130	SNARE interactions in vesicular transport	0.0022	0.0036	0.62	0.807072	0.861585	ENSSSCG00000004125
ko04961	Endocrine and other factor-regulated calcium reabsorption	0.0044	0.0067	0.66	0.81341	0.861585	ENSSSCG00000007058;ENSSSCG00000023084
ko04215	Apoptosis - multiple species	0.0022	0.0037	0.61	0.815708	0.861585	ENSSSCG00000040486
ko04666	Fc gamma R-mediated phagocytosis	0.0067	0.0097	0.69	0.819224	0.861585	ENSSSCG00000003909;ENSSSCG00000024136;ENSSSCG00000031380
ko04145	Phagosome	0.0155	0.0207	0.75	0.829896	0.861585	ENSSSCG00000002639;ENSSSCG00000006524;ENSSSCG00000006580;ENSSSCG00000010948;ENSSSCG00000013551;ENSSSCG00000013916;ENSSSCG00000014117
ko02010	ABC transporters	0.0044	0.007	0.63	0.831932	0.861585	ENSSSCG00000000571;ENSSSCG00000017257
ko05017	Spinocerebellar ataxia	0.0111	0.0157	0.71	0.843447	0.861585	ENSSSCG00000003909;ENSSSCG00000007058;ENSSSCG00000010330;ENSSSCG00000013833;ENSSSCG00000023437
ko04728	Dopaminergic synapse	0.0089	0.0132	0.67	0.850495	0.861585	ENSSSCG00000007058;ENSSSCG00000014852;ENSSSCG00000023437;ENSSSCG00000028092
ko00250	Alanine, aspartate and glutamate metabolism	0.0022	0.0042	0.53	0.853432	0.861585	ENSSSCG00000027093
ko04918	Thyroid hormone synthesis	0.0044	0.0074	0.6	0.854047	0.861585	ENSSSCG00000007058;ENSSSCG00000023437
ko05321	Inflammatory bowel disease	0.0089	0.0134	0.66	0.858456	0.861585	ENSSSCG00000008090;ENSSSCG00000016057;ENSSSCG00000038073;ENSSSCG00000040607
ko04261	Adrenergic signaling in cardiomyocytes	0.0111	0.0163	0.68	0.865338	0.861585	ENSSSCG00000007058;ENSSSCG00000017991;ENSSSCG00000023084;ENSSSCG00000023267;ENSSSCG00000025532
ko00052	Galactose metabolism	0.0022	0.0045	0.5	0.872258	0.861585	ENSSSCG00000008261
ko05020	Prion disease	0.0222	0.03	0.74	0.875007	0.861585	ENSSSCG00000002639;ENSSSCG00000003909;ENSSSCG00000008090;ENSSSCG00000010330;ENSSSCG00000015045;ENSSSCG00000017705;ENSSSCG00000023437;ENSSSCG00000033958;ENSSSCG00000038384;ENSSSCG00000038509
ko05135	Yersinia infection	0.0155	0.0225	0.69	0.888428	0.861585	ENSSSCG00000001952;ENSSSCG00000003909;ENSSSCG00000007477;ENSSSCG00000008953;ENSSSCG00000013940;ENSSSCG00000016009;Sus_scrofa_newGene_677
ko05034	Alcoholism	0.0089	0.0143	0.62	0.893043	0.861585	ENSSSCG00000009815;ENSSSCG00000028092;ENSSSCG00000031616;ENSSSCG00000047083
ko05030	Cocaine addiction	0.0022	0.0049	0.45	0.898425	0.861585	ENSSSCG00000031616
ko04659	Th17 cell differentiation	0.0111	0.0174	0.64	0.898808	0.861585	ENSSSCG00000001952;ENSSSCG00000007477;ENSSSCG00000016057;ENSSSCG00000029668;ENSSSCG00000035537
ko00513	Various types of N-glycan biosynthesis	0.0022	0.0052	0.42	0.911482	0.861585	ENSSSCG00000033780
ko05016	Huntington disease	0.0244	0.0344	0.71	0.913585	0.861585	ENSSSCG00000002639;ENSSSCG00000007058;ENSSSCG00000010330;ENSSSCG00000011579;ENSSSCG00000013049;ENSSSCG00000016841;ENSSSCG00000023437;ENSSSCG00000023522;ENSSSCG00000031798;ENSSSCG00000038384;ENSSSCG00000040317
ko00310	Lysine degradation	0.0044	0.0089	0.5	0.915288	0.861585	ENSSSCG00000016613;Sus_scrofa_newGene_1362
ko00140	Steroid hormone biosynthesis	0.0022	0.0054	0.41	0.919242	0.861585	ENSSSCG00000033844
ko04723	Retrograde endocannabinoid signaling	0.0089	0.0155	0.57	0.924597	0.861585	ENSSSCG00000007058;ENSSSCG00000015579;ENSSSCG00000023437;ENSSSCG00000028092
ko00280	Valine, leucine and isoleucine degradation	0.0022	0.0056	0.39	0.926323	0.861585	ENSSSCG00000016863
ko05231	Choline metabolism in cancer	0.0044	0.0097	0.46	0.93714	0.861585	ENSSSCG00000003909;ENSSSCG00000007541
ko04144	Endocytosis	0.0222	0.0332	0.67	0.937204	0.861585	ENSSSCG00000001912;ENSSSCG00000005177;ENSSSCG00000011727;ENSSSCG00000014391;ENSSSCG00000014852;ENSSSCG00000017747;ENSSSCG00000024136;ENSSSCG00000029668;ENSSSCG00000033443;ENSSSCG00000035987
ko00510	N-Glycan biosynthesis	0.0022	0.006	0.37	0.93868	0.861585	ENSSSCG00000038126
ko04260	Cardiac muscle contraction	0.0044	0.0101	0.44	0.94595	0.861585	ENSSSCG00000025532;ENSSSCG00000038384
ko04660	T cell receptor signaling pathway	0.0089	0.0167	0.53	0.947532	0.861585	ENSSSCG00000001952;ENSSSCG00000003909;ENSSSCG00000007477;ENSSSCG00000020705
ko05031	Amphetamine addiction	0.0022	0.0064	0.34	0.948969	0.861585	ENSSSCG00000031616
ko05152	Tuberculosis	0.0111	0.02	0.55	0.950712	0.861585	ENSSSCG00000008090;ENSSSCG00000013551;ENSSSCG00000016057;ENSSSCG00000031487;ENSSSCG00000038073
ko04216	Ferroptosis	0.0022	0.0067	0.33	0.955538	0.861585	ENSSSCG00000009169
ko05012	Parkinson disease	0.0155	0.0265	0.59	0.958388	0.861585	ENSSSCG00000002639;ENSSSCG00000010330;ENSSSCG00000011393;ENSSSCG00000023379;ENSSSCG00000023437;ENSSSCG00000033958;ENSSSCG00000038384
ko04612	Antigen processing and presentation	0.0067	0.0142	0.47	0.958736	0.861585	ENSSSCG00000002004;ENSSSCG00000004687;ENSSSCG00000010948
ko05416	Viral myocarditis	0.0067	0.0143	0.46	0.960124	0.861585	ENSSSCG00000013655;ENSSSCG00000034767;ENSSSCG00000037900
ko04664	Fc epsilon RI signaling pathway	0.0022	0.0074	0.3	0.967768	0.861585	ENSSSCG00000003909
ko03018	RNA degradation	0.0022	0.0082	0.27	0.97769	0.861585	ENSSSCG00000017904
ko05322	Systemic lupus erythematosus	0.0067	0.0162	0.41	0.979456	0.861585	ENSSSCG00000001427;ENSSSCG00000013551;ENSSSCG00000047083
ko04210	Apoptosis	0.0222	0.0388	0.57	0.983346	0.861585	ENSSSCG00000001952;ENSSSCG00000003600;ENSSSCG00000003909;ENSSSCG00000005502;ENSSSCG00000010948;ENSSSCG00000013311;ENSSSCG00000014248;ENSSSCG00000014924;ENSSSCG00000023437;ENSSSCG00000040486
ko04727	GABAergic synapse	0.0022	0.0091	0.24	0.985257	0.861585	ENSSSCG00000028092
ko04976	Bile secretion	0.0022	0.0095	0.23	0.987738	0.861585	ENSSSCG00000033190
ko05310	Asthma	0.0022	0.0096	0.23	0.98829	0.861585	ENSSSCG00000044762
ko04141	Protein processing in endoplasmic reticulum	0.0067	0.0188	0.35	0.991995	0.861585	ENSSSCG00000003063;ENSSSCG00000008496;ENSSSCG00000026087
ko03015	mRNA surveillance pathway	0.0022	0.011	0.2	0.993859	0.861585	ENSSSCG00000038505
ko03013	RNA transport	0.0067	0.0197	0.34	0.99427	0.861585	ENSSSCG00000008677;ENSSSCG00000017054;ENSSSCG00000040401
ko04672	Intestinal immune network for IgA production	0.0022	0.0117	0.19	0.995555	0.861585	ENSSSCG00000016009
ko03410	Base excision repair	0.0111	0.028	0.4	0.996116	0.861585	ENSSSCG00000003216;ENSSSCG00000011549;ENSSSCG00000015771;ENSSSCG00000022202;ENSSSCG00000033051
ko05332	Graft-versus-host disease	0.0022	0.0121	0.18	0.996305	0.861585	ENSSSCG00000008090
ko05014	Amyotrophic lateral sclerosis	0.0089	0.0397	0.22	0.999989	0.861585	ENSSSCG00000002639;ENSSSCG00000031798;ENSSSCG00000038384;ENSSSCG00000044227
ko04740	Olfactory transduction	0.0089	0.1369	0.06	1	0.861585	ENSSSCG00000009250;ENSSSCG00000010429;ENSSSCG00000014852;ENSSSCG00000037241

## Sheet: BF2d VS IMF 2d
ID	Description	GeneRatio	BgRatio	enrich_factor	pvalue	qvalue	geneID
ko05200	Pathways in cancer	0.1143	0.0522	2.19	5.56548e-09	1.31228e-06	ENSSSCG00000001695;ENSSSCG00000001952;ENSSSCG00000002383;ENSSSCG00000002829;ENSSSCG00000002866;ENSSSCG00000002960;ENSSSCG00000003709;ENSSSCG00000003909;ENSSSCG00000004207;ENSSSCG00000004791;ENSSSCG00000005457;ENSSSCG00000006115;ENSSSCG00000006821;ENSSSCG00000007058;ENSSSCG00000008443;ENSSSCG00000008841;ENSSSCG00000008953;ENSSSCG00000009123;ENSSSCG00000009148;ENSSSCG00000009545;ENSSSCG00000009679;…
ko04512	ECM-receptor interaction	0.0438	0.0121	3.63	5.79248e-08	6.82903e-06	ENSSSCG00000003709;ENSSSCG00000004012;ENSSSCG00000004207;ENSSSCG00000004789;ENSSSCG00000006687;ENSSSCG00000008601;ENSSSCG00000009545;ENSSSCG00000014117;ENSSSCG00000015955;ENSSSCG00000016009;ENSSSCG00000016174;ENSSSCG00000016885;ENSSSCG00000017306;ENSSSCG00000017578;ENSSSCG00000022204;ENSSSCG00000023611;ENSSSCG00000034767;ENSSSCG00000036237;ENSSSCG00000037905;ENSSSCG00000038801;ENSSSCG00000039025;…
ko05206	MicroRNAs in cancer	0.0495	0.0168	2.95	6.22806e-07	4.89504e-05	ENSSSCG00000001695;ENSSSCG00000003909;ENSSSCG00000004570;ENSSSCG00000004789;ENSSSCG00000004969;ENSSSCG00000006038;ENSSSCG00000007151;ENSSSCG00000007586;ENSSSCG00000007874;ENSSSCG00000008841;ENSSSCG00000009679;ENSSSCG00000010312;ENSSSCG00000015579;ENSSSCG00000017306;ENSSSCG00000023611;ENSSSCG00000024351;ENSSSCG00000024377;ENSSSCG00000024777;ENSSSCG00000025176;ENSSSCG00000026547;ENSSSCG00000030827;…
ko04933	AGE-RAGE signaling pathway in diabetic complications	0.0381	0.0111	3.44	1.05295e-06	6.20687e-05	ENSSSCG00000001695;ENSSSCG00000002829;ENSSSCG00000003909;ENSSSCG00000004856;ENSSSCG00000006862;ENSSSCG00000007058;ENSSSCG00000008090;ENSSSCG00000008953;ENSSSCG00000009545;ENSSSCG00000010184;ENSSSCG00000010483;ENSSSCG00000013655;ENSSSCG00000014927;ENSSSCG00000016057;ENSSSCG00000016174;ENSSSCG00000020970;ENSSSCG00000030957;ENSSSCG00000037144;ENSSSCG00000044051;ENSSSCG00000044700
ko04510	Focal adhesion	0.0571	0.0224	2.55	2.09137e-06	8.8953e-05	ENSSSCG00000000024;ENSSSCG00000001695;ENSSSCG00000003709;ENSSSCG00000003909;ENSSSCG00000004012;ENSSSCG00000004207;ENSSSCG00000004607;ENSSSCG00000004789;ENSSSCG00000006687;ENSSSCG00000008841;ENSSSCG00000009320;ENSSSCG00000009545;ENSSSCG00000010313;ENSSSCG00000011867;ENSSSCG00000014117;ENSSSCG00000015955;ENSSSCG00000016009;ENSSSCG00000016174;ENSSSCG00000016579;ENSSSCG00000016885;ENSSSCG00000017306;…
ko04151	PI3K-Akt signaling pathway	0.0781	0.0361	2.16	2.26354e-06	8.8953e-05	ENSSSCG00000001695;ENSSSCG00000003709;ENSSSCG00000003909;ENSSSCG00000004012;ENSSSCG00000004207;ENSSSCG00000004789;ENSSSCG00000005457;ENSSSCG00000005503;ENSSSCG00000006687;ENSSSCG00000008841;ENSSSCG00000008963;ENSSSCG00000009002;ENSSSCG00000009320;ENSSSCG00000009545;ENSSSCG00000009589;ENSSSCG00000010698;ENSSSCG00000014117;ENSSSCG00000015955;ENSSSCG00000016009;ENSSSCG00000016174;ENSSSCG00000016878;…
ko04668	TNF signaling pathway	0.0381	0.0121	3.16	4.19087e-06	0.000141166	ENSSSCG00000001952;ENSSSCG00000002383;ENSSSCG00000003909;ENSSSCG00000004154;ENSSSCG00000006862;ENSSSCG00000008957;ENSSSCG00000008959;ENSSSCG00000013655;ENSSSCG00000015579;ENSSSCG00000016101;ENSSSCG00000020705;ENSSSCG00000020970;ENSSSCG00000024377;ENSSSCG00000024759;ENSSSCG00000026041;ENSSSCG00000026940;ENSSSCG00000027529;ENSSSCG00000030957;ENSSSCG00000034207;ENSSSCG00000040961
ko05412	Arrhythmogenic right ventricular cardiomyopathy	0.0286	0.0075	3.8	6.60566e-06	0.000194693	ENSSSCG00000003722;ENSSSCG00000004207;ENSSSCG00000006687;ENSSSCG00000009148;ENSSSCG00000009281;ENSSSCG00000015955;ENSSSCG00000016009;ENSSSCG00000016885;ENSSSCG00000017306;ENSSSCG00000017578;ENSSSCG00000025532;ENSSSCG00000034767;ENSSSCG00000036237;ENSSSCG00000037202;ENSSSCG00000037905
ko05222	Small cell lung cancer	0.0324	0.01	3.24	1.53331e-05	0.000401709	ENSSSCG00000001952;ENSSSCG00000003709;ENSSSCG00000003909;ENSSSCG00000004207;ENSSSCG00000009545;ENSSSCG00000015579;ENSSSCG00000015955;ENSSSCG00000016174;ENSSSCG00000017578;ENSSSCG00000027529;ENSSSCG00000030957;ENSSSCG00000032658;ENSSSCG00000034767;ENSSSCG00000037066;ENSSSCG00000037144;ENSSSCG00000044051;ENSSSCG00000044700
ko05205	Proteoglycans in cancer	0.0514	0.0213	2.42	1.75219e-05	0.000413148	ENSSSCG00000001695;ENSSSCG00000002829;ENSSSCG00000003909;ENSSSCG00000004789;ENSSSCG00000005503;ENSSSCG00000008601;ENSSSCG00000009002;ENSSSCG00000009048;ENSSSCG00000009123;ENSSSCG00000009679;ENSSSCG00000010312;ENSSSCG00000010483;ENSSSCG00000010948;ENSSSCG00000011884;ENSSSCG00000016174;ENSSSCG00000016579;ENSSSCG00000017306;ENSSSCG00000023437;ENSSSCG00000024351;ENSSSCG00000024671;ENSSSCG00000031866;…
ko05410	Hypertrophic cardiomyopathy	0.0324	0.0103	3.15	2.2792e-05	0.000473867	ENSSSCG00000004207;ENSSSCG00000004570;ENSSSCG00000006687;ENSSSCG00000009281;ENSSSCG00000010184;ENSSSCG00000015955;ENSSSCG00000016009;ENSSSCG00000016885;ENSSSCG00000017296;ENSSSCG00000017306;ENSSSCG00000017578;ENSSSCG00000020970;ENSSSCG00000025532;ENSSSCG00000034767;ENSSSCG00000036237;ENSSSCG00000037202;ENSSSCG00000037905
ko04010	MAPK signaling pathway	0.0667	0.0317	2.1	2.41165e-05	0.000473867	ENSSSCG00000001695;ENSSSCG00000002383;ENSSSCG00000002960;ENSSSCG00000004791;ENSSSCG00000004856;ENSSSCG00000007151;ENSSSCG00000008090;ENSSSCG00000008841;ENSSSCG00000008963;ENSSSCG00000009320;ENSSSCG00000010580;ENSSSCG00000010698;ENSSSCG00000010831;ENSSSCG00000014146;ENSSSCG00000014852;ENSSSCG00000016579;ENSSSCG00000016878;ENSSSCG00000016991;ENSSSCG00000016997;ENSSSCG00000020705;ENSSSCG00000021206;…
ko05146	Amoebiasis	0.0343	0.0118	2.91	3.8837e-05	0.000683425	ENSSSCG00000003709;ENSSSCG00000003909;ENSSSCG00000004207;ENSSSCG00000005284;ENSSSCG00000005503;ENSSSCG00000007058;ENSSSCG00000008953;ENSSSCG00000008959;ENSSSCG00000009002;ENSSSCG00000009545;ENSSSCG00000010313;ENSSSCG00000016174;ENSSSCG00000020970;ENSSSCG00000030957;ENSSSCG00000034767;ENSSSCG00000036352;ENSSSCG00000044051;ENSSSCG00000044700
ko05165	Human papillomavirus infection	0.0705	0.0352	2	4.05784e-05	0.000683425	ENSSSCG00000001695;ENSSSCG00000003709;ENSSSCG00000003909;ENSSSCG00000004012;ENSSSCG00000004207;ENSSSCG00000004789;ENSSSCG00000006687;ENSSSCG00000008056;ENSSSCG00000008496;ENSSSCG00000009545;ENSSSCG00000009679;ENSSSCG00000012077;ENSSSCG00000014117;ENSSSCG00000014904;ENSSSCG00000015579;ENSSSCG00000015801;ENSSSCG00000015955;ENSSSCG00000016009;ENSSSCG00000016057;ENSSSCG00000016174;ENSSSCG00000016885;…
ko04064	NF-kappa B signaling pathway	0.0419	0.0172	2.44	9.41267e-05	0.00138851	ENSSSCG00000001952;ENSSSCG00000004154;ENSSSCG00000005503;ENSSSCG00000006250;ENSSSCG00000006862;ENSSSCG00000008953;ENSSSCG00000008959;ENSSSCG00000009589;ENSSSCG00000010312;ENSSSCG00000010580;ENSSSCG00000013655;ENSSSCG00000015579;ENSSSCG00000016101;ENSSSCG00000017614;ENSSSCG00000025260;ENSSSCG00000027529;ENSSSCG00000030408;ENSSSCG00000030957;ENSSSCG00000035078;ENSSSCG00000037066;ENSSSCG00000038141;…
ko04390	Hippo signaling pathway	0.04	0.016	2.5	9.42203e-05	0.00138851	ENSSSCG00000000107;ENSSSCG00000004192;ENSSSCG00000005027;ENSSSCG00000008645;ENSSSCG00000008963;ENSSSCG00000009148;ENSSSCG00000009679;ENSSSCG00000014904;ENSSSCG00000017265;ENSSSCG00000024671;ENSSSCG00000024954;ENSSSCG00000025568;ENSSSCG00000027529;ENSSSCG00000033001;ENSSSCG00000035859;ENSSSCG00000037016;ENSSSCG00000037791;ENSSSCG00000039166;ENSSSCG00000039442;ENSSSCG00000039568;ENSSSCG00000039793
ko05140	Leishmaniasis	0.0267	0.0085	3.14	0.000124594	0.00172812	ENSSSCG00000001952;ENSSSCG00000002383;ENSSSCG00000005503;ENSSSCG00000008090;ENSSSCG00000009002;ENSSSCG00000013551;ENSSSCG00000015579;ENSSSCG00000016009;ENSSSCG00000016057;ENSSSCG00000026904;ENSSSCG00000030957;ENSSSCG00000031380;ENSSSCG00000031493;ENSSSCG00000040401
ko05134	Legionellosis	0.0229	0.0067	3.4	0.000171379	0.00224496	ENSSSCG00000001952;ENSSSCG00000005503;ENSSSCG00000008953;ENSSSCG00000008959;ENSSSCG00000009002;ENSSSCG00000010580;ENSSSCG00000013551;ENSSSCG00000020970;ENSSSCG00000024388;ENSSSCG00000029160;ENSSSCG00000030957;ENSSSCG00000040401
ko05145	Toxoplasmosis	0.0305	0.0112	2.73	0.000228275	0.00283288	ENSSSCG00000001952;ENSSSCG00000003709;ENSSSCG00000004207;ENSSSCG00000005503;ENSSSCG00000009002;ENSSSCG00000010330;ENSSSCG00000015407;ENSSSCG00000015955;ENSSSCG00000016057;ENSSSCG00000017991;ENSSSCG00000026904;ENSSSCG00000027529;ENSSSCG00000029160;ENSSSCG00000030957;ENSSSCG00000034767;ENSSSCG00000035078
ko04924	Renin secretion	0.0229	0.0073	3.12	0.000388936	0.00458535	ENSSSCG00000006572;ENSSSCG00000007058;ENSSSCG00000009250;ENSSSCG00000010184;ENSSSCG00000013388;ENSSSCG00000015407;ENSSSCG00000016672;ENSSSCG00000017296;ENSSSCG00000023437;ENSSSCG00000033190;ENSSSCG00000034510;ENSSSCG00000038557
ko05133	Pertussis	0.0248	0.0085	2.91	0.000456988	0.0051311	ENSSSCG00000001427;ENSSSCG00000002383;ENSSSCG00000005503;ENSSSCG00000008090;ENSSSCG00000008953;ENSSSCG00000008957;ENSSSCG00000013551;ENSSSCG00000013940;ENSSSCG00000015407;ENSSSCG00000020970;ENSSSCG00000030957;ENSSSCG00000038141;Sus_scrofa_newGene_705
ko04360	Axon guidance	0.04	0.018	2.22	0.000481371	0.00515919	ENSSSCG00000003527;ENSSSCG00000003909;ENSSSCG00000006635;ENSSSCG00000009123;ENSSSCG00000009535;ENSSSCG00000009679;ENSSSCG00000010276;ENSSSCG00000010512;ENSSSCG00000010762;ENSSSCG00000014146;ENSSSCG00000015407;ENSSSCG00000017095;ENSSSCG00000017993;ENSSSCG00000022896;ENSSSCG00000023784;ENSSSCG00000024351;ENSSSCG00000025826;ENSSSCG00000026130;ENSSSCG00000032728;ENSSSCG00000035859;ENSSSCG00000038562
ko05167	Kaposi sarcoma-associated herpesvirus infection	0.0438	0.0208	2.11	0.000557907	0.00571951	ENSSSCG00000001695;ENSSSCG00000001952;ENSSSCG00000002383;ENSSSCG00000003909;ENSSSCG00000004856;ENSSSCG00000006250;ENSSSCG00000008496;ENSSSCG00000008953;ENSSSCG00000008959;ENSSSCG00000009148;ENSSSCG00000009589;ENSSSCG00000012050;ENSSSCG00000013551;ENSSSCG00000013655;ENSSSCG00000013909;ENSSSCG00000015579;ENSSSCG00000015801;ENSSSCG00000016057;ENSSSCG00000017991;ENSSSCG00000020970;ENSSSCG00000023437;…
ko05414	Dilated cardiomyopathy	0.0286	0.0111	2.58	0.000650555	0.00639142	ENSSSCG00000004207;ENSSSCG00000004570;ENSSSCG00000006687;ENSSSCG00000009281;ENSSSCG00000010184;ENSSSCG00000015955;ENSSSCG00000016009;ENSSSCG00000016885;ENSSSCG00000017306;ENSSSCG00000017578;ENSSSCG00000025532;ENSSSCG00000034767;ENSSSCG00000036237;ENSSSCG00000037202;ENSSSCG00000037905
ko05164	Influenza A	0.04	0.0187	2.14	0.000793905	0.00748778	ENSSSCG00000001952;ENSSSCG00000003909;ENSSSCG00000005503;ENSSSCG00000007119;ENSSSCG00000008090;ENSSSCG00000008496;ENSSSCG00000008953;ENSSSCG00000009881;ENSSSCG00000012077;ENSSSCG00000013655;ENSSSCG00000013940;ENSSSCG00000015549;ENSSSCG00000015801;ENSSSCG00000015897;ENSSSCG00000016057;ENSSSCG00000017614;ENSSSCG00000020970;ENSSSCG00000026904;ENSSSCG00000030408;ENSSSCG00000030957;ENSSSCG00000046640
ko05219	Bladder cancer	0.0152	0.004	3.85	0.000881593	0.00789238	ENSSSCG00000001695;ENSSSCG00000002829;ENSSSCG00000004789;ENSSSCG00000008953;ENSSSCG00000014985;ENSSSCG00000021588;ENSSSCG00000024377;ENSSSCG00000030827
ko04310	Wnt signaling pathway	0.04	0.0189	2.12	0.000910454	0.00789238	ENSSSCG00000000107;ENSSSCG00000004218;ENSSSCG00000004856;ENSSSCG00000004971;ENSSSCG00000007058;ENSSSCG00000009123;ENSSSCG00000009148;ENSSSCG00000009679;ENSSSCG00000010529;ENSSSCG00000011014;ENSSSCG00000012885;ENSSSCG00000016780;ENSSSCG00000017265;ENSSSCG00000024671;ENSSSCG00000024793;ENSSSCG00000033001;ENSSSCG00000034491;ENSSSCG00000035299;ENSSSCG00000035859;ENSSSCG00000037263;ENSSSCG00000037791
ko04625	C-type lectin receptor signaling pathway	0.0305	0.0127	2.41	0.00093722	0.00789238	ENSSSCG00000001952;ENSSSCG00000003909;ENSSSCG00000004856;ENSSSCG00000009589;ENSSSCG00000009630;ENSSSCG00000010224;ENSSSCG00000010580;ENSSSCG00000013940;ENSSSCG00000015579;ENSSSCG00000016057;ENSSSCG00000017753;ENSSSCG00000020970;ENSSSCG00000023437;ENSSSCG00000030957;ENSSSCG00000031487;ENSSSCG00000038879
ko04621	NOD-like receptor signaling pathway	0.04	0.0192	2.08	0.00111283	0.00904804	ENSSSCG00000001952;ENSSSCG00000004154;ENSSSCG00000005503;ENSSSCG00000007058;ENSSSCG00000008340;ENSSSCG00000008953;ENSSSCG00000008959;ENSSSCG00000009881;ENSSSCG00000013940;ENSSSCG00000014156;ENSSSCG00000015549;ENSSSCG00000016057;ENSSSCG00000020970;ENSSSCG00000023437;ENSSSCG00000026904;ENSSSCG00000027529;ENSSSCG00000030957;ENSSSCG00000031262;ENSSSCG00000031493;ENSSSCG00000046640;Sus_scrofa_newGene_…
ko04921	Oxytocin signaling pathway	0.0343	0.0154	2.22	0.00119335	0.00937933	ENSSSCG00000002383;ENSSSCG00000004856;ENSSSCG00000006572;ENSSSCG00000007058;ENSSSCG00000008742;ENSSSCG00000009123;ENSSSCG00000011111;ENSSSCG00000011867;ENSSSCG00000012050;ENSSSCG00000015407;ENSSSCG00000015579;ENSSSCG00000017991;ENSSSCG00000023351;ENSSSCG00000023437;ENSSSCG00000025532;ENSSSCG00000033958;ENSSSCG00000037202;ENSSSCG00000037241
ko03320	PPAR signaling pathway	0.0248	0.0097	2.56	0.00159934	0.0121647	ENSSSCG00000004643;ENSSSCG00000007435;ENSSSCG00000011477;ENSSSCG00000011579;ENSSSCG00000012202;ENSSSCG00000012583;ENSSSCG00000013599;ENSSSCG00000014985;ENSSSCG00000024872;ENSSSCG00000030921;ENSSSCG00000035863;ENSSSCG00000035993;ENSSSCG00000040631
ko05418	Fluid shear stress and atherosclerosis	0.0324	0.0147	2.2	0.00182783	0.0131781	ENSSSCG00000001695;ENSSSCG00000002383;ENSSSCG00000002829;ENSSSCG00000003909;ENSSSCG00000006821;ENSSSCG00000006862;ENSSSCG00000008090;ENSSSCG00000008601;ENSSSCG00000010948;ENSSSCG00000013655;ENSSSCG00000016991;ENSSSCG00000017306;ENSSSCG00000026041;ENSSSCG00000030957;ENSSSCG00000031493;ENSSSCG00000032003;ENSSSCG00000032580
ko00051	Fructose and mannose metabolism	0.0133	0.0035	3.85	0.00184435	0.0131781	ENSSSCG00000000685;ENSSSCG00000011133;ENSSSCG00000011538;ENSSSCG00000021236;ENSSSCG00000028197;ENSSSCG00000032556;ENSSSCG00000040608
ko04810	Regulation of actin cytoskeleton	0.0457	0.0244	1.87	0.00227402	0.0157703	ENSSSCG00000000146;ENSSSCG00000000436;ENSSSCG00000003909;ENSSSCG00000005457;ENSSSCG00000006687;ENSSSCG00000008841;ENSSSCG00000009448;ENSSSCG00000010313;ENSSSCG00000010698;ENSSSCG00000011867;ENSSSCG00000014088;ENSSSCG00000015955;ENSSSCG00000016009;ENSSSCG00000016174;ENSSSCG00000016878;ENSSSCG00000016885;ENSSSCG00000016997;ENSSSCG00000017306;ENSSSCG00000017578;ENSSSCG00000024954;ENSSSCG00000027030;…
ko00590	Arachidonic acid metabolism	0.021	0.0079	2.65	0.0026879	0.0181079	ENSSSCG00000005688;ENSSSCG00000007463;ENSSSCG00000010055;ENSSSCG00000010056;ENSSSCG00000010340;ENSSSCG00000011147;ENSSSCG00000015579;ENSSSCG00000023351;ENSSSCG00000027013;ENSSSCG00000032480;Sus_scrofa_newGene_4874
ko04977	Vitamin digestion and absorption	0.0114	0.0029	3.99	0.00325014	0.0212875	ENSSSCG00000007874;ENSSSCG00000008550;ENSSSCG00000011030;ENSSSCG00000026318;ENSSSCG00000030696;ENSSSCG00000030921
ko04620	Toll-like receptor signaling pathway	0.0286	0.0134	2.14	0.00427003	0.0272116	ENSSSCG00000001952;ENSSSCG00000002383;ENSSSCG00000003909;ENSSSCG00000005503;ENSSSCG00000008953;ENSSSCG00000009002;ENSSSCG00000014869;ENSSSCG00000015801;ENSSSCG00000016057;ENSSSCG00000020705;ENSSSCG00000020970;ENSSSCG00000030957;ENSSSCG00000031053;ENSSSCG00000035078;ENSSSCG00000038141
ko05202	Transcriptional misregulation in cancer	0.0438	0.0244	1.79	0.00472456	0.0293158	ENSSSCG00000002866;ENSSSCG00000005166;ENSSSCG00000006115;ENSSSCG00000008645;ENSSSCG00000008953;ENSSSCG00000009320;ENSSSCG00000010312;ENSSSCG00000011579;ENSSSCG00000013307;ENSSSCG00000016698;ENSSSCG00000020970;ENSSSCG00000022318;ENSSSCG00000024351;ENSSSCG00000026547;ENSSSCG00000027529;ENSSSCG00000028997;ENSSSCG00000030957;ENSSSCG00000034207;ENSSSCG00000035078;ENSSSCG00000037066;ENSSSCG00000037144;…
ko04062	Chemokine signaling pathway	0.0343	0.0176	1.95	0.00509553	0.030807	ENSSSCG00000001952;ENSSSCG00000003909;ENSSSCG00000006250;ENSSSCG00000007058;ENSSSCG00000008953;ENSSSCG00000008957;ENSSSCG00000008959;ENSSSCG00000010683;ENSSSCG00000014310;ENSSSCG00000014852;ENSSSCG00000015407;ENSSSCG00000016057;ENSSSCG00000017920;ENSSSCG00000017991;ENSSSCG00000024759;ENSSSCG00000026904;ENSSSCG00000030957;ENSSSCG00000031118
ko04657	IL-17 signaling pathway	0.0229	0.0099	2.31	0.00549015	0.0323617	ENSSSCG00000001952;ENSSSCG00000002383;ENSSSCG00000004154;ENSSSCG00000008953;ENSSSCG00000008957;ENSSSCG00000008959;ENSSSCG00000014985;ENSSSCG00000015579;ENSSSCG00000020970;ENSSSCG00000030957;ENSSSCG00000032658;ENSSSCG00000034207
ko04979	Cholesterol metabolism	0.0152	0.0052	2.91	0.00562718	0.0323617	ENSSSCG00000003088;ENSSSCG00000007435;ENSSSCG00000008701;ENSSSCG00000013599;ENSSSCG00000021464;ENSSSCG00000030921;ENSSSCG00000037539;ENSSSCG00000040631
ko04066	HIF-1 signaling pathway	0.0248	0.0114	2.18	0.00653366	0.0366802	ENSSSCG00000001695;ENSSSCG00000003909;ENSSSCG00000005503;ENSSSCG00000009123;ENSSSCG00000009320;ENSSSCG00000011133;ENSSSCG00000020970;ENSSSCG00000022343;ENSSSCG00000028197;ENSSSCG00000028373;ENSSSCG00000030957;ENSSSCG00000032556;ENSSSCG00000037144
ko05226	Gastric cancer	0.0305	0.0154	1.98	0.00701992	0.0384936	ENSSSCG00000003909;ENSSSCG00000009048;ENSSSCG00000009148;ENSSSCG00000009679;ENSSSCG00000010698;ENSSSCG00000012885;ENSSSCG00000016878;ENSSSCG00000016997;ENSSSCG00000017265;ENSSSCG00000024351;ENSSSCG00000024671;ENSSSCG00000024954;ENSSSCG00000033001;ENSSSCG00000035859;ENSSSCG00000037066;ENSSSCG00000037144
ko04380	Osteoclast differentiation	0.0286	0.0142	2.01	0.00773786	0.0412664	ENSSSCG00000001952;ENSSSCG00000002383;ENSSSCG00000003909;ENSSSCG00000004856;ENSSSCG00000008090;ENSSSCG00000008147;ENSSSCG00000009589;ENSSSCG00000010580;ENSSSCG00000011579;ENSSSCG00000016057;ENSSSCG00000017306;ENSSSCG00000028461;ENSSSCG00000030957;ENSSSCG00000031493;ENSSSCG00000038879
ko00514	Other types of O-glycan biosynthesis	0.0152	0.0055	2.75	0.00787562	0.0412664	ENSSSCG00000003743;ENSSSCG00000005379;ENSSSCG00000006360;ENSSSCG00000011195;ENSSSCG00000012088;ENSSSCG00000015567;ENSSSCG00000025770;ENSSSCG00000028879
ko04611	Platelet activation	0.0267	0.0131	2.04	0.00849181	0.0435278	ENSSSCG00000003909;ENSSSCG00000004791;ENSSSCG00000006250;ENSSSCG00000007058;ENSSSCG00000009250;ENSSSCG00000009589;ENSSSCG00000011867;ENSSSCG00000015407;ENSSSCG00000017306;ENSSSCG00000017991;ENSSSCG00000023351;ENSSSCG00000023437;ENSSSCG00000026602;ENSSSCG00000034510
ko04024	cAMP signaling pathway	0.04	0.0228	1.75	0.00882322	0.0442643	ENSSSCG00000001952;ENSSSCG00000002383;ENSSSCG00000003805;ENSSSCG00000003909;ENSSSCG00000004018;ENSSSCG00000004475;ENSSSCG00000004856;ENSSSCG00000005400;ENSSSCG00000006296;ENSSSCG00000006572;ENSSSCG00000008888;ENSSSCG00000009123;ENSSSCG00000010483;ENSSSCG00000011676;ENSSSCG00000013388;ENSSSCG00000015407;ENSSSCG00000016672;ENSSSCG00000016929;ENSSSCG00000030957;ENSSSCG00000033815;ENSSSCG00000034510
ko05161	Hepatitis B	0.0324	0.0173	1.87	0.00942771	0.0463115	ENSSSCG00000001952;ENSSSCG00000002383;ENSSSCG00000003909;ENSSSCG00000004856;ENSSSCG00000005503;ENSSSCG00000008953;ENSSSCG00000009002;ENSSSCG00000009630;ENSSSCG00000010224;ENSSSCG00000015801;ENSSSCG00000015897;ENSSSCG00000016057;ENSSSCG00000020970;ENSSSCG00000026940;ENSSSCG00000030408;ENSSSCG00000030957;ENSSSCG00000038141
ko04923	Regulation of lipolysis in adipocytes	0.0152	0.0058	2.61	0.0107398	0.0516801	ENSSSCG00000003909;ENSSSCG00000006572;ENSSSCG00000008888;ENSSSCG00000009250;ENSSSCG00000013388;ENSSSCG00000015407;ENSSSCG00000015579;ENSSSCG00000024134
ko05224	Breast cancer	0.0286	0.0148	1.93	0.0110954	0.0523236	ENSSSCG00000002383;ENSSSCG00000003909;ENSSSCG00000009148;ENSSSCG00000009679;ENSSSCG00000010580;ENSSSCG00000012885;ENSSSCG00000016878;ENSSSCG00000016997;ENSSSCG00000017265;ENSSSCG00000024671;ENSSSCG00000024954;ENSSSCG00000025176;ENSSSCG00000033001;ENSSSCG00000035859;ENSSSCG00000037066
ko04550	Signaling pathways regulating pluripotency of stem cells	0.0286	0.0149	1.91	0.011752	0.0543332	ENSSSCG00000003909;ENSSSCG00000005437;ENSSSCG00000008645;ENSSSCG00000009679;ENSSSCG00000010698;ENSSSCG00000013909;ENSSSCG00000017265;ENSSSCG00000024671;ENSSSCG00000030827;ENSSSCG00000033001;ENSSSCG00000035859;ENSSSCG00000037016;ENSSSCG00000038610;ENSSSCG00000038838;ENSSSCG00000040961
ko04520	Adherens junction	0.019	0.0084	2.27	0.0123229	0.055231	ENSSSCG00000000504;ENSSSCG00000003090;ENSSSCG00000004018;ENSSSCG00000009148;ENSSSCG00000010133;ENSSSCG00000010313;ENSSSCG00000011933;ENSSSCG00000024351;ENSSSCG00000039568;ENSSSCG00000040184
ko04022	cGMP-PKG signaling pathway	0.0305	0.0164	1.86	0.0124147	0.055231	ENSSSCG00000000573;ENSSSCG00000004856;ENSSSCG00000006296;ENSSSCG00000006572;ENSSSCG00000007058;ENSSSCG00000009106;ENSSSCG00000009250;ENSSSCG00000010330;ENSSSCG00000011676;ENSSSCG00000011867;ENSSSCG00000013388;ENSSSCG00000015407;ENSSSCG00000017991;ENSSSCG00000023437;ENSSSCG00000027030;ENSSSCG00000037241
ko00790	Folate biosynthesis	0.0095	0.0028	3.44	0.0134835	0.0583084	ENSSSCG00000003744;ENSSSCG00000011147;ENSSSCG00000032607;ENSSSCG00000040608;Sus_scrofa_newGene_4874
ko04217	Necroptosis	0.0324	0.018	1.8	0.0136009	0.0583084	ENSSSCG00000004154;ENSSSCG00000005503;ENSSSCG00000007508;ENSSSCG00000008090;ENSSSCG00000008496;ENSSSCG00000009123;ENSSSCG00000013940;ENSSSCG00000015801;ENSSSCG00000016057;ENSSSCG00000016101;ENSSSCG00000020701;ENSSSCG00000023351;ENSSSCG00000025980;ENSSSCG00000027529;ENSSSCG00000028109;ENSSSCG00000038141;ENSSSCG00000042208
ko01230	Biosynthesis of amino acids	0.019	0.0086	2.21	0.0143759	0.0605303	ENSSSCG00000000685;ENSSSCG00000007738;ENSSSCG00000010517;ENSSSCG00000012561;ENSSSCG00000022343;ENSSSCG00000028197;ENSSSCG00000028373;ENSSSCG00000029163;ENSSSCG00000032556;ENSSSCG00000040779
ko04350	TGF-beta signaling pathway	0.021	0.01	2.1	0.015402	0.0637124	ENSSSCG00000004052;ENSSSCG00000004789;ENSSSCG00000008645;ENSSSCG00000011014;ENSSSCG00000016892;ENSSSCG00000024174;ENSSSCG00000025270;ENSSSCG00000033657;ENSSSCG00000037016;ENSSSCG00000038610;ENSSSCG00000039442
ko05217	Basal cell carcinoma	0.0152	0.0062	2.45	0.0156721	0.0637124	ENSSSCG00000009148;ENSSSCG00000009679;ENSSSCG00000017265;ENSSSCG00000024671;ENSSSCG00000033001;ENSSSCG00000035859;ENSSSCG00000037066;ENSSSCG00000039442
ko00603	Glycosphingolipid biosynthesis - globo and isoglobo series	0.0076	0.002	3.85	0.0179175	0.0704247	ENSSSCG00000031329;ENSSSCG00000038423;ENSSSCG00000040556;ENSSSCG00000045508
ko04610	Complement and coagulation cascades	0.019	0.0089	2.14	0.0179206	0.0704247	ENSSSCG00000001427;ENSSSCG00000010312;ENSSSCG00000010893;ENSSSCG00000011806;ENSSSCG00000013418;ENSSSCG00000013551;ENSSSCG00000016859;ENSSSCG00000024914;ENSSSCG00000027030;ENSSSCG00000032434
ko05162	Measles	0.0362	0.0217	1.67	0.0194276	0.0750954	ENSSSCG00000001952;ENSSSCG00000002383;ENSSSCG00000003909;ENSSSCG00000004154;ENSSSCG00000005503;ENSSSCG00000008090;ENSSSCG00000008496;ENSSSCG00000009002;ENSSSCG00000009881;ENSSSCG00000012077;ENSSSCG00000015897;ENSSSCG00000016057;ENSSSCG00000020970;ENSSSCG00000026904;ENSSSCG00000029160;ENSSSCG00000030408;ENSSSCG00000030957;ENSSSCG00000037144;ENSSSCG00000046640
ko04934	Cushing syndrome	0.0286	0.0159	1.79	0.0201176	0.0765085	ENSSSCG00000007058;ENSSSCG00000009123;ENSSSCG00000009148;ENSSSCG00000009679;ENSSSCG00000010184;ENSSSCG00000015407;ENSSSCG00000017265;ENSSSCG00000023437;ENSSSCG00000024671;ENSSSCG00000033001;ENSSSCG00000034044;ENSSSCG00000034510;ENSSSCG00000035859;ENSSSCG00000037144;Sus_scrofa_newGene_4197
ko04926	Relaxin signaling pathway	0.0248	0.0133	1.87	0.0217711	0.0814823	ENSSSCG00000001695;ENSSSCG00000001952;ENSSSCG00000002383;ENSSSCG00000002829;ENSSSCG00000003909;ENSSSCG00000007058;ENSSSCG00000009545;ENSSSCG00000014852;ENSSSCG00000014985;ENSSSCG00000015407;ENSSSCG00000030957;ENSSSCG00000044051;ENSSSCG00000044700
ko05230	Central carbon metabolism in cancer	0.0152	0.0068	2.23	0.0258716	0.0953163	ENSSSCG00000003909;ENSSSCG00000008841;ENSSSCG00000010517;ENSSSCG00000010698;ENSSSCG00000024018;ENSSSCG00000024351;ENSSSCG00000028197;ENSSSCG00000030827
ko00565	Ether lipid metabolism	0.0133	0.0056	2.37	0.027268	0.0989118	ENSSSCG00000002828;ENSSSCG00000006001;ENSSSCG00000013360;ENSSSCG00000016912;ENSSSCG00000017116;ENSSSCG00000023351;ENSSSCG00000038269
ko01521	EGFR tyrosine kinase inhibitor resistance	0.0171	0.0082	2.09	0.0276865	0.0989118	ENSSSCG00000001695;ENSSSCG00000003909;ENSSSCG00000008841;ENSSSCG00000009048;ENSSSCG00000010698;ENSSSCG00000020970;ENSSSCG00000024351;ENSSSCG00000030827;ENSSSCG00000038806
ko05323	Rheumatoid arthritis	0.0286	0.0166	1.72	0.0282398	0.0993829	ENSSSCG00000001695;ENSSSCG00000002383;ENSSSCG00000005503;ENSSSCG00000008056;ENSSSCG00000008090;ENSSSCG00000008953;ENSSSCG00000008957;ENSSSCG00000008959;ENSSSCG00000009002;ENSSSCG00000009320;ENSSSCG00000010948;ENSSSCG00000013655;ENSSSCG00000014985;ENSSSCG00000020970;ENSSSCG00000040725
ko00061	Fatty acid biosynthesis	0.0076	0.0023	3.35	0.0289781	0.100481	ENSSSCG00000012583;ENSSSCG00000023866;ENSSSCG00000029944;Sus_scrofa_newGene_5987
ko04640	Hematopoietic cell lineage	0.021	0.0111	1.89	0.0306799	0.104841	ENSSSCG00000008090;ENSSSCG00000008742;ENSSSCG00000015955;ENSSSCG00000016009;ENSSSCG00000016885;ENSSSCG00000017306;ENSSSCG00000017578;ENSSSCG00000020970;ENSSSCG00000023909;ENSSSCG00000031023;ENSSSCG00000040725
ko05144	Malaria	0.0229	0.0126	1.82	0.0321106	0.107254	ENSSSCG00000004012;ENSSSCG00000004789;ENSSSCG00000005503;ENSSSCG00000006862;ENSSSCG00000008601;ENSSSCG00000008953;ENSSSCG00000009002;ENSSSCG00000013655;ENSSSCG00000014117;ENSSSCG00000020970;ENSSSCG00000024351;ENSSSCG00000035078
ko05215	Prostate cancer	0.019	0.0098	1.95	0.032391	0.107254	ENSSSCG00000001952;ENSSSCG00000003909;ENSSSCG00000008841;ENSSSCG00000009148;ENSSSCG00000010312;ENSSSCG00000010698;ENSSSCG00000022318;ENSSSCG00000030957;ENSSSCG00000032003;ENSSSCG00000037144
ko04392	Hippo signaling pathway - multiple species	0.0095	0.0035	2.75	0.0331361	0.107254	ENSSSCG00000000107;ENSSSCG00000005027;ENSSSCG00000025568;ENSSSCG00000029189;ENSSSCG00000039166
ko04964	Proximal tubule bicarbonate reclamation	0.0076	0.0024	3.21	0.0333907	0.107254	ENSSSCG00000006296;ENSSSCG00000011676;ENSSSCG00000023186;ENSSSCG00000033190
ko05152	Tuberculosis	0.0324	0.02	1.62	0.0336605	0.107254	ENSSSCG00000005503;ENSSSCG00000006625;ENSSSCG00000008056;ENSSSCG00000008090;ENSSSCG00000009002;ENSSSCG00000009123;ENSSSCG00000009589;ENSSSCG00000011570;ENSSSCG00000013551;ENSSSCG00000016057;ENSSSCG00000017178;ENSSSCG00000017753;ENSSSCG00000020970;ENSSSCG00000026940;ENSSSCG00000030957;ENSSSCG00000031487;ENSSSCG00000034207
ko00480	Glutathione metabolism	0.0133	0.0059	2.25	0.0349188	0.10978	ENSSSCG00000006821;ENSSSCG00000010055;ENSSSCG00000010056;ENSSSCG00000022742;ENSSSCG00000032003;ENSSSCG00000032580;ENSSSCG00000033018
ko04622	RIG-I-like receptor signaling pathway	0.0171	0.0086	1.99	0.0360875	0.111961	ENSSSCG00000001952;ENSSSCG00000008953;ENSSSCG00000015897;ENSSSCG00000017416;ENSSSCG00000017614;ENSSSCG00000026904;ENSSSCG00000026940;ENSSSCG00000030408;ENSSSCG00000030957
ko00230	Purine metabolism	0.0248	0.0144	1.72	0.0400526	0.122649	ENSSSCG00000002135;ENSSSCG00000003805;ENSSSCG00000004193;ENSSSCG00000006572;ENSSSCG00000009106;ENSSSCG00000010437;ENSSSCG00000010497;ENSSSCG00000011444;ENSSSCG00000012561;ENSSSCG00000013388;ENSSSCG00000016929;ENSSSCG00000022492;ENSSSCG00000025788
ko04960	Aldosterone-regulated sodium reabsorption	0.0095	0.0037	2.6	0.0409139	0.12368	ENSSSCG00000003909;ENSSSCG00000006296;ENSSSCG00000008038;ENSSSCG00000011676;ENSSSCG00000021443
ko05169	Epstein-Barr virus infection	0.0419	0.0284	1.48	0.0432272	0.129019	ENSSSCG00000001952;ENSSSCG00000003909;ENSSSCG00000004154;ENSSSCG00000006250;ENSSSCG00000008496;ENSSSCG00000009002;ENSSSCG00000009589;ENSSSCG00000009881;ENSSSCG00000010497;ENSSSCG00000010580;ENSSSCG00000013655;ENSSSCG00000015337;ENSSSCG00000016057;ENSSSCG00000020970;ENSSSCG00000026904;ENSSSCG00000030408;ENSSSCG00000030957;ENSSSCG00000035078;ENSSSCG00000037066;ENSSSCG00000037144;ENSSSCG00000038879;…
ko04971	Gastric acid secretion	0.0152	0.0076	2	0.0456295	0.13362	ENSSSCG00000006296;ENSSSCG00000007058;ENSSSCG00000009123;ENSSSCG00000011676;ENSSSCG00000011867;ENSSSCG00000015407;ENSSSCG00000023437;ENSSSCG00000033815
ko05225	Hepatocellular carcinoma	0.0267	0.0162	1.64	0.0459019	0.13362	ENSSSCG00000003909;ENSSSCG00000006821;ENSSSCG00000009048;ENSSSCG00000009148;ENSSSCG00000009679;ENSSSCG00000012885;ENSSSCG00000017265;ENSSSCG00000024351;ENSSSCG00000024671;ENSSSCG00000032003;ENSSSCG00000032580;ENSSSCG00000033001;ENSSSCG00000035859;ENSSSCG00000037066
ko00430	Taurine and hypotaurine metabolism	0.0057	0.0016	3.61	0.0470415	0.133779	ENSSSCG00000010055;ENSSSCG00000010056;ENSSSCG00000033018
ko04919	Thyroid hormone signaling pathway	0.021	0.0119	1.77	0.0470915	0.133779	ENSSSCG00000003909;ENSSSCG00000006296;ENSSSCG00000007058;ENSSSCG00000010483;ENSSSCG00000011676;ENSSSCG00000011714;ENSSSCG00000012050;ENSSSCG00000016057;ENSSSCG00000017306;ENSSSCG00000025176;ENSSSCG00000028197
ko01212	Fatty acid metabolism	0.0133	0.0064	2.07	0.0505953	0.142022	ENSSSCG00000008569;ENSSSCG00000012583;ENSSSCG00000021739;ENSSSCG00000023866;ENSSSCG00000024872;ENSSSCG00000028080;ENSSSCG00000029944
ko05142	Chagas disease	0.0286	0.018	1.59	0.0513665	0.14249	ENSSSCG00000001952;ENSSSCG00000002383;ENSSSCG00000003909;ENSSSCG00000005284;ENSSSCG00000005503;ENSSSCG00000007058;ENSSSCG00000008953;ENSSSCG00000009002;ENSSSCG00000013551;ENSSSCG00000015407;ENSSSCG00000016101;ENSSSCG00000017296;ENSSSCG00000020970;ENSSSCG00000027030;ENSSSCG00000030957
ko00533	Glycosaminoglycan biosynthesis - keratan sulfate	0.0057	0.0017	3.4	0.0549888	0.150765	ENSSSCG00000002709;ENSSSCG00000006360;ENSSSCG00000022031
ko05160	Hepatitis C	0.0267	0.0167	1.6	0.0564176	0.152904	ENSSSCG00000001952;ENSSSCG00000003909;ENSSSCG00000008496;ENSSSCG00000009881;ENSSSCG00000010454;ENSSSCG00000012077;ENSSSCG00000015549;ENSSSCG00000015801;ENSSSCG00000016057;ENSSSCG00000016101;ENSSSCG00000023743;ENSSSCG00000030408;ENSSSCG00000030957;ENSSSCG00000046640
ko04713	Circadian entrainment	0.019	0.011	1.74	0.0623002	0.166929	ENSSSCG00000002383;ENSSSCG00000007058;ENSSSCG00000009123;ENSSSCG00000009250;ENSSSCG00000015407;ENSSSCG00000016672;ENSSSCG00000023437;ENSSSCG00000024377;ENSSSCG00000033958;ENSSSCG00000034044
ko04061	Viral protein interaction with cytokine and cytokine receptor	0.0152	0.0082	1.86	0.0656371	0.173894	ENSSSCG00000008953;ENSSSCG00000008957;ENSSSCG00000008959;ENSSSCG00000013909;ENSSSCG00000014310;ENSSSCG00000016322;ENSSSCG00000020970;ENSSSCG00000024759
ko04925	Aldosterone synthesis and secretion	0.0171	0.0097	1.77	0.06771	0.177392	ENSSSCG00000006296;ENSSSCG00000006572;ENSSSCG00000007058;ENSSSCG00000009123;ENSSSCG00000010184;ENSSSCG00000011111;ENSSSCG00000011676;ENSSSCG00000023437;ENSSSCG00000034510
ko04722	Neurotrophin signaling pathway	0.021	0.0127	1.66	0.0686559	0.177894	ENSSSCG00000001952;ENSSSCG00000003909;ENSSSCG00000007682;ENSSSCG00000009048;ENSSSCG00000009123;ENSSSCG00000011570;ENSSSCG00000024377;ENSSSCG00000026041;ENSSSCG00000026904;ENSSSCG00000030957;ENSSSCG00000037539
ko04623	Cytosolic DNA-sensing pathway	0.0133	0.0069	1.93	0.0701175	0.179706	ENSSSCG00000001952;ENSSSCG00000007508;ENSSSCG00000020970;ENSSSCG00000021383;ENSSSCG00000026904;ENSSSCG00000030408;ENSSSCG00000030957
ko04670	Leukocyte transendothelial migration	0.019	0.0113	1.69	0.0718926	0.182274	ENSSSCG00000002829;ENSSSCG00000003909;ENSSSCG00000004018;ENSSSCG00000006862;ENSSSCG00000010313;ENSSSCG00000013655;ENSSSCG00000015407;ENSSSCG00000016009;ENSSSCG00000023743;ENSSSCG00000031493
ko00010	Glycolysis / Gluconeogenesis	0.0133	0.007	1.9	0.0744931	0.186858	ENSSSCG00000000685;ENSSSCG00000010517;ENSSSCG00000022343;ENSSSCG00000028197;ENSSSCG00000028373;ENSSSCG00000032556;ENSSSCG00000038602
ko00760	Nicotinate and nicotinamide metabolism	0.0095	0.0044	2.19	0.0761795	0.189077	ENSSSCG00000002135;ENSSSCG00000004193;ENSSSCG00000008742;ENSSSCG00000011444;ENSSSCG00000038967
ko04015	Rap1 signaling pathway	0.0381	0.0272	1.4	0.0799009	0.196248	ENSSSCG00000001695;ENSSSCG00000002332;ENSSSCG00000003909;ENSSSCG00000004018;ENSSSCG00000004789;ENSSSCG00000005457;ENSSSCG00000007058;ENSSSCG00000008841;ENSSSCG00000009320;ENSSSCG00000010483;ENSSSCG00000010698;ENSSSCG00000015407;ENSSSCG00000016878;ENSSSCG00000016997;ENSSSCG00000017306;ENSSSCG00000024351;ENSSSCG00000024954;ENSSSCG00000030827;ENSSSCG00000037016;ENSSSCG00000037105
ko04922	Glucagon signaling pathway	0.0171	0.0101	1.7	0.0825134	0.200575	ENSSSCG00000007058;ENSSSCG00000009123;ENSSSCG00000010517;ENSSSCG00000013388;ENSSSCG00000023437;ENSSSCG00000024872;ENSSSCG00000028197;ENSSSCG00000035037;Sus_scrofa_newGene_5987
ko05218	Melanoma	0.0133	0.0072	1.85	0.0837159	0.201422	ENSSSCG00000003909;ENSSSCG00000008841;ENSSSCG00000016878;ENSSSCG00000016997;ENSSSCG00000024351;ENSSSCG00000024954;ENSSSCG00000037066
ko04071	Sphingolipid signaling pathway	0.019	0.0117	1.63	0.0860569	0.203949	ENSSSCG00000003909;ENSSSCG00000007058;ENSSSCG00000007874;ENSSSCG00000009580;ENSSSCG00000013595;ENSSSCG00000015407;ENSSSCG00000017178;ENSSSCG00000026041;ENSSSCG00000027030;ENSSSCG00000030957
ko04970	Salivary secretion	0.0171	0.0102	1.68	0.0864963	0.203949	ENSSSCG00000006296;ENSSSCG00000007058;ENSSSCG00000008742;ENSSSCG00000009250;ENSSSCG00000011676;ENSSSCG00000023437;ENSSSCG00000028277;ENSSSCG00000033958;ENSSSCG00000037360
ko04261	Adrenergic signaling in cardiomyocytes	0.0248	0.0163	1.52	0.0875727	0.204443	ENSSSCG00000004570;ENSSSCG00000006296;ENSSSCG00000007058;ENSSSCG00000009123;ENSSSCG00000010184;ENSSSCG00000011676;ENSSSCG00000015407;ENSSSCG00000017991;ENSSSCG00000023267;ENSSSCG00000024377;ENSSSCG00000025532;ENSSSCG00000035124;ENSSSCG00000037202
ko00604	Glycosphingolipid biosynthesis - ganglio series	0.0057	0.0021	2.75	0.0924746	0.213517	ENSSSCG00000000433;ENSSSCG00000005899;ENSSSCG00000031329
ko04974	Protein digestion and absorption	0.019	0.0119	1.61	0.0937315	0.213517	ENSSSCG00000003694;ENSSSCG00000005997;ENSSSCG00000006296;ENSSSCG00000006857;ENSSSCG00000009545;ENSSSCG00000011676;ENSSSCG00000011973;ENSSSCG00000044051;ENSSSCG00000044700;Sus_scrofa_newGene_2149
ko04913	Ovarian steroidogenesis	0.0095	0.0046	2.05	0.0950817	0.213517	ENSSSCG00000006337;ENSSSCG00000011147;ENSSSCG00000015579;ENSSSCG00000023351;Sus_scrofa_newGene_4874
ko05143	African trypanosomiasis	0.0095	0.0046	2.05	0.0950817	0.213517	ENSSSCG00000006862;ENSSSCG00000007058;ENSSSCG00000013655;ENSSSCG00000020970;ENSSSCG00000030921
ko05010	Alzheimer disease	0.0514	0.0396	1.3	0.0969505	0.215076	ENSSSCG00000000107;ENSSSCG00000000439;ENSSSCG00000003088;ENSSSCG00000003909;ENSSSCG00000007058;ENSSSCG00000008090;ENSSSCG00000008496;ENSSSCG00000009679;ENSSSCG00000010330;ENSSSCG00000012885;ENSSSCG00000013545;ENSSSCG00000014927;ENSSSCG00000015337;ENSSSCG00000015579;ENSSSCG00000016216;ENSSSCG00000017265;ENSSSCG00000020970;ENSSSCG00000023437;ENSSSCG00000024671;ENSSSCG00000026041;ENSSSCG00000030957;…
ko00512	Mucin type O-glycan biosynthesis	0.0076	0.0034	2.27	0.0976004	0.215076	ENSSSCG00000003743;ENSSSCG00000005379;ENSSSCG00000011195;ENSSSCG00000029710
ko05131	Shigellosis	0.0019	0.0002	9.63	0.101146	0.220826	ENSSSCG00000017091
ko04540	Gap junction	0.0152	0.0092	1.66	0.109424	0.234555	ENSSSCG00000005457;ENSSSCG00000007058;ENSSSCG00000008841;ENSSSCG00000009250;ENSSSCG00000013545;ENSSSCG00000015407;ENSSSCG00000016216;ENSSSCG00000023437
ko04662	B cell receptor signaling pathway	0.0152	0.0092	1.66	0.109424	0.234555	ENSSSCG00000001952;ENSSSCG00000002383;ENSSSCG00000003909;ENSSSCG00000004856;ENSSSCG00000006250;ENSSSCG00000009589;ENSSSCG00000026904;ENSSSCG00000030957
ko00561	Glycerolipid metabolism	0.0114	0.0063	1.81	0.113712	0.24155	ENSSSCG00000012202;ENSSSCG00000016912;ENSSSCG00000024134;ENSSSCG00000038423;ENSSSCG00000040608;ENSSSCG00000040631
ko04068	FoxO signaling pathway	0.021	0.0139	1.5	0.115498	0.243153	ENSSSCG00000000107;ENSSSCG00000003909;ENSSSCG00000008988;ENSSSCG00000013302;ENSSSCG00000015607;ENSSSCG00000020970;ENSSSCG00000021443;ENSSSCG00000024388;ENSSSCG00000037066;ENSSSCG00000037144;ENSSSCG00000040317
ko04072	Phospholipase D signaling pathway	0.0229	0.0156	1.46	0.119591	0.24847	ENSSSCG00000003909;ENSSSCG00000005457;ENSSSCG00000007058;ENSSSCG00000008841;ENSSSCG00000008953;ENSSSCG00000009048;ENSSSCG00000009589;ENSSSCG00000010184;ENSSSCG00000016912;ENSSSCG00000017178;ENSSSCG00000017991;ENSSSCG00000023351
ko05204	Chemical carcinogenesis	0.0114	0.0064	1.78	0.120131	0.24847	ENSSSCG00000006821;ENSSSCG00000015579;ENSSSCG00000032003;ENSSSCG00000032580;ENSSSCG00000035347;ENSSSCG00000036274
ko00240	Pyrimidine metabolism	0.0114	0.0065	1.75	0.126725	0.258402	ENSSSCG00000002135;ENSSSCG00000004193;ENSSSCG00000008647;ENSSSCG00000010497;ENSSSCG00000011444;ENSSSCG00000030388
ko04145	Phagosome	0.0286	0.0207	1.38	0.127124	0.258402	ENSSSCG00000004012;ENSSSCG00000004789;ENSSSCG00000005503;ENSSSCG00000008056;ENSSSCG00000009002;ENSSSCG00000010948;ENSSSCG00000013545;ENSSSCG00000013551;ENSSSCG00000014117;ENSSSCG00000016216;ENSSSCG00000017306;ENSSSCG00000031053;ENSSSCG00000031493;ENSSSCG00000036352;ENSSSCG00000037905
ko04014	Ras signaling pathway	0.0381	0.0292	1.31	0.133836	0.26972	ENSSSCG00000001695;ENSSSCG00000002960;ENSSSCG00000003909;ENSSSCG00000004018;ENSSSCG00000004791;ENSSSCG00000008841;ENSSSCG00000009048;ENSSSCG00000009320;ENSSSCG00000010483;ENSSSCG00000010698;ENSSSCG00000014146;ENSSSCG00000016878;ENSSSCG00000016997;ENSSSCG00000017753;ENSSSCG00000023351;ENSSSCG00000024351;ENSSSCG00000024954;ENSSSCG00000030827;ENSSSCG00000030957;ENSSSCG00000038948
ko05203	Viral carcinogenesis	0.0267	0.0195	1.37	0.144755	0.287468	ENSSSCG00000001952;ENSSSCG00000003909;ENSSSCG00000006250;ENSSSCG00000008496;ENSSSCG00000009589;ENSSSCG00000009630;ENSSSCG00000010224;ENSSSCG00000010580;ENSSSCG00000013551;ENSSSCG00000013909;ENSSSCG00000016263;ENSSSCG00000024777;ENSSSCG00000030957;ENSSSCG00000037144
ko04371	Apelin signaling pathway	0.0229	0.0162	1.41	0.145081	0.287468	ENSSSCG00000004192;ENSSSCG00000007058;ENSSSCG00000011867;ENSSSCG00000013388;ENSSSCG00000015407;ENSSSCG00000017178;ENSSSCG00000017991;ENSSSCG00000023437;ENSSSCG00000024777;ENSSSCG00000025176;ENSSSCG00000033958;ENSSSCG00000048443
ko05221	Acute myeloid leukemia	0.0114	0.0068	1.67	0.147523	0.28987	ENSSSCG00000002866;ENSSSCG00000003909;ENSSSCG00000006115;ENSSSCG00000009148;ENSSSCG00000028964;ENSSSCG00000030957
ko00140	Steroid hormone biosynthesis	0.0095	0.0054	1.75	0.155591	0.303196	ENSSSCG00000006337;ENSSSCG00000011147;ENSSSCG00000021739;ENSSSCG00000036274;Sus_scrofa_newGene_4874
ko04270	Vascular smooth muscle contraction	0.021	0.015	1.39	0.166423	0.321645	ENSSSCG00000000146;ENSSSCG00000005095;ENSSSCG00000006572;ENSSSCG00000007058;ENSSSCG00000010184;ENSSSCG00000011867;ENSSSCG00000013408;ENSSSCG00000016031;ENSSSCG00000023351;ENSSSCG00000023437;ENSSSCG00000026602
ko05100	Bacterial invasion of epithelial cells	0.0114	0.0071	1.61	0.169752	0.325412	ENSSSCG00000003909;ENSSSCG00000009048;ENSSSCG00000010313;ENSSSCG00000011884;ENSSSCG00000016174;ENSSSCG00000024351
ko00062	Fatty acid elongation	0.0057	0.0028	2.06	0.1757	0.332082	ENSSSCG00000008569;ENSSSCG00000021739;ENSSSCG00000028080
ko05235	PD-L1 expression and PD-1 checkpoint pathway in cancer	0.021	0.0152	1.38	0.176716	0.332082	ENSSSCG00000001952;ENSSSCG00000002383;ENSSSCG00000003909;ENSSSCG00000004791;ENSSSCG00000004856;ENSSSCG00000005503;ENSSSCG00000009002;ENSSSCG00000016057;ENSSSCG00000026904;ENSSSCG00000030957;ENSSSCG00000038141
ko04730	Long-term depression	0.0114	0.0072	1.58	0.177456	0.332082	ENSSSCG00000006250;ENSSSCG00000007058;ENSSSCG00000009250;ENSSSCG00000015407;ENSSSCG00000023351;ENSSSCG00000023437
ko00520	Amino sugar and nucleotide sugar metabolism	0.0095	0.0057	1.66	0.181579	0.337122	ENSSSCG00000011538;ENSSSCG00000021236;ENSSSCG00000040731;Sus_scrofa_newGene_1629;Sus_scrofa_newGene_1636
ko05210	Colorectal cancer	0.0133	0.0089	1.5	0.185977	0.34214	ENSSSCG00000002383;ENSSSCG00000003909;ENSSSCG00000008963;ENSSSCG00000009148;ENSSSCG00000017265;ENSSSCG00000037066;ENSSSCG00000038185
ko04060	Cytokine-cytokine receptor interaction	0.0362	0.029	1.25	0.187184	0.34214	ENSSSCG00000008090;ENSSSCG00000008953;ENSSSCG00000008957;ENSSSCG00000008959;ENSSSCG00000013766;ENSSSCG00000013909;ENSSSCG00000014310;ENSSSCG00000015487;ENSSSCG00000016322;ENSSSCG00000017920;ENSSSCG00000020970;ENSSSCG00000021206;ENSSSCG00000023909;ENSSSCG00000024759;ENSSSCG00000035078;ENSSSCG00000038610;ENSSSCG00000039442;ENSSSCG00000040725;ENSSSCG00000040961
ko04973	Carbohydrate digestion and absorption	0.0095	0.0058	1.63	0.190581	0.342911	ENSSSCG00000003909;ENSSSCG00000006296;ENSSSCG00000007058;ENSSSCG00000011676;ENSSSCG00000028277
ko00290	Valine, leucine and isoleucine biosynthesis	0.0019	0.0004	4.82	0.19208	0.342911	ENSSSCG00000029163
ko04920	Adipocytokine signaling pathway	0.0133	0.009	1.48	0.193173	0.342911	ENSSSCG00000001952;ENSSSCG00000012583;ENSSSCG00000024872;ENSSSCG00000026904;ENSSSCG00000030957;ENSSSCG00000035993;Sus_scrofa_newGene_5987
ko04530	Tight junction	0.0248	0.0189	1.31	0.193423	0.342911	ENSSSCG00000000146;ENSSSCG00000002440;ENSSSCG00000004018;ENSSSCG00000006688;ENSSSCG00000009111;ENSSSCG00000011884;ENSSSCG00000014904;ENSSSCG00000016216;ENSSSCG00000016824;ENSSSCG00000023743;ENSSSCG00000026041;ENSSSCG00000029860;ENSSSCG00000039793
ko04750	Inflammatory mediator regulation of TRP channels	0.0152	0.0107	1.43	0.198143	0.348657	ENSSSCG00000003909;ENSSSCG00000005095;ENSSSCG00000007058;ENSSSCG00000009123;ENSSSCG00000021206;ENSSSCG00000023351;ENSSSCG00000023437;ENSSSCG00000027030
ko01524	Platinum drug resistance	0.0114	0.0075	1.52	0.201382	0.351731	ENSSSCG00000003909;ENSSSCG00000006821;ENSSSCG00000026041;ENSSSCG00000027529;ENSSSCG00000032003;ENSSSCG00000032580
ko01523	Antifolate resistance	0.0076	0.0045	1.71	0.204004	0.353692	ENSSSCG00000007874;ENSSSCG00000020970;ENSSSCG00000030696;ENSSSCG00000030957
ko01200	Carbon metabolism	0.0171	0.0125	1.38	0.207512	0.357147	ENSSSCG00000000685;ENSSSCG00000010517;ENSSSCG00000012561;ENSSSCG00000013302;ENSSSCG00000022343;ENSSSCG00000028197;ENSSSCG00000028373;ENSSSCG00000032556;ENSSSCG00000038602
ko04928	Parathyroid hormone synthesis, secretion and action	0.0152	0.0109	1.4	0.211761	0.361819	ENSSSCG00000002383;ENSSSCG00000003805;ENSSSCG00000007058;ENSSSCG00000012885;ENSSSCG00000014852;ENSSSCG00000015407;ENSSSCG00000016929;ENSSSCG00000023437
ko04012	ErbB signaling pathway	0.0133	0.0093	1.43	0.215403	0.365393	ENSSSCG00000003909;ENSSSCG00000004607;ENSSSCG00000008963;ENSSSCG00000009048;ENSSSCG00000009123;ENSSSCG00000037144;ENSSSCG00000038185
ko04726	Serotonergic synapse	0.0152	0.011	1.39	0.218703	0.368342	ENSSSCG00000004475;ENSSSCG00000007058;ENSSSCG00000015407;ENSSSCG00000015579;ENSSSCG00000016991;ENSSSCG00000023351;ENSSSCG00000023437;ENSSSCG00000035347
ko04140	Autophagy - animal	0.021	0.016	1.31	0.220727	0.369114	ENSSSCG00000003909;ENSSSCG00000010948;ENSSSCG00000016101;ENSSSCG00000021588;ENSSSCG00000022099;ENSSSCG00000023437;ENSSSCG00000024233;ENSSSCG00000024388;ENSSSCG00000025210;ENSSSCG00000031888;ENSSSCG00000036352
ko04916	Melanogenesis	0.0152	0.0112	1.36	0.232836	0.386622	ENSSSCG00000007058;ENSSSCG00000009123;ENSSSCG00000009148;ENSSSCG00000009679;ENSSSCG00000015407;ENSSSCG00000024671;ENSSSCG00000033001;ENSSSCG00000035859
ko00562	Inositol phosphate metabolism	0.0114	0.0079	1.44	0.234964	0.387426	ENSSSCG00000000436;ENSSSCG00000000685;ENSSSCG00000007058;ENSSSCG00000010483;ENSSSCG00000015283;ENSSSCG00000040524
ko04213	Longevity regulating pathway - multiple species	0.0095	0.0063	1.5	0.23774	0.389282	ENSSSCG00000003909;ENSSSCG00000013302;ENSSSCG00000029160;ENSSSCG00000036724;ENSSSCG00000040317
ko00601	Glycosphingolipid biosynthesis - lacto and neolacto series	0.0057	0.0033	1.75	0.244022	0.394375	ENSSSCG00000006360;ENSSSCG00000031329;ENSSSCG00000040556
ko04666	Fc gamma R-mediated phagocytosis	0.0133	0.0097	1.38	0.246384	0.394375	ENSSSCG00000003909;ENSSSCG00000006250;ENSSSCG00000009589;ENSSSCG00000016912;ENSSSCG00000017178;ENSSSCG00000023351;ENSSSCG00000031380
ko04931	Insulin resistance	0.0152	0.0114	1.34	0.24728	0.394375	ENSSSCG00000001952;ENSSSCG00000003909;ENSSSCG00000004643;ENSSSCG00000010184;ENSSSCG00000020970;ENSSSCG00000022797;ENSSSCG00000030957;Sus_scrofa_newGene_5987
ko04370	VEGF signaling pathway	0.0095	0.0064	1.48	0.247541	0.394375	ENSSSCG00000001695;ENSSSCG00000003909;ENSSSCG00000015579;ENSSSCG00000017178;ENSSSCG00000023351
ko00830	Retinol metabolism	0.0095	0.0065	1.46	0.257444	0.400519	ENSSSCG00000004822;ENSSSCG00000008311;ENSSSCG00000028996;ENSSSCG00000035347;ENSSSCG00000036274
ko04978	Mineral absorption	0.0095	0.0065	1.46	0.257444	0.400519	ENSSSCG00000005269;ENSSSCG00000006296;ENSSSCG00000011361;ENSSSCG00000011676;ENSSSCG00000030300
ko00030	Pentose phosphate pathway	0.0057	0.0034	1.7	0.258192	0.400519	ENSSSCG00000012561;ENSSSCG00000028197;ENSSSCG00000032556
ko05216	Thyroid cancer	0.0057	0.0034	1.7	0.258192	0.400519	ENSSSCG00000009148;ENSSSCG00000011579;ENSSSCG00000037066
ko04725	Cholinergic synapse	0.0152	0.0116	1.32	0.262006	0.40378	ENSSSCG00000002383;ENSSSCG00000003909;ENSSSCG00000007058;ENSSSCG00000009123;ENSSSCG00000015407;ENSSSCG00000017991;ENSSSCG00000023437;ENSSSCG00000039677
ko05211	Renal cell carcinoma	0.0095	0.0066	1.44	0.26744	0.409478	ENSSSCG00000001695;ENSSSCG00000003909;ENSSSCG00000008443;ENSSSCG00000009048;ENSSSCG00000024351
ko04929	GnRH secretion	0.0095	0.0067	1.42	0.277521	0.421164	ENSSSCG00000003909;ENSSSCG00000007058;ENSSSCG00000014852;ENSSSCG00000023437;ENSSSCG00000026527
ko00910	Nitrogen metabolism	0.0038	0.002	1.93	0.278645	0.421164	ENSSSCG00000004565;ENSSSCG00000023186
ko00270	Cysteine and methionine metabolism	0.0076	0.0051	1.48	0.283804	0.423531	ENSSSCG00000016568;ENSSSCG00000029161;ENSSSCG00000029163;ENSSSCG00000040779
ko04340	Hedgehog signaling pathway	0.0076	0.0051	1.48	0.283804	0.423531	ENSSSCG00000000107;ENSSSCG00000010654;ENSSSCG00000014852;ENSSSCG00000025826
ko05132	Salmonella infection	0.0305	0.0261	1.17	0.296774	0.440102	ENSSSCG00000001952;ENSSSCG00000002383;ENSSSCG00000005503;ENSSSCG00000006612;ENSSSCG00000008953;ENSSSCG00000009002;ENSSSCG00000009148;ENSSSCG00000013940;ENSSSCG00000015283;ENSSSCG00000016579;ENSSSCG00000020970;ENSSSCG00000027529;ENSSSCG00000030957;ENSSSCG00000031053;ENSSSCG00000036352;Sus_scrofa_newGene_705
[truncated: 148 more rows]

## Sheet: BF4d VS IMF4d
ID	Description	GeneRatio	BgRatio	enrich_factor	pvalue	qvalue	geneID
[truncated: 332 more rows]

## Sheet: BF8d VS IMF 8d
ID	Description	GeneRatio	BgRatio	enrich_factor	pvalue	qvalue	geneID
[truncated: 317 more rows]
