# Supplementary material for: Comparative Transcriptomic Profiles of Differentiated Adipocytes Provide Insights into Adipogenesis Mechanisms of Subcutaneous and Intramuscular Fat Tissues in Pigs
Source: Cells. 2022 Jan 31;11(3):499. doi: 10.3390/cells11030499 (PMC8834144; doi:10.3390/cells11030499)
Supplement: Supplementary file 1 [file cells-11-00499-s001.zip › supplementary files/Table S5.xlsx]

## Sheet: BF0d vs IMF0d
ID	Description	GeneRatio	BgRatio	enrich_factor	pvalue	qvalue	geneID
ko04923	Regulation of lipolysis in adipocytes	0.02	0.0058	3.42	0.00111098	0.0148705	ENSSSCG00000003909;ENSSSCG00000008888;ENSSSCG00000009250;ENSSSCG00000010429;ENSSSCG00000013388;ENSSSCG00000013566;ENSSSCG00000015579;ENSSSCG00000034763;ENSSSCG00000040681
ko04930	Type II diabetes mellitus	0.0111	0.0049	2.24	0.0707995	0.280999	ENSSSCG00000003909;ENSSSCG00000008261;ENSSSCG00000013566;ENSSSCG00000034763;ENSSSCG00000036956
ko04931	Insulin resistance	0.0177	0.0114	1.56	0.141259	0.416217	ENSSSCG00000001952;ENSSSCG00000003909;ENSSSCG00000004643;ENSSSCG00000010464;ENSSSCG00000013566;ENSSSCG00000034763;ENSSSCG00000036956;Sus_scrofa_newGene_5987
ko04927	Cortisol synthesis and secretion	0.0111	0.0068	1.62	0.193637	0.48834	ENSSSCG00000007058;ENSSSCG00000014097;ENSSSCG00000023437;ENSSSCG00000031321;ENSSSCG00000034266
ko04979	Cholesterol metabolism	0.0089	0.0052	1.69	0.210293	0.499146	ENSSSCG00000003088;ENSSSCG00000007435;ENSSSCG00000037539;ENSSSCG00000040631
ko04920	Adipocytokine signaling pathway	0.0133	0.009	1.48	0.219912	0.511465	ENSSSCG00000001952;ENSSSCG00000009815;ENSSSCG00000024872;ENSSSCG00000034763;ENSSSCG00000036956;Sus_scrofa_newGene_5987
ko00603	Glycosphingolipid biosynthesis - globo and isoglobo series	0.0044	0.002	2.24	0.223556	0.511465	ENSSSCG00000021774;ENSSSCG00000040556
ko04973	Carbohydrate digestion and absorption	0.0089	0.0058	1.52	0.26868	0.570604	ENSSSCG00000003909;ENSSSCG00000007058;ENSSSCG00000008261;ENSSSCG00000039651
ko04925	Aldosterone synthesis and secretion	0.0133	0.0097	1.37	0.272144	0.572935	ENSSSCG00000007058;ENSSSCG00000011111;ENSSSCG00000023084;ENSSSCG00000023437;ENSSSCG00000031321;ENSSSCG00000034266
ko00590	Arachidonic acid metabolism	0.0111	0.0079	1.4	0.285156	0.585073	ENSSSCG00000007463;ENSSSCG00000010055;ENSSSCG00000015579;ENSSSCG00000027903;ENSSSCG00000032480
ko00650	Butanoate metabolism	0.0044	0.0027	1.66	0.340622	0.639275	ENSSSCG00000016863;ENSSSCG00000026453
ko00601	Glycosphingolipid biosynthesis - lacto and neolacto series	0.0044	0.0033	1.36	0.436567	0.695363	ENSSSCG00000021774;ENSSSCG00000040556
ko00030	Pentose phosphate pathway	0.0044	0.0034	1.32	0.451841	0.705762	ENSSSCG00000012561;ENSSSCG00000022390
ko00051	Fructose and mannose metabolism	0.0044	0.0035	1.28	0.466876	0.724572	ENSSSCG00000008261;ENSSSCG00000011538
ko04922	Glucagon signaling pathway	0.0111	0.0101	1.1	0.480072	0.728917	ENSSSCG00000007058;ENSSSCG00000013388;ENSSSCG00000023437;ENSSSCG00000024872;Sus_scrofa_newGene_5987
ko00830	Retinol metabolism	0.0067	0.0065	1.02	0.56967	0.777466	ENSSSCG00000003439;ENSSSCG00000004822;ENSSSCG00000015930
ko00260	Glycine, serine and threonine metabolism	0.0044	0.0044	1.02	0.590347	0.79847	ENSSSCG00000004672;ENSSSCG00000014108
ko00604	Glycosphingolipid biosynthesis - ganglio series	0.0022	0.0021	1.07	0.616766	0.802148	ENSSSCG00000000433
ko00061	Fatty acid biosynthesis	0.0022	0.0023	0.97	0.650258	0.814562	Sus_scrofa_newGene_5987
ko00620	Pyruvate metabolism	0.0044	0.0049	0.9	0.660127	0.814562	ENSSSCG00000002712;Sus_scrofa_newGene_5987
ko01200	Carbon metabolism	0.0111	0.0125	0.89	0.667914	0.814562	ENSSSCG00000000694;ENSSSCG00000008261;ENSSSCG00000012561;ENSSSCG00000017904;ENSSSCG00000022390
ko00062	Fatty acid elongation	0.0022	0.0028	0.8	0.721759	0.84275	ENSSSCG00000028080
ko00565	Ether lipid metabolism	0.0044	0.0056	0.79	0.729131	0.84275	ENSSSCG00000011727;ENSSSCG00000015781
ko00020	Citrate cycle (TCA cycle)	0.0022	0.0031	0.72	0.75745	0.852942	ENSSSCG00000017421
ko01040	Biosynthesis of unsaturated fatty acids	0.0022	0.0032	0.7	0.768301	0.857188	ENSSSCG00000028080
ko01212	Fatty acid metabolism	0.0044	0.0064	0.69	0.793088	0.861585	ENSSSCG00000024872;ENSSSCG00000028080
ko04024	cAMP signaling pathway	0.0177	0.0228	0.78	0.815074	0.861585	ENSSSCG00000001952;ENSSSCG00000003909;ENSSSCG00000008888;ENSSSCG00000012034;ENSSSCG00000013388;ENSSSCG00000014391;ENSSSCG00000016672;ENSSSCG00000023084
ko00562	Inositol phosphate metabolism	0.0044	0.0079	0.56	0.877952	0.861585	ENSSSCG00000007058;ENSSSCG00000040863
ko00071	Fatty acid degradation	0.0022	0.0047	0.47	0.88867	0.861585	ENSSSCG00000024872
ko04071	Sphingolipid signaling pathway	0.0067	0.0117	0.57	0.902409	0.861585	ENSSSCG00000003909;ENSSSCG00000007058;ENSSSCG00000029849
ko00561	Glycerolipid metabolism	0.0022	0.0063	0.35	0.94657	0.861585	ENSSSCG00000040631
ko04940	Type I diabetes mellitus	0.0044	0.0128	0.35	0.981006	0.861585	ENSSSCG00000008090;ENSSSCG00000016218
ko00564	Glycerophospholipid metabolism	0.0022	0.0106	0.21	0.992615	0.861585	ENSSSCG00000011727
ko00190	Oxidative phosphorylation	0.0022	0.0163	0.14	0.999495	0.861585	ENSSSCG00000038384
ko04910	Insulin signaling pathway	0.02	0.0158	1.26	0.285159	0.585073	ENSSSCG00000003022;ENSSSCG00000003909;ENSSSCG00000008261;ENSSSCG00000010464;ENSSSCG00000013388;ENSSSCG00000013566;ENSSSCG00000034763;ENSSSCG00000036956;Sus_scrofa_newGene_5987
ko04150	mTOR signaling pathway	0.02	0.0189	1.06	0.481719	0.728917	ENSSSCG00000003909;ENSSSCG00000006780;ENSSSCG00000012885;ENSSSCG00000013292;ENSSSCG00000013566;ENSSSCG00000016628;ENSSSCG00000021443;ENSSSCG00000031888;ENSSSCG00000033001
ko04072	Phospholipase D signaling pathway	0.0155	0.0156	0.99	0.56199	0.777466	ENSSSCG00000003909;ENSSSCG00000007058;ENSSSCG00000007541;ENSSSCG00000008953;ENSSSCG00000013566;ENSSSCG00000017991;ENSSSCG00000039548
ko00010	Glycolysis / Gluconeogenesis	0.0067	0.007	0.95	0.619572	0.802148	ENSSSCG00000000694;ENSSSCG00000008261;ENSSSCG00000017904
ko04911	Insulin secretion	0.0067	0.0084	0.79	0.737477	0.84275	ENSSSCG00000007058;ENSSSCG00000010325;ENSSSCG00000016672
ko04022	cGMP-PKG signaling pathway	0.0377	0.0164	2.3	0.00116701	0.0148705	ENSSSCG00000000573;ENSSSCG00000007058;ENSSSCG00000007231;ENSSSCG00000007477;ENSSSCG00000009250;ENSSSCG00000010325;ENSSSCG00000010330;ENSSSCG00000010429;ENSSSCG00000011867;ENSSSCG00000013388;ENSSSCG00000013566;ENSSSCG00000017991;ENSSSCG00000020720;ENSSSCG00000023084;ENSSSCG00000023437;ENSSSCG00000034763;ENSSSCG00000037241
ko04068	FoxO signaling pathway	0.0288	0.0139	2.07	0.0102041	0.0748628	ENSSSCG00000003909;ENSSSCG00000004588;ENSSSCG00000012307;ENSSSCG00000013566;ENSSSCG00000016925;ENSSSCG00000021443;ENSSSCG00000024388;ENSSSCG00000026748;ENSSSCG00000029326;ENSSSCG00000029849;ENSSSCG00000034763;ENSSSCG00000037900;ENSSSCG00000040317
ko04310	Wnt signaling pathway	0.0355	0.0189	1.88	0.0113793	0.0787138	ENSSSCG00000001826;ENSSSCG00000006780;ENSSSCG00000007058;ENSSSCG00000007477;ENSSSCG00000009148;ENSSSCG00000010529;ENSSSCG00000011495;ENSSSCG00000012885;ENSSSCG00000016018;ENSSSCG00000016628;ENSSSCG00000028995;ENSSSCG00000032094;ENSSSCG00000032240;ENSSSCG00000033001;ENSSSCG00000037900;ENSSSCG00000039875
ko04010	MAPK signaling pathway	0.051	0.0317	1.61	0.0168532	0.0995183	ENSSSCG00000006160;ENSSSCG00000006530;ENSSSCG00000007151;ENSSSCG00000007541;ENSSSCG00000008090;ENSSSCG00000008509;ENSSSCG00000008963;ENSSSCG00000013566;ENSSSCG00000014127;ENSSSCG00000014852;ENSSSCG00000015403;ENSSSCG00000015850;ENSSSCG00000016878;ENSSSCG00000016918;ENSSSCG00000020705;ENSSSCG00000024954;ENSSSCG00000025532;ENSSSCG00000026257;ENSSSCG00000031321;ENSSSCG00000034266;ENSSSCG00000035293;…
ko00072	Synthesis and degradation of ketone bodies	0.0022	0.0012	1.87	0.421787	0.680506	ENSSSCG00000016863
ko00670	One carbon pool by folate	0.0022	0.0018	1.25	0.560435	0.777466	ENSSSCG00000008961
ko04146	Peroxisome	0.0067	0.0093	0.72	0.796708	0.861585	ENSSSCG00000004643;ENSSSCG00000011477;ENSSSCG00000040317
ko04714	Thermogenesis	0.0111	0.0248	0.45	0.988909	0.861585	ENSSSCG00000009250;ENSSSCG00000010429;ENSSSCG00000011579;ENSSSCG00000024872;ENSSSCG00000038384

## Sheet: BF2d vs IMF2d
ID	Description	GeneRatio	BgRatio	enrich_factor	pvalue	qvalue	geneID
ko04310	Wnt signaling pathway	0.04	0.0189	2.12	0.000910454	0.00789238	ENSSSCG00000000107;ENSSSCG00000004218;ENSSSCG00000004856;ENSSSCG00000004971;ENSSSCG00000007058;ENSSSCG00000009123;ENSSSCG00000009148;ENSSSCG00000009679;ENSSSCG00000010529;ENSSSCG00000011014;ENSSSCG00000012885;ENSSSCG00000016780;ENSSSCG00000017265;ENSSSCG00000024671;ENSSSCG00000024793;ENSSSCG00000033001;ENSSSCG00000034491;ENSSSCG00000035299;ENSSSCG00000035859;ENSSSCG00000037263;ENSSSCG00000037791
ko03320	PPAR signaling pathway	0.0248	0.0097	2.56	0.00159934	0.0121647	ENSSSCG00000004643;ENSSSCG00000007435;ENSSSCG00000011477;ENSSSCG00000011579;ENSSSCG00000012202;ENSSSCG00000012583;ENSSSCG00000013599;ENSSSCG00000014985;ENSSSCG00000024872;ENSSSCG00000030921;ENSSSCG00000035863;ENSSSCG00000035993;ENSSSCG00000040631
ko00051	Fructose and mannose metabolism	0.0133	0.0035	3.85	0.00184435	0.0131781	ENSSSCG00000000685;ENSSSCG00000011133;ENSSSCG00000011538;ENSSSCG00000021236;ENSSSCG00000028197;ENSSSCG00000032556;ENSSSCG00000040608
ko00590	Arachidonic acid metabolism	0.021	0.0079	2.65	0.0026879	0.0181079	ENSSSCG00000005688;ENSSSCG00000007463;ENSSSCG00000010055;ENSSSCG00000010056;ENSSSCG00000010340;ENSSSCG00000011147;ENSSSCG00000015579;ENSSSCG00000023351;ENSSSCG00000027013;ENSSSCG00000032480;Sus_scrofa_newGene_4874
ko04979	Cholesterol metabolism	0.0152	0.0052	2.91	0.00562718	0.0323617	ENSSSCG00000003088;ENSSSCG00000007435;ENSSSCG00000008701;ENSSSCG00000013599;ENSSSCG00000021464;ENSSSCG00000030921;ENSSSCG00000037539;ENSSSCG00000040631
ko04923	Regulation of lipolysis in adipocytes	0.0152	0.0058	2.61	0.0107398	0.0516801	ENSSSCG00000003909;ENSSSCG00000006572;ENSSSCG00000008888;ENSSSCG00000009250;ENSSSCG00000013388;ENSSSCG00000015407;ENSSSCG00000015579;ENSSSCG00000024134
ko00603	Glycosphingolipid biosynthesis - globo and isoglobo series	0.0076	0.002	3.85	0.0179175	0.0704247	ENSSSCG00000031329;ENSSSCG00000038423;ENSSSCG00000040556;ENSSSCG00000045508
ko00565	Ether lipid metabolism	0.0133	0.0056	2.37	0.027268	0.0989118	ENSSSCG00000002828;ENSSSCG00000006001;ENSSSCG00000013360;ENSSSCG00000016912;ENSSSCG00000017116;ENSSSCG00000023351;ENSSSCG00000038269
ko00061	Fatty acid biosynthesis	0.0076	0.0023	3.35	0.0289781	0.100481	ENSSSCG00000012583;ENSSSCG00000023866;ENSSSCG00000029944;Sus_scrofa_newGene_5987
ko01212	Fatty acid metabolism	0.0133	0.0064	2.07	0.0505953	0.142022	ENSSSCG00000008569;ENSSSCG00000012583;ENSSSCG00000021739;ENSSSCG00000023866;ENSSSCG00000024872;ENSSSCG00000028080;ENSSSCG00000029944
ko00533	Glycosaminoglycan biosynthesis - keratan sulfate	0.0057	0.0017	3.4	0.0549888	0.150765	ENSSSCG00000002709;ENSSSCG00000006360;ENSSSCG00000022031
ko04925	Aldosterone synthesis and secretion	0.0171	0.0097	1.77	0.06771	0.177392	ENSSSCG00000006296;ENSSSCG00000006572;ENSSSCG00000007058;ENSSSCG00000009123;ENSSSCG00000010184;ENSSSCG00000011111;ENSSSCG00000011676;ENSSSCG00000023437;ENSSSCG00000034510
ko00010	Glycolysis / Gluconeogenesis	0.0133	0.007	1.9	0.0744931	0.186858	ENSSSCG00000000685;ENSSSCG00000010517;ENSSSCG00000022343;ENSSSCG00000028197;ENSSSCG00000028373;ENSSSCG00000032556;ENSSSCG00000038602
ko04922	Glucagon signaling pathway	0.0171	0.0101	1.7	0.0825134	0.200575	ENSSSCG00000007058;ENSSSCG00000009123;ENSSSCG00000010517;ENSSSCG00000013388;ENSSSCG00000023437;ENSSSCG00000024872;ENSSSCG00000028197;ENSSSCG00000035037;Sus_scrofa_newGene_5987
ko04071	Sphingolipid signaling pathway	0.019	0.0117	1.63	0.0860569	0.203949	ENSSSCG00000003909;ENSSSCG00000007058;ENSSSCG00000007874;ENSSSCG00000009580;ENSSSCG00000013595;ENSSSCG00000015407;ENSSSCG00000017178;ENSSSCG00000026041;ENSSSCG00000027030;ENSSSCG00000030957
ko00604	Glycosphingolipid biosynthesis - ganglio series	0.0057	0.0021	2.75	0.0924746	0.213517	ENSSSCG00000000433;ENSSSCG00000005899;ENSSSCG00000031329
ko00561	Glycerolipid metabolism	0.0114	0.0063	1.81	0.113712	0.24155	ENSSSCG00000012202;ENSSSCG00000016912;ENSSSCG00000024134;ENSSSCG00000038423;ENSSSCG00000040608;ENSSSCG00000040631
ko04068	FoxO signaling pathway	0.021	0.0139	1.5	0.115498	0.243153	ENSSSCG00000000107;ENSSSCG00000003909;ENSSSCG00000008988;ENSSSCG00000013302;ENSSSCG00000015607;ENSSSCG00000020970;ENSSSCG00000021443;ENSSSCG00000024388;ENSSSCG00000037066;ENSSSCG00000037144;ENSSSCG00000040317
ko04072	Phospholipase D signaling pathway	0.0229	0.0156	1.46	0.119591	0.24847	ENSSSCG00000003909;ENSSSCG00000005457;ENSSSCG00000007058;ENSSSCG00000008841;ENSSSCG00000008953;ENSSSCG00000009048;ENSSSCG00000009589;ENSSSCG00000010184;ENSSSCG00000016912;ENSSSCG00000017178;ENSSSCG00000017991;ENSSSCG00000023351
ko00062	Fatty acid elongation	0.0057	0.0028	2.06	0.1757	0.332082	ENSSSCG00000008569;ENSSSCG00000021739;ENSSSCG00000028080
ko00520	Amino sugar and nucleotide sugar metabolism	0.0095	0.0057	1.66	0.181579	0.337122	ENSSSCG00000011538;ENSSSCG00000021236;ENSSSCG00000040731;Sus_scrofa_newGene_1629;Sus_scrofa_newGene_1636
ko04973	Carbohydrate digestion and absorption	0.0095	0.0058	1.63	0.190581	0.342911	ENSSSCG00000003909;ENSSSCG00000006296;ENSSSCG00000007058;ENSSSCG00000011676;ENSSSCG00000028277
ko04920	Adipocytokine signaling pathway	0.0133	0.009	1.48	0.193173	0.342911	ENSSSCG00000001952;ENSSSCG00000012583;ENSSSCG00000024872;ENSSSCG00000026904;ENSSSCG00000030957;ENSSSCG00000035993;Sus_scrofa_newGene_5987
ko01200	Carbon metabolism	0.0171	0.0125	1.38	0.207512	0.357147	ENSSSCG00000000685;ENSSSCG00000010517;ENSSSCG00000012561;ENSSSCG00000013302;ENSSSCG00000022343;ENSSSCG00000028197;ENSSSCG00000028373;ENSSSCG00000032556;ENSSSCG00000038602
ko00562	Inositol phosphate metabolism	0.0114	0.0079	1.44	0.234964	0.387426	ENSSSCG00000000436;ENSSSCG00000000685;ENSSSCG00000007058;ENSSSCG00000010483;ENSSSCG00000015283;ENSSSCG00000040524
ko00601	Glycosphingolipid biosynthesis - lacto and neolacto series	0.0057	0.0033	1.75	0.244022	0.394375	ENSSSCG00000006360;ENSSSCG00000031329;ENSSSCG00000040556
ko04931	Insulin resistance	0.0152	0.0114	1.34	0.24728	0.394375	ENSSSCG00000001952;ENSSSCG00000003909;ENSSSCG00000004643;ENSSSCG00000010184;ENSSSCG00000020970;ENSSSCG00000022797;ENSSSCG00000030957;Sus_scrofa_newGene_5987
ko00830	Retinol metabolism	0.0095	0.0065	1.46	0.257444	0.400519	ENSSSCG00000004822;ENSSSCG00000008311;ENSSSCG00000028996;ENSSSCG00000035347;ENSSSCG00000036274
ko00030	Pentose phosphate pathway	0.0057	0.0034	1.7	0.258192	0.400519	ENSSSCG00000012561;ENSSSCG00000028197;ENSSSCG00000032556
ko04013	MAPK signaling pathway - fly	0.0019	0.0007	2.75	0.311553	0.445935	ENSSSCG00000004458
ko00564	Glycerophospholipid metabolism	0.0133	0.0106	1.26	0.320304	0.452242	ENSSSCG00000002828;ENSSSCG00000015872;ENSSSCG00000016912;ENSSSCG00000017116;ENSSSCG00000023351;ENSSSCG00000036308;ENSSSCG00000037427
ko00600	Sphingolipid metabolism	0.0076	0.0055	1.38	0.331333	0.465029	ENSSSCG00000013595;ENSSSCG00000016912;ENSSSCG00000017178;ENSSSCG00000038423
ko00100	Steroid biosynthesis	0.0038	0.0024	1.61	0.356343	0.477398	ENSSSCG00000006337;ENSSSCG00000021464
ko00260	Glycine, serine and threonine metabolism	0.0057	0.0044	1.31	0.401947	0.513106	ENSSSCG00000010517;ENSSSCG00000029945;ENSSSCG00000040779
ko00052	Galactose metabolism	0.0057	0.0045	1.28	0.416086	0.521202	ENSSSCG00000028197;ENSSSCG00000038423;ENSSSCG00000040608
ko04932	Non-alcoholic fatty liver disease	0.019	0.0173	1.1	0.424198	0.523673	ENSSSCG00000002383;ENSSSCG00000002866;ENSSSCG00000003909;ENSSSCG00000008090;ENSSSCG00000008953;ENSSSCG00000020970;ENSSSCG00000026041;ENSSSCG00000030957;ENSSSCG00000037455;ENSSSCG00000037792
ko04910	Insulin signaling pathway	0.0171	0.0158	1.08	0.451626	0.54031	ENSSSCG00000003909;ENSSSCG00000004607;ENSSSCG00000007542;ENSSSCG00000007682;ENSSSCG00000013388;ENSSSCG00000022797;ENSSSCG00000029944;ENSSSCG00000037706;Sus_scrofa_newGene_5987
ko04911	Insulin secretion	0.0095	0.0084	1.13	0.453715	0.54031	ENSSSCG00000006296;ENSSSCG00000007058;ENSSSCG00000009123;ENSSSCG00000011676;ENSSSCG00000016672
ko00071	Fatty acid degradation	0.0057	0.0047	1.2	0.457792	0.542425	ENSSSCG00000008569;ENSSSCG00000012583;ENSSSCG00000024872
ko00072	Synthesis and degradation of ketone bodies	0.0019	0.0012	1.61	0.472779	0.547069	ENSSSCG00000022081
ko01040	Biosynthesis of unsaturated fatty acids	0.0038	0.0032	1.2	0.500546	0.562016	ENSSSCG00000021739;ENSSSCG00000028080
ko04070	Phosphatidylinositol signaling system	0.0114	0.011	1.04	0.519596	0.576589	ENSSSCG00000000436;ENSSSCG00000003909;ENSSSCG00000007058;ENSSSCG00000010483;ENSSSCG00000015283;ENSSSCG00000023437
ko04150	mTOR signaling pathway	0.0171	0.0189	0.91	0.665645	0.648563	ENSSSCG00000003909;ENSSSCG00000009679;ENSSSCG00000012885;ENSSSCG00000021443;ENSSSCG00000024671;ENSSSCG00000027894;ENSSSCG00000031888;ENSSSCG00000033001;ENSSSCG00000035859
ko00532	Glycosaminoglycan biosynthesis - chondroitin sulfate / dermatan sulfate	0.0019	0.0022	0.88	0.690927	0.66225	ENSSSCG00000022151
ko04975	Fat digestion and absorption	0.0038	0.0048	0.79	0.730542	0.691783	ENSSSCG00000016912;ENSSSCG00000030921
ko00531	Glycosaminoglycan degradation	0.0019	0.0025	0.77	0.73671	0.693826	ENSSSCG00000038535
ko00620	Pyruvate metabolism	0.0038	0.0049	0.77	0.740778	0.693826	ENSSSCG00000038602;Sus_scrofa_newGene_5987
ko00650	Butanoate metabolism	0.0019	0.0027	0.71	0.763405	0.703136	ENSSSCG00000022081
ko00534	Glycosaminoglycan biosynthesis - heparan sulfate / heparin	0.0019	0.0028	0.69	0.775721	0.704167	ENSSSCG00000022151
ko00591	Linoleic acid metabolism	0.0019	0.003	0.64	0.798468	0.718589	ENSSSCG00000023351
ko04930	Type II diabetes mellitus	0.0019	0.0049	0.39	0.930914	0.766524	ENSSSCG00000003909
ko04940	Type I diabetes mellitus	0.0057	0.0128	0.45	0.966956	0.768044	ENSSSCG00000008090;ENSSSCG00000015346;ENSSSCG00000016218
ko00190	Oxidative phosphorylation	0.0057	0.0163	0.35	0.992684	0.768044	ENSSSCG00000008056;ENSSSCG00000037455;ENSSSCG00000037792
ko04022	cGMP-PKG signaling pathway	0.0305	0.0164	1.86	0.0124147	0.055231	ENSSSCG00000000573;ENSSSCG00000004856;ENSSSCG00000006296;ENSSSCG00000006572;ENSSSCG00000007058;ENSSSCG00000009106;ENSSSCG00000009250;ENSSSCG00000010330;ENSSSCG00000011676;ENSSSCG00000011867;ENSSSCG00000013388;ENSSSCG00000015407;ENSSSCG00000017991;ENSSSCG00000023437;ENSSSCG00000027030;ENSSSCG00000037241
ko00515	Mannose type O-glycan biosynthesis	0.0038	0.0023	1.67	0.337133	0.467602	ENSSSCG00000006360;ENSSSCG00000011293
ko00040	Pentose and glucuronate interconversions	0.0038	0.0026	1.48	0.394122	0.507813	ENSSSCG00000036274;ENSSSCG00000040608
ko04146	Peroxisome	0.0095	0.0093	1.02	0.543201	0.587062	ENSSSCG00000004643;ENSSSCG00000011477;ENSSSCG00000012583;ENSSSCG00000013302;ENSSSCG00000040317
ko00630	Glyoxylate and dicarboxylate metabolism	0.0038	0.0039	0.99	0.608489	0.621105	ENSSSCG00000013302;ENSSSCG00000038602

## Sheet: BF4d vs IMF4d
ID	Description	GeneRatio	BgRatio	enrich_factor	pvalue	qvalue	geneID
ko04310	Wnt signaling pathway	0.0369	0.0189	1.95	7.87003e-06	0.00019468	ENSSSCG00000000107;ENSSSCG00000004856;ENSSSCG00000004971;ENSSSCG00000005946;ENSSSCG00000006383;ENSSSCG00000006780;ENSSSCG00000007056;ENSSSCG00000007477;ENSSSCG00000009004;ENSSSCG00000009123;ENSSSCG00000009148;ENSSSCG00000009593;ENSSSCG00000009679;ENSSSCG00000010311;ENSSSCG00000010529;ENSSSCG00000011014;ENSSSCG00000011495;ENSSSCG00000012885;ENSSSCG00000012967;ENSSSCG00000013401;ENSSSCG00000014920;…
ko04010	MAPK signaling pathway	0.0536	0.0317	1.69	1.37863e-05	0.000310026	ENSSSCG00000001695;ENSSSCG00000004856;ENSSSCG00000006035;ENSSSCG00000006988;ENSSSCG00000007151;ENSSSCG00000007198;ENSSSCG00000007541;ENSSSCG00000008090;ENSSSCG00000008162;ENSSSCG00000008841;ENSSSCG00000008963;ENSSSCG00000009320;ENSSSCG00000010448;ENSSSCG00000010580;ENSSSCG00000010698;ENSSSCG00000010816;ENSSSCG00000010831;ENSSSCG00000011791;ENSSSCG00000012871;ENSSSCG00000013038;ENSSSCG00000013566;…
ko00533	Glycosaminoglycan biosynthesis - keratan sulfate	0.0075	0.0017	4.49	4.31333e-05	0.000820755	ENSSSCG00000002709;ENSSSCG00000002737;ENSSSCG00000006360;ENSSSCG00000008374;ENSSSCG00000011903;ENSSSCG00000022031;ENSSSCG00000026793;ENSSSCG00000033015;ENSSSCG00000035454
ko04925	Aldosterone synthesis and secretion	0.0201	0.0097	2.08	0.000338808	0.00430709	ENSSSCG00000000555;ENSSSCG00000006296;ENSSSCG00000006572;ENSSSCG00000006719;ENSSSCG00000007056;ENSSSCG00000008578;ENSSSCG00000009123;ENSSSCG00000010184;ENSSSCG00000010311;ENSSSCG00000011676;ENSSSCG00000011695;ENSSSCG00000013079;ENSSSCG00000013263;ENSSSCG00000014896;ENSSSCG00000015871;ENSSSCG00000016690;ENSSSCG00000017951;ENSSSCG00000023437;ENSSSCG00000027898;ENSSSCG00000031321;ENSSSCG00000033041;…
ko04024	cAMP signaling pathway	0.0369	0.0228	1.61	0.000819102	0.00723642	ENSSSCG00000001589;ENSSSCG00000001952;ENSSSCG00000003805;ENSSSCG00000004027;ENSSSCG00000004078;ENSSSCG00000004475;ENSSSCG00000004856;ENSSSCG00000005400;ENSSSCG00000006296;ENSSSCG00000006572;ENSSSCG00000008578;ENSSSCG00000008888;ENSSSCG00000009031;ENSSSCG00000009123;ENSSSCG00000010311;ENSSSCG00000010483;ENSSSCG00000011676;ENSSSCG00000011750;ENSSSCG00000012034;ENSSSCG00000012638;ENSSSCG00000013033;…
ko04927	Cortisol synthesis and secretion	0.0142	0.0068	2.09	0.0022254	0.0147837	ENSSSCG00000000555;ENSSSCG00000001810;ENSSSCG00000006719;ENSSSCG00000007056;ENSSSCG00000008578;ENSSSCG00000010184;ENSSSCG00000011695;ENSSSCG00000011755;ENSSSCG00000013263;ENSSSCG00000014097;ENSSSCG00000016690;ENSSSCG00000023437;ENSSSCG00000023451;ENSSSCG00000031321;ENSSSCG00000033041;ENSSSCG00000034266;ENSSSCG00000034510
ko00010	Glycolysis / Gluconeogenesis	0.0142	0.007	2.03	0.00307875	0.018133	ENSSSCG00000000685;ENSSSCG00000000694;ENSSSCG00000002873;ENSSSCG00000007286;ENSSSCG00000007507;ENSSSCG00000008261;ENSSSCG00000009889;ENSSSCG00000010517;ENSSSCG00000012440;ENSSSCG00000013366;ENSSSCG00000014247;ENSSSCG00000016720;ENSSSCG00000022343;ENSSSCG00000028197;ENSSSCG00000028373;ENSSSCG00000032556;ENSSSCG00000038602
ko00601	Glycosphingolipid biosynthesis - lacto and neolacto series	0.0075	0.0033	2.31	0.011942	0.0454472	ENSSSCG00000006360;ENSSSCG00000008374;ENSSSCG00000011903;ENSSSCG00000021774;ENSSSCG00000026793;ENSSSCG00000031329;ENSSSCG00000035454;ENSSSCG00000040405;ENSSSCG00000040556
ko00565	Ether lipid metabolism	0.0109	0.0056	1.93	0.0137019	0.0494345	ENSSSCG00000002828;ENSSSCG00000006001;ENSSSCG00000010023;ENSSSCG00000011750;ENSSSCG00000013360;ENSSSCG00000015781;ENSSSCG00000016912;ENSSSCG00000023351;ENSSSCG00000026914;ENSSSCG00000029070;ENSSSCG00000030262;ENSSSCG00000030643;ENSSSCG00000038269
ko00100	Steroid biosynthesis	0.0059	0.0024	2.47	0.0177017	0.0583847	ENSSSCG00000005970;ENSSSCG00000008857;ENSSSCG00000015311;ENSSSCG00000021181;ENSSSCG00000021418;ENSSSCG00000021464;ENSSSCG00000027525
ko04979	Cholesterol metabolism	0.0101	0.0052	1.92	0.0184996	0.0602133	ENSSSCG00000001063;ENSSSCG00000005423;ENSSSCG00000007435;ENSSSCG00000011755;ENSSSCG00000013599;ENSSSCG00000015405;ENSSSCG00000017499;ENSSSCG00000021464;ENSSSCG00000030921;ENSSSCG00000037539;ENSSSCG00000040631;ENSSSCG00000040746
ko01200	Carbon metabolism	0.0193	0.0125	1.55	0.0214225	0.0662405	ENSSSCG00000000685;ENSSSCG00000000694;ENSSSCG00000002873;ENSSSCG00000005199;ENSSSCG00000005287;ENSSSCG00000006717;ENSSSCG00000007286;ENSSSCG00000008261;ENSSSCG00000009870;ENSSSCG00000010517;ENSSSCG00000012440;ENSSSCG00000012561;ENSSSCG00000013302;ENSSSCG00000014919;ENSSSCG00000016720;ENSSSCG00000016743;ENSSSCG00000022343;ENSSSCG00000023264;ENSSSCG00000028197;ENSSSCG00000028373;ENSSSCG00000032556;…
ko04072	Phospholipase D signaling pathway	0.0226	0.0156	1.45	0.0298813	0.0884512	ENSSSCG00000003136;ENSSSCG00000005457;ENSSSCG00000007056;ENSSSCG00000007541;ENSSSCG00000007940;ENSSSCG00000008578;ENSSSCG00000008841;ENSSSCG00000008953;ENSSSCG00000009048;ENSSSCG00000009432;ENSSSCG00000010184;ENSSSCG00000011695;ENSSSCG00000011750;ENSSSCG00000013566;ENSSSCG00000013932;ENSSSCG00000014994;ENSSSCG00000016912;ENSSSCG00000017991;ENSSSCG00000021203;ENSSSCG00000022741;ENSSSCG00000023351;…
ko00561	Glycerolipid metabolism	0.0109	0.0063	1.72	0.0339849	0.0967869	ENSSSCG00000009233;ENSSSCG00000009432;ENSSSCG00000009889;ENSSSCG00000012202;ENSSSCG00000014247;ENSSSCG00000015819;ENSSSCG00000016912;ENSSSCG00000023539;ENSSSCG00000024134;ENSSSCG00000025901;ENSSSCG00000038423;ENSSSCG00000040608;ENSSSCG00000040631
ko00062	Fatty acid elongation	0.0059	0.0028	2.12	0.0399546	0.105516	ENSSSCG00000004510;ENSSSCG00000005164;ENSSSCG00000008569;ENSSSCG00000010577;ENSSSCG00000021739;ENSSSCG00000028080;ENSSSCG00000036236
ko04923	Regulation of lipolysis in adipocytes	0.0101	0.0058	1.72	0.0402861	0.105516	ENSSSCG00000005533;ENSSSCG00000006572;ENSSSCG00000008578;ENSSSCG00000008888;ENSSSCG00000013388;ENSSSCG00000013566;ENSSSCG00000015407;ENSSSCG00000015579;ENSSSCG00000021203;ENSSSCG00000024134;ENSSSCG00000026914;ENSSSCG00000033041
ko01040	Biosynthesis of unsaturated fatty acids	0.0059	0.0032	1.85	0.0752891	0.167146	ENSSSCG00000005164;ENSSSCG00000010577;ENSSSCG00000013072;ENSSSCG00000021739;ENSSSCG00000024015;ENSSSCG00000028080;ENSSSCG00000036236
ko01212	Fatty acid metabolism	0.0101	0.0064	1.56	0.0756782	0.167146	ENSSSCG00000004510;ENSSSCG00000005164;ENSSSCG00000008569;ENSSSCG00000010577;ENSSSCG00000012583;ENSSSCG00000012880;ENSSSCG00000013072;ENSSSCG00000015784;ENSSSCG00000021739;ENSSSCG00000024015;ENSSSCG00000028080;ENSSSCG00000036236
ko00603	Glycosphingolipid biosynthesis - globo and isoglobo series	0.0042	0.002	2.12	0.0778237	0.16887	ENSSSCG00000021774;ENSSSCG00000031329;ENSSSCG00000038423;ENSSSCG00000040556;ENSSSCG00000045508
ko00620	Pyruvate metabolism	0.0075	0.0049	1.53	0.128495	0.239377	ENSSSCG00000007286;ENSSSCG00000007507;ENSSSCG00000009889;ENSSSCG00000013366;ENSSSCG00000014247;ENSSSCG00000014919;ENSSSCG00000038602;ENSSSCG00000050590;Sus_scrofa_newGene_5987
ko00072	Synthesis and degradation of ketone bodies	0.0025	0.0012	2.12	0.160582	0.276457	ENSSSCG00000016872;ENSSSCG00000022081;ENSSSCG00000033993
ko04931	Insulin resistance	0.0142	0.0114	1.25	0.19398	0.319898	ENSSSCG00000001952;ENSSSCG00000006569;ENSSSCG00000007507;ENSSSCG00000010184;ENSSSCG00000012880;ENSSSCG00000013263;ENSSSCG00000013566;ENSSSCG00000015405;ENSSSCG00000016690;ENSSSCG00000020970;ENSSSCG00000021203;ENSSSCG00000022797;ENSSSCG00000030957;ENSSSCG00000032977;ENSSSCG00000036956;ENSSSCG00000050590;Sus_scrofa_newGene_5987
ko00600	Sphingolipid metabolism	0.0075	0.0055	1.36	0.209652	0.338963	ENSSSCG00000006521;ENSSSCG00000006995;ENSSSCG00000013595;ENSSSCG00000016912;ENSSSCG00000022780;ENSSSCG00000030544;ENSSSCG00000032428;ENSSSCG00000032715;ENSSSCG00000038423
ko04146	Peroxisome	0.0117	0.0093	1.26	0.214509	0.342341	ENSSSCG00000000541;ENSSSCG00000004401;ENSSSCG00000006535;ENSSSCG00000009931;ENSSSCG00000011477;ENSSSCG00000012583;ENSSSCG00000013302;ENSSSCG00000015784;ENSSSCG00000023264;ENSSSCG00000025492;ENSSSCG00000038231;ENSSSCG00000040317;ENSSSCG00000040586;ENSSSCG00000045726
ko00562	Inositol phosphate metabolism	0.0101	0.0079	1.27	0.229957	0.357613	ENSSSCG00000000436;ENSSSCG00000000685;ENSSSCG00000007056;ENSSSCG00000010483;ENSSSCG00000012315;ENSSSCG00000015283;ENSSSCG00000021203;ENSSSCG00000021598;ENSSSCG00000023749;ENSSSCG00000030547;ENSSSCG00000040524;ENSSSCG00000040863
ko00061	Fatty acid biosynthesis	0.0034	0.0023	1.47	0.28436	0.395178	ENSSSCG00000012583;ENSSSCG00000015784;ENSSSCG00000050590;Sus_scrofa_newGene_5987
ko04071	Sphingolipid signaling pathway	0.0134	0.0117	1.15	0.315167	0.419153	ENSSSCG00000006995;ENSSSCG00000007056;ENSSSCG00000007874;ENSSSCG00000009580;ENSSSCG00000011750;ENSSSCG00000013595;ENSSSCG00000013658;ENSSSCG00000015407;ENSSSCG00000021203;ENSSSCG00000026041;ENSSSCG00000027030;ENSSSCG00000030957;ENSSSCG00000032715;ENSSSCG00000033171;ENSSSCG00000036973;ENSSSCG00000040682
ko04070	Phosphatidylinositol signaling system	0.0126	0.011	1.15	0.327892	0.431436	ENSSSCG00000000436;ENSSSCG00000000555;ENSSSCG00000007056;ENSSSCG00000009432;ENSSSCG00000010483;ENSSSCG00000012315;ENSSSCG00000015283;ENSSSCG00000021203;ENSSSCG00000021598;ENSSSCG00000023437;ENSSSCG00000025768;ENSSSCG00000030547;ENSSSCG00000032846;ENSSSCG00000040863;ENSSSCG00000040922
ko00071	Fatty acid degradation	0.0059	0.0047	1.24	0.335861	0.433998	ENSSSCG00000004510;ENSSSCG00000008569;ENSSSCG00000009889;ENSSSCG00000012583;ENSSSCG00000012880;ENSSSCG00000014247;ENSSSCG00000015784
ko00564	Glycerophospholipid metabolism	0.0117	0.0106	1.11	0.382543	0.470791	ENSSSCG00000002828;ENSSSCG00000007043;ENSSSCG00000009233;ENSSSCG00000009432;ENSSSCG00000010023;ENSSSCG00000011750;ENSSSCG00000015819;ENSSSCG00000015872;ENSSSCG00000016912;ENSSSCG00000023351;ENSSSCG00000023539;ENSSSCG00000025901;ENSSSCG00000026914;ENSSSCG00000030643
ko04973	Carbohydrate digestion and absorption	0.0067	0.0058	1.15	0.394787	0.481118	ENSSSCG00000006296;ENSSSCG00000007056;ENSSSCG00000008261;ENSSSCG00000011676;ENSSSCG00000014896;ENSSSCG00000017951;ENSSSCG00000021203;ENSSSCG00000039651
ko04150	mTOR signaling pathway	0.0201	0.0189	1.07	0.403187	0.486516	ENSSSCG00000001401;ENSSSCG00000004902;ENSSSCG00000006780;ENSSSCG00000009679;ENSSSCG00000012885;ENSSSCG00000013566;ENSSSCG00000014920;ENSSSCG00000016140;ENSSSCG00000017290;ENSSSCG00000021203;ENSSSCG00000021443;ENSSSCG00000021880;ENSSSCG00000022347;ENSSSCG00000024671;ENSSSCG00000027365;ENSSSCG00000027894;ENSSSCG00000029507;ENSSSCG00000031175;ENSSSCG00000031888;ENSSSCG00000033001;ENSSSCG00000035859;…
ko00532	Glycosaminoglycan biosynthesis - chondroitin sulfate / dermatan sulfate	0.0025	0.0022	1.16	0.489966	0.53393	ENSSSCG00000004825;ENSSSCG00000035069;ENSSSCG00000035941
ko04920	Adipocytokine signaling pathway	0.0084	0.009	0.93	0.64356	0.62988	ENSSSCG00000001952;ENSSSCG00000007507;ENSSSCG00000012583;ENSSSCG00000012880;ENSSSCG00000015405;ENSSSCG00000015784;ENSSSCG00000030957;ENSSSCG00000036956;ENSSSCG00000050590;Sus_scrofa_newGene_5987
ko00630	Glyoxylate and dicarboxylate metabolism	0.0034	0.0039	0.87	0.691381	0.670689	ENSSSCG00000005199;ENSSSCG00000007286;ENSSSCG00000013302;ENSSSCG00000038602
ko04975	Fat digestion and absorption	0.0042	0.0048	0.86	0.701256	0.675541	ENSSSCG00000005423;ENSSSCG00000010023;ENSSSCG00000015405;ENSSSCG00000016912;ENSSSCG00000030921
ko00604	Glycosphingolipid biosynthesis - ganglio series	0.0017	0.0021	0.81	0.727493	0.689498	ENSSSCG00000000433;ENSSSCG00000031329
ko04910	Insulin signaling pathway	0.0134	0.0158	0.85	0.795347	0.724879	ENSSSCG00000007507;ENSSSCG00000008261;ENSSSCG00000009626;ENSSSCG00000013033;ENSSSCG00000013388;ENSSSCG00000013566;ENSSSCG00000021203;ENSSSCG00000022797;ENSSSCG00000025768;ENSSSCG00000032977;ENSSSCG00000036956;ENSSSCG00000037390;ENSSSCG00000037706;ENSSSCG00000040682;ENSSSCG00000050590;Sus_scrofa_newGene_5987
ko00534	Glycosaminoglycan biosynthesis - heparan sulfate / heparin	0.0017	0.0028	0.61	0.859221	0.745086	ENSSSCG00000006009;ENSSSCG00000039318
ko00051	Fructose and mannose metabolism	0.0092	0.0035	2.66	0.00166789	0.0116663	ENSSSCG00000000685;ENSSSCG00000004679;ENSSSCG00000008261;ENSSSCG00000011133;ENSSSCG00000011538;ENSSSCG00000015660;ENSSSCG00000021236;ENSSSCG00000024219;ENSSSCG00000028197;ENSSSCG00000032556;ENSSSCG00000040608
ko03320	PPAR signaling pathway	0.0151	0.0097	1.56	0.036615	0.100638	ENSSSCG00000007435;ENSSSCG00000007507;ENSSSCG00000009626;ENSSSCG00000011477;ENSSSCG00000012202;ENSSSCG00000012583;ENSSSCG00000012880;ENSSSCG00000013072;ENSSSCG00000013599;ENSSSCG00000014919;ENSSSCG00000014985;ENSSSCG00000015405;ENSSSCG00000015784;ENSSSCG00000016872;ENSSSCG00000030921;ENSSSCG00000035863;ENSSSCG00000036883;ENSSSCG00000040631
ko04068	FoxO signaling pathway	0.0201	0.0139	1.44	0.0405228	0.105516	ENSSSCG00000000107;ENSSSCG00000005981;ENSSSCG00000006206;ENSSSCG00000007507;ENSSSCG00000008988;ENSSSCG00000010816;ENSSSCG00000011810;ENSSSCG00000013302;ENSSSCG00000013566;ENSSSCG00000016925;ENSSSCG00000020970;ENSSSCG00000021203;ENSSSCG00000021443;ENSSSCG00000022689;ENSSSCG00000024388;ENSSSCG00000026748;ENSSSCG00000029507;ENSSSCG00000033171;ENSSSCG00000034120;ENSSSCG00000035249;ENSSSCG00000037066;…
ko04911	Insulin secretion	0.0126	0.0084	1.5	0.0710799	0.162805	ENSSSCG00000001589;ENSSSCG00000006296;ENSSSCG00000007056;ENSSSCG00000008578;ENSSSCG00000009123;ENSSSCG00000010311;ENSSSCG00000010325;ENSSSCG00000011676;ENSSSCG00000013263;ENSSSCG00000013897;ENSSSCG00000014896;ENSSSCG00000016672;ENSSSCG00000016690;ENSSSCG00000017951;ENSSSCG00000033041
ko00052	Galactose metabolism	0.005	0.0045	1.13	0.44144	0.514257	ENSSSCG00000008261;ENSSSCG00000026793;ENSSSCG00000028197;ENSSSCG00000035454;ENSSSCG00000038423;ENSSSCG00000040608
ko00500	Starch and sucrose metabolism	0.0042	0.0041	1.03	0.540311	0.563949	ENSSSCG00000002873;ENSSSCG00000004193;ENSSSCG00000008261;ENSSSCG00000012000;ENSSSCG00000014838
ko00250	Alanine, aspartate and glutamate metabolism	0.0042	0.0042	1.01	0.562602	0.575083	ENSSSCG00000000665;ENSSSCG00000001090;ENSSSCG00000004401;ENSSSCG00000010874;ENSSSCG00000015340
ko00020	Citrate cycle (TCA cycle)	0.0025	0.0031	0.82	0.725576	0.689498	ENSSSCG00000007507;ENSSSCG00000016743;ENSSSCG00000023264
ko04940	Type I diabetes mellitus	0.0059	0.0128	0.46	0.995658	0.745086	ENSSSCG00000001469;ENSSSCG00000008090;ENSSSCG00000008854;ENSSSCG00000010448;ENSSSCG00000011877;ENSSSCG00000015346;ENSSSCG00000016218

## Sheet: BF8d vs IMF8d
ID	Description	GeneRatio	BgRatio	enrich_factor	pvalue	qvalue	geneID
ko04933	AGE-RAGE signaling pathway in diabetic complications	0.0288	0.0111	2.6	4.31541e-06	9.58061e-05	ENSSSCG00000001573;ENSSSCG00000001695;ENSSSCG00000002385;ENSSSCG00000005215;ENSSSCG00000006862;ENSSSCG00000007056;ENSSSCG00000008090;ENSSSCG00000008953;ENSSSCG00000010184;ENSSSCG00000010816;ENSSSCG00000011695;ENSSSCG00000013038;ENSSSCG00000014336;ENSSSCG00000014927;ENSSSCG00000015770;ENSSSCG00000016057;ENSSSCG00000020970;ENSSSCG00000021203;ENSSSCG00000022447;ENSSSCG00000025092;ENSSSCG00000025698;…
ko04310	Wnt signaling pathway	0.0343	0.0189	1.82	0.000778179	0.0061303	ENSSSCG00000000759;ENSSSCG00000004218;ENSSSCG00000005946;ENSSSCG00000006383;ENSSSCG00000007056;ENSSSCG00000007477;ENSSSCG00000009004;ENSSSCG00000009148;ENSSSCG00000009172;ENSSSCG00000009679;ENSSSCG00000010638;ENSSSCG00000011495;ENSSSCG00000012967;ENSSSCG00000014207;ENSSSCG00000015350;ENSSSCG00000016140;ENSSSCG00000016780;ENSSSCG00000017265;ENSSSCG00000021880;ENSSSCG00000022347;ENSSSCG00000025114;…
ko03320	PPAR signaling pathway	0.0199	0.0097	2.05	0.00241042	0.0168186	ENSSSCG00000004643;ENSSSCG00000005648;ENSSSCG00000006153;ENSSSCG00000009626;ENSSSCG00000011477;ENSSSCG00000011579;ENSSSCG00000012583;ENSSSCG00000013072;ENSSSCG00000013599;ENSSSCG00000014985;ENSSSCG00000015405;ENSSSCG00000024872;ENSSSCG00000032213;ENSSSCG00000035863;ENSSSCG00000035993;ENSSSCG00000036883;ENSSSCG00000040631;ENSSSCG00000040681
ko00603	Glycosphingolipid biosynthesis - globo and isoglobo series	0.0066	0.002	3.36	0.00651324	0.0327022	ENSSSCG00000014073;ENSSSCG00000021774;ENSSSCG00000026962;ENSSSCG00000038423;ENSSSCG00000038580;ENSSSCG00000040556
ko00601	Glycosphingolipid biosynthesis - lacto and neolacto series	0.0088	0.0033	2.71	0.00727374	0.0349078	ENSSSCG00000008374;ENSSSCG00000011903;ENSSSCG00000013886;ENSSSCG00000021774;ENSSSCG00000026962;ENSSSCG00000038580;ENSSSCG00000040405;ENSSSCG00000040556
ko00600	Sphingolipid metabolism	0.0122	0.0055	2.2	0.00968925	0.0408393	ENSSSCG00000003839;ENSSSCG00000006522;ENSSSCG00000006995;ENSSSCG00000014627;ENSSSCG00000016912;ENSSSCG00000024119;ENSSSCG00000025993;ENSSSCG00000030544;ENSSSCG00000032428;ENSSSCG00000034213;ENSSSCG00000038423
ko00532	Glycosaminoglycan biosynthesis - chondroitin sulfate / dermatan sulfate	0.0055	0.0022	2.54	0.0412582	0.124391	ENSSSCG00000000837;ENSSSCG00000004825;ENSSSCG00000021610;ENSSSCG00000035069;ENSSSCG00000035941
ko00604	Glycosphingolipid biosynthesis - ganglio series	0.0044	0.0021	2.13	0.112072	0.253419	ENSSSCG00000000433;ENSSSCG00000008227;ENSSSCG00000014073;ENSSSCG00000024119
ko00565	Ether lipid metabolism	0.0088	0.0056	1.57	0.133092	0.282629	ENSSSCG00000001723;ENSSSCG00000003839;ENSSSCG00000011727;ENSSSCG00000013360;ENSSSCG00000016912;ENSSSCG00000023351;ENSSSCG00000029070;ENSSSCG00000049172
ko04975	Fat digestion and absorption	0.0077	0.0048	1.6	0.143896	0.29284	ENSSSCG00000003839;ENSSSCG00000005423;ENSSSCG00000005648;ENSSSCG00000009759;ENSSSCG00000015405;ENSSSCG00000016912;ENSSSCG00000049172
ko01040	Biosynthesis of unsaturated fatty acids	0.0055	0.0032	1.75	0.152778	0.295181	ENSSSCG00000002681;ENSSSCG00000005164;ENSSSCG00000010577;ENSSSCG00000013072;ENSSSCG00000024015
ko00533	Glycosaminoglycan biosynthesis - keratan sulfate	0.0033	0.0017	1.97	0.189955	0.33927	ENSSSCG00000008374;ENSSSCG00000011903;ENSSSCG00000033015
ko00561	Glycerolipid metabolism	0.0088	0.0063	1.4	0.210003	0.361161	ENSSSCG00000003839;ENSSSCG00000004509;ENSSSCG00000014247;ENSSSCG00000016912;ENSSSCG00000023539;ENSSSCG00000027266;ENSSSCG00000038423;ENSSSCG00000040631
ko01212	Fatty acid metabolism	0.0088	0.0064	1.38	0.222199	0.371666	ENSSSCG00000002681;ENSSSCG00000004510;ENSSSCG00000005164;ENSSSCG00000010577;ENSSSCG00000012583;ENSSSCG00000013072;ENSSSCG00000024015;ENSSSCG00000024872
ko00062	Fatty acid elongation	0.0044	0.0028	1.6	0.237642	0.386897	ENSSSCG00000002681;ENSSSCG00000004510;ENSSSCG00000005164;ENSSSCG00000010577
ko04923	Regulation of lipolysis in adipocytes	0.0077	0.0058	1.33	0.273133	0.419509	ENSSSCG00000008578;ENSSSCG00000015579;ENSSSCG00000021059;ENSSSCG00000021203;ENSSSCG00000025729;ENSSSCG00000033041;ENSSSCG00000040681
ko04920	Adipocytokine signaling pathway	0.01	0.009	1.11	0.427163	0.557849	ENSSSCG00000001952;ENSSSCG00000005215;ENSSSCG00000012583;ENSSSCG00000015405;ENSSSCG00000024872;ENSSSCG00000025729;ENSSSCG00000030957;ENSSSCG00000035993;ENSSSCG00000036956
ko00071	Fatty acid degradation	0.0055	0.0047	1.17	0.430511	0.559231	ENSSSCG00000004510;ENSSSCG00000009182;ENSSSCG00000012583;ENSSSCG00000014247;ENSSSCG00000024872
ko04071	Sphingolipid signaling pathway	0.0122	0.0117	1.04	0.488823	0.596879	ENSSSCG00000006995;ENSSSCG00000007056;ENSSSCG00000014627;ENSSSCG00000021059;ENSSSCG00000021203;ENSSSCG00000025993;ENSSSCG00000026041;ENSSSCG00000027030;ENSSSCG00000030957;ENSSSCG00000034213;ENSSSCG00000036973
ko00564	Glycerophospholipid metabolism	0.0077	0.0106	0.73	0.853665	0.77038	ENSSSCG00000003839;ENSSSCG00000011727;ENSSSCG00000016912;ENSSSCG00000018055;ENSSSCG00000023351;ENSSSCG00000023539;ENSSSCG00000049172
ko00061	Fatty acid biosynthesis	0.0011	0.0023	0.49	0.884261	0.77038	ENSSSCG00000012583
ko00240	Pyrimidine metabolism	0.0155	0.0065	2.37	0.00177368	0.0127397	ENSSSCG00000000853;ENSSSCG00000003850;ENSSSCG00000008017;ENSSSCG00000008647;ENSSSCG00000010497;ENSSSCG00000010594;ENSSSCG00000011444;ENSSSCG00000015775;ENSSSCG00000030388;ENSSSCG00000031741;ENSSSCG00000031871;ENSSSCG00000034147;ENSSSCG00000037120;ENSSSCG00000039867
ko00100	Steroid biosynthesis	0.0066	0.0024	2.8	0.0166303	0.0634579	ENSSSCG00000005970;ENSSSCG00000006337;ENSSSCG00000015311;ENSSSCG00000021181;ENSSSCG00000026044;ENSSSCG00000027525
ko00590	Arachidonic acid metabolism	0.0144	0.0079	1.82	0.0243827	0.0875662	ENSSSCG00000003006;ENSSSCG00000007463;ENSSSCG00000010055;ENSSSCG00000010056;ENSSSCG00000010340;ENSSSCG00000015579;ENSSSCG00000016554;ENSSSCG00000020706;ENSSSCG00000023351;ENSSSCG00000026554;ENSSSCG00000033727;ENSSSCG00000038094;ENSSSCG00000049172
ko04024	cAMP signaling pathway	0.0321	0.0228	1.4	0.0382602	0.119789	ENSSSCG00000000443;ENSSSCG00000001952;ENSSSCG00000004078;ENSSSCG00000005400;ENSSSCG00000006391;ENSSSCG00000008578;ENSSSCG00000012298;ENSSSCG00000013033;ENSSSCG00000013333;ENSSSCG00000013642;ENSSSCG00000014391;ENSSSCG00000015959;ENSSSCG00000016672;ENSSSCG00000016690;ENSSSCG00000017251;ENSSSCG00000017874;ENSSSCG00000020906;ENSSSCG00000021059;ENSSSCG00000021203;ENSSSCG00000021374;ENSSSCG00000027725;…
ko04068	FoxO signaling pathway	0.021	0.0139	1.51	0.0458154	0.133198	ENSSSCG00000000857;ENSSSCG00000001804;ENSSSCG00000002385;ENSSSCG00000003928;ENSSSCG00000004588;ENSSSCG00000010816;ENSSSCG00000011810;ENSSSCG00000012307;ENSSSCG00000014113;ENSSSCG00000016925;ENSSSCG00000020970;ENSSSCG00000021203;ENSSSCG00000025729;ENSSSCG00000026748;ENSSSCG00000029326;ENSSSCG00000029507;ENSSSCG00000034120;ENSSSCG00000035249;ENSSSCG00000038732
ko04925	Aldosterone synthesis and secretion	0.0155	0.0097	1.6	0.0527777	0.148148	ENSSSCG00000000082;ENSSSCG00000001518;ENSSSCG00000006391;ENSSSCG00000007056;ENSSSCG00000008578;ENSSSCG00000009759;ENSSSCG00000010184;ENSSSCG00000011695;ENSSSCG00000012298;ENSSSCG00000016690;ENSSSCG00000027725;ENSSSCG00000031321;ENSSSCG00000033041;ENSSSCG00000041764
ko04072	Phospholipase D signaling pathway	0.0221	0.0156	1.42	0.0705074	0.181249	ENSSSCG00000003839;ENSSSCG00000005738;ENSSSCG00000007056;ENSSSCG00000007541;ENSSSCG00000008578;ENSSSCG00000008953;ENSSSCG00000009664;ENSSSCG00000010184;ENSSSCG00000011695;ENSSSCG00000014994;ENSSSCG00000015959;ENSSSCG00000016912;ENSSSCG00000017991;ENSSSCG00000021203;ENSSSCG00000022741;ENSSSCG00000023351;ENSSSCG00000033041;ENSSSCG00000035355;ENSSSCG00000035495;ENSSSCG00000039841
ko04013	MAPK signaling pathway - fly	0.0022	0.0007	3.2	0.124012	0.275317	ENSSSCG00000004458;ENSSSCG00000029507
ko04931	Insulin resistance	0.0155	0.0114	1.36	0.145394	0.293444	ENSSSCG00000001952;ENSSSCG00000004643;ENSSSCG00000005648;ENSSSCG00000010184;ENSSSCG00000012163;ENSSSCG00000014437;ENSSSCG00000015405;ENSSSCG00000016690;ENSSSCG00000020970;ENSSSCG00000021203;ENSSSCG00000025729;ENSSSCG00000030957;ENSSSCG00000036956;ENSSSCG00000039862
ko04979	Cholesterol metabolism	0.0077	0.0052	1.48	0.191717	0.33927	ENSSSCG00000002366;ENSSSCG00000004509;ENSSSCG00000005423;ENSSSCG00000009759;ENSSSCG00000013599;ENSSSCG00000015405;ENSSSCG00000040631
ko00760	Nicotinate and nicotinamide metabolism	0.0066	0.0044	1.53	0.196218	0.342275	ENSSSCG00000000853;ENSSSCG00000010594;ENSSSCG00000011444;ENSSSCG00000012859;ENSSSCG00000015435;ENSSSCG00000028359
ko04150	mTOR signaling pathway	0.0221	0.0189	1.17	0.26058	0.405328	ENSSSCG00000000759;ENSSSCG00000000857;ENSSSCG00000001401;ENSSSCG00000007988;ENSSSCG00000009397;ENSSSCG00000009679;ENSSSCG00000012163;ENSSSCG00000013292;ENSSSCG00000014269;ENSSSCG00000016140;ENSSSCG00000021203;ENSSSCG00000021880;ENSSSCG00000022347;ENSSSCG00000025729;ENSSSCG00000027365;ENSSSCG00000029507;ENSSSCG00000032996;ENSSSCG00000033001;ENSSSCG00000035859;ENSSSCG00000049630
ko04930	Type II diabetes mellitus	0.0055	0.0049	1.12	0.466527	0.575859	ENSSSCG00000021203;ENSSSCG00000025729;ENSSSCG00000027725;ENSSSCG00000036956;ENSSSCG00000041764
ko00260	Glycine, serine and threonine metabolism	0.0044	0.0044	1.02	0.562536	0.660468	ENSSSCG00000006717;ENSSSCG00000014247;ENSSSCG00000017383;ENSSSCG00000037487
ko00534	Glycosaminoglycan biosynthesis - heparan sulfate / heparin	0.0022	0.0028	0.8	0.728084	0.743957	ENSSSCG00000006009;ENSSSCG00000039318
ko00591	Linoleic acid metabolism	0.0022	0.003	0.75	0.762803	0.751842	ENSSSCG00000023351;ENSSSCG00000049172
ko00030	Pentose phosphate pathway	0.0022	0.0034	0.66	0.820826	0.77038	ENSSSCG00000003812;ENSSSCG00000012561
ko00051	Fructose and mannose metabolism	0.0022	0.0035	0.64	0.833189	0.77038	ENSSSCG00000011133;ENSSSCG00000021236
ko00515	Mannose type O-glycan biosynthesis	0.0011	0.0023	0.49	0.884261	0.77038	ENSSSCG00000008175
ko04973	Carbohydrate digestion and absorption	0.0033	0.0058	0.57	0.907876	0.77038	ENSSSCG00000006391;ENSSSCG00000007056;ENSSSCG00000021203
ko00040	Pentose and glucuronate interconversions	0.0011	0.0026	0.43	0.91267	0.77038	ENSSSCG00000007739
ko00620	Pyruvate metabolism	0.0022	0.0049	0.45	0.945718	0.77038	ENSSSCG00000002712;ENSSSCG00000014247
ko01200	Carbon metabolism	0.0066	0.0125	0.53	0.973999	0.77038	ENSSSCG00000001852;ENSSSCG00000006717;ENSSSCG00000012561;ENSSSCG00000017904;ENSSSCG00000023264;ENSSSCG00000028373
ko04910	Insulin signaling pathway	0.0088	0.0158	0.56	0.978796	0.77038	ENSSSCG00000009626;ENSSSCG00000013033;ENSSSCG00000021203;ENSSSCG00000025729;ENSSSCG00000031261;ENSSSCG00000036956;ENSSSCG00000037706;ENSSSCG00000039841
ko00190	Oxidative phosphorylation	0.0066	0.0163	0.41	0.997736	0.77038	ENSSSCG00000001401;ENSSSCG00000010261;ENSSSCG00000010541;ENSSSCG00000027621;ENSSSCG00000034487;ENSSSCG00000038384
