# Supplementary material for: Comparative Transcriptomic Profiles of Differentiated Adipocytes Provide Insights into Adipogenesis Mechanisms of Subcutaneous and Intramuscular Fat Tissues in Pigs
Source: Cells. 2022 Jan 31;11(3):499. doi: 10.3390/cells11030499 (PMC8834144; doi:10.3390/cells11030499)
Supplement: Supplementary file 1 [file cells-11-00499-s001.zip › supplementary files/Table S6.xlsx]

## Sheet: BF-30
Gene ID	Gene name	Pathway
ENSSSCG00000007507	PCK1	Adipocytokine signaling pathway,PPAR signaling pathway,Insulin resistance,Citrate cycle (TCA cycle),Pyruvate metabolism,Insulin signaling pathway,Glycolysis / Gluconeogenesis
ENSSSCG00000016057	STAT1	C-type lectin receptor signaling pathway,AGE-RAGE signaling pathway in diabetic complications,Chemokine signaling pathway
ENSSSCG00000000857	IGF1	FoxO signaling pathway,Signaling pathways regulating pluripotency of stem cells,Focal adhesion,
ENSSSCG00000008311	CYP26B1	Metabolic pathways，P53 ,Signaling pathways regulating pluripotency of stem cells,Focal adhesion,MAPK signaling pathway,Transcriptional misregulation in cancer
ENSSSCG00000013302	CAT	Carbon metabolism，Glyoxylate and dicarboxylate metabolism，Tryptophan metabolism，Peroxisome，Metabolic pathways
ENSSSCG00000015403	HGF	Focal adhesion，Rap1 signaling pathway，MAPK signaling pathway，PI3K-Akt signaling pathway
ENSSSCG00000010184	AGT	AGE-RAGE signaling pathway in diabetic complications，Insulin resistance，Phospholipase D signaling pathway，Cortisol synthesis and secretion，Hypertrophic cardiomyopathy (HCM)
ENSSSCG00000021464	SOAT1	Cholesterol metabolism，Steroid biosynthesis，
ENSSSCG00000010055	GGT5	Metabolic pathways，Taurine and hypotaurine metabolism，Glutathione metabolism，Arachidonic acid metabolism
ENSSSCG00000028373	ENO2	Metabolic pathways，Glycolysis / Gluconeogenesis，HIF-1 signaling pathway，Carbon metabolism，Biosynthesis of amino acids，RNA degradation
ENSSSCG00000012202	GK	PPAR signaling pathway，Glycerolipid metabolism，Metabolic pathways
ENSSSCG00000002828	LPCAT2	Glycerophospholipid metabolism，Metabolic pathways，Ether lipid metabolism
ENSSSCG00000016218	PTPRN	Type I diabetes mellitus，
ENSSSCG00000035293	ENSSSCG00000035293	/
ENSSSCG00000035249	GADD45G	/
ENSSSCG00000005215	JAK2	PI3K-Akt signaling pathway，Chemokine signaling pathway，Adipocytokine signaling pathway，Signaling pathways regulating pluripotency of stem cells
ENSSSCG00000015607	HHAT	/
ENSSSCG00000005400	GRIN3A	/
ENSSSCG00000030921	APOA1	/
ENSSSCG00000010429	PRKG1	/
ENSSSCG00000006001	ENPP2	Ether lipid metabolism
ENSSSCG00000004856	NFATC1	/
ENSSSCG00000045508	CCDC180	/
ENSSSCG00000013388	PDE3B	/
ENSSSCG00000040681	FABP4	/
ENSSSCG00000015283	PIK3C2B	Metabolic pathways，Inositol phosphate metabolism，Phosphatidylinositol signaling system
ENSSSCG00000004588	CCNB2	FoxO signaling pathway，P53 signaling pathway,Cell cycle,Cellular senescence
ENSSSCG00000028277	LOC100521789	Starch and sucrose metabolism，Carbohydrate digestion and absorption，Metabolic pathways
ENSSSCG00000012307	CCNB3	FoxO signaling pathway，Human immunodeficiency virus 1 infection，Cell cycle，Cellular senescence
ENSSSCG00000009182	ADH1C	Glycolysis / Gluconeogenesis，Retinol metabolism，Tyrosine metabolism，Fatty acid degradation，Metabolic pathways

## Sheet: IMF-22
Gene ID	Gene name	Pathway
ENSSSCG00000006296	ATP1B1	cGMP-PKG signaling pathwayAldosterone synthesis and secretion,Carbohydrate digestion and absorption,Mineral absorption,cAMP signaling pathway,
ENSSSCG00000016912	PLPP1	Phospholipase D signaling pathway，Fat digestion and absorption，Ether lipid metabolism，Glycerophospholipid metabolism，Metabolic pathways
ENSSSCG00000038423	GLA	/
ENSSSCG00000003006	CYP2B22	Steroid hormone biosynthesis，Arachidonic acid metabolism，Retinol metabolism，Metabolic pathways
ENSSSCG00000002712	LDHD	Pyruvate metabolism，Metabolic pathways，
ENSSSCG00000025532	CACNG7	MAPK signaling pathway，Hypertrophic cardiomyopathy (HCM)，Oxytocin signaling pathway
ENSSSCG00000036213	FGF2	/
ENSSSCG00000015350	THSD7A	/
ENSSSCG00000008227	ST3GAL5	Glycosphingolipid biosynthesis - ganglio series，Metabolic pathways，
ENSSSCG00000015959	RAPGEF4	cAMP signaling pathway，Insulin secretion，Phospholipase D signaling pathway，Adrenergic signaling in cardiomyocytes
ENSSSCG00000033041	GNAS	/
ENSSSCG00000026748	PLK1	/
ENSSSCG00000037487	ENSSSCG00000037487	/
ENSSSCG00000027621	NDUFA4L2	/
ENSSSCG00000025993	SGPP2	/
ENSSSCG00000038384	COX4I2	/
ENSSSCG00000013292	PRR5L	/
ENSSSCG00000039841	SHC3	/
ENSSSCG00000016925	PLK2	FoxO signaling pathway，
ENSSSCG00000006035	ANGPT1	/
ENSSSCG00000010464	PPP1R3C	Insulin resistance，Insulin signaling pathway
ENSSSCG00000021059	ADORA1	Regulation of lipolysis in adipocytes，Sphingolipid signaling pathway，cAMP signaling pathway，cGMP-PKG signaling pathway，Renin secretion
