# Supplementary material for: Comparative Transcriptomic Profiles of Differentiated Adipocytes Provide Insights into Adipogenesis Mechanisms of Subcutaneous and Intramuscular Fat Tissues in Pigs
Source: Cells. 2022 Jan 31;11(3):499. doi: 10.3390/cells11030499 (PMC8834144; doi:10.3390/cells11030499)
Supplement: Supplementary file 1 [file cells-11-00499-s001.zip › supplementary files/Table S7.xlsx]

## Sheet: BF0 vs BF2
#miRNAID	miR_regulate	mRNATar	Tar_regulate
ssc-miR-874	down	ENSSSCG00000000014	up
ssc-miR-874	down	ENSSSCG00000000108	up
ssc-miR-874	down	ENSSSCG00000000263	down
ssc-miR-874	down	ENSSSCG00000000488	down
ssc-miR-874	down	ENSSSCG00000000767	up
ssc-miR-874	down	ENSSSCG00000000968	up
ssc-miR-874	down	ENSSSCG00000001242	down
ssc-miR-874	down	ENSSSCG00000001825	up
ssc-miR-874	down	ENSSSCG00000002032	up
ssc-miR-874	down	ENSSSCG00000002656	up
ssc-miR-874	down	ENSSSCG00000002707	up
ssc-miR-874	down	ENSSSCG00000002829	up
ssc-miR-874	down	ENSSSCG00000002838	down
ssc-miR-874	down	ENSSSCG00000003042	up
ssc-miR-874	down	ENSSSCG00000003115	down
ssc-miR-874	down	ENSSSCG00000003201	down
ssc-miR-874	down	ENSSSCG00000003343	up
ssc-miR-874	down	ENSSSCG00000003383	up
ssc-miR-874	down	ENSSSCG00000003433	up
ssc-miR-874	down	ENSSSCG00000003731	up
ssc-miR-874	down	ENSSSCG00000003897	down
ssc-miR-874	down	ENSSSCG00000004154	up
ssc-miR-874	down	ENSSSCG00000005027	down
ssc-miR-874	down	ENSSSCG00000005291	up
ssc-miR-874	down	ENSSSCG00000005354	down
ssc-miR-874	down	ENSSSCG00000005503	down
ssc-miR-874	down	ENSSSCG00000005524	down
ssc-miR-874	down	ENSSSCG00000005672	up
ssc-miR-874	down	ENSSSCG00000005710	up
ssc-miR-874	down	ENSSSCG00000006620	down
ssc-miR-874	down	ENSSSCG00000007288	down
ssc-miR-874	down	ENSSSCG00000007391	down
ssc-miR-874	down	ENSSSCG00000007649	up
ssc-miR-874	down	ENSSSCG00000007678	down
ssc-miR-874	down	ENSSSCG00000007744	down
ssc-miR-874	down	ENSSSCG00000007748	down
ssc-miR-874	down	ENSSSCG00000007797	down
ssc-miR-874	down	ENSSSCG00000007803	up
ssc-miR-874	down	ENSSSCG00000008061	up
ssc-miR-874	down	ENSSSCG00000008427	up
ssc-miR-874	down	ENSSSCG00000008606	down
ssc-miR-874	down	ENSSSCG00000008747	up
ssc-miR-874	down	ENSSSCG00000009627	down
ssc-miR-874	down	ENSSSCG00000009676	up
ssc-miR-874	down	ENSSSCG00000009764	down
ssc-miR-874	down	ENSSSCG00000009872	up
ssc-miR-874	down	ENSSSCG00000009968	down
ssc-miR-874	down	ENSSSCG00000010026	down
ssc-miR-874	down	ENSSSCG00000010322	up
ssc-miR-874	down	ENSSSCG00000010403	down
ssc-miR-874	down	ENSSSCG00000010746	up
ssc-miR-874	down	ENSSSCG00000010762	up
ssc-miR-874	down	ENSSSCG00000010925	down
ssc-miR-874	down	ENSSSCG00000011101	down
ssc-miR-874	down	ENSSSCG00000011129	down
ssc-miR-874	down	ENSSSCG00000011145	up
ssc-miR-874	down	ENSSSCG00000011368	up
ssc-miR-874	down	ENSSSCG00000011474	down
ssc-miR-874	down	ENSSSCG00000011600	up
ssc-miR-874	down	ENSSSCG00000011676	up
ssc-miR-874	down	ENSSSCG00000012026	up
ssc-miR-874	down	ENSSSCG00000012294	down
ssc-miR-874	down	ENSSSCG00000012828	down
ssc-miR-874	down	ENSSSCG00000012871	down
ssc-miR-874	down	ENSSSCG00000012979	up
ssc-miR-874	down	ENSSSCG00000013029	up
ssc-miR-874	down	ENSSSCG00000013401	up
ssc-miR-874	down	ENSSSCG00000013435	up
ssc-miR-874	down	ENSSSCG00000013475	up
ssc-miR-874	down	ENSSSCG00000014056	up
ssc-miR-874	down	ENSSSCG00000014307	up
ssc-miR-874	down	ENSSSCG00000014598	down
ssc-miR-874	down	ENSSSCG00000014875	down
ssc-miR-874	down	ENSSSCG00000014950	down
ssc-miR-874	down	ENSSSCG00000015099	up
ssc-miR-874	down	ENSSSCG00000015307	down
ssc-miR-874	down	ENSSSCG00000015474	down
ssc-miR-874	down	ENSSSCG00000015607	up
ssc-miR-874	down	ENSSSCG00000015714	down
ssc-miR-874	down	ENSSSCG00000015862	down
ssc-miR-874	down	ENSSSCG00000015871	up
ssc-miR-874	down	ENSSSCG00000016285	up
ssc-miR-874	down	ENSSSCG00000016340	up
ssc-miR-874	down	ENSSSCG00000016381	up
ssc-miR-874	down	ENSSSCG00000016401	down
ssc-miR-874	down	ENSSSCG00000016578	down
ssc-miR-874	down	ENSSSCG00000016672	up
ssc-miR-874	down	ENSSSCG00000017118	up
ssc-miR-874	down	ENSSSCG00000017277	down
ssc-miR-874	down	ENSSSCG00000017489	up
ssc-miR-874	down	ENSSSCG00000017759	up
ssc-miR-874	down	ENSSSCG00000017777	down
ssc-miR-874	down	ENSSSCG00000021040	up
ssc-miR-874	down	ENSSSCG00000021656	down
ssc-miR-874	down	ENSSSCG00000021803	up
ssc-miR-874	down	ENSSSCG00000021911	up
ssc-miR-874	down	ENSSSCG00000022128	up
ssc-miR-874	down	ENSSSCG00000022197	up
ssc-miR-874	down	ENSSSCG00000022289	down
ssc-miR-874	down	ENSSSCG00000022322	up
ssc-miR-874	down	ENSSSCG00000022429	down
ssc-miR-874	down	ENSSSCG00000022492	down
ssc-miR-874	down	ENSSSCG00000022618	down
ssc-miR-874	down	ENSSSCG00000022705	up
ssc-miR-874	down	ENSSSCG00000022874	up
ssc-miR-874	down	ENSSSCG00000023173	up
ssc-miR-874	down	ENSSSCG00000023245	up
ssc-miR-874	down	ENSSSCG00000023423	up
ssc-miR-874	down	ENSSSCG00000023503	down
ssc-miR-874	down	ENSSSCG00000023749	down
ssc-miR-874	down	ENSSSCG00000023920	up
ssc-miR-874	down	ENSSSCG00000023992	down
ssc-miR-874	down	ENSSSCG00000024108	up
ssc-miR-874	down	ENSSSCG00000024126	up
ssc-miR-874	down	ENSSSCG00000024236	down
ssc-miR-874	down	ENSSSCG00000024954	up
ssc-miR-874	down	ENSSSCG00000025087	up
ssc-miR-874	down	ENSSSCG00000025525	up
ssc-miR-874	down	ENSSSCG00000025822	up
ssc-miR-874	down	ENSSSCG00000026044	up
ssc-miR-874	down	ENSSSCG00000026326	up
ssc-miR-874	down	ENSSSCG00000026962	up
ssc-miR-874	down	ENSSSCG00000027374	up
ssc-miR-874	down	ENSSSCG00000027467	down
ssc-miR-874	down	ENSSSCG00000027487	down
ssc-miR-874	down	ENSSSCG00000027689	up
ssc-miR-874	down	ENSSSCG00000027725	up
ssc-miR-874	down	ENSSSCG00000027890	down
ssc-miR-874	down	ENSSSCG00000028054	up
ssc-miR-874	down	ENSSSCG00000028078	up
ssc-miR-874	down	ENSSSCG00000028092	down
ssc-miR-874	down	ENSSSCG00000028197	up
ssc-miR-874	down	ENSSSCG00000028210	up
ssc-miR-874	down	ENSSSCG00000028794	up
ssc-miR-874	down	ENSSSCG00000029201	down
ssc-miR-874	down	ENSSSCG00000029594	up
ssc-miR-874	down	ENSSSCG00000029808	up
ssc-miR-874	down	ENSSSCG00000029901	up
ssc-miR-874	down	ENSSSCG00000030345	down
ssc-miR-874	down	ENSSSCG00000030451	up
ssc-miR-874	down	ENSSSCG00000030681	up
ssc-miR-874	down	ENSSSCG00000030827	up
ssc-miR-874	down	ENSSSCG00000031118	up
ssc-miR-874	down	ENSSSCG00000031251	up
ssc-miR-874	down	ENSSSCG00000031593	up
ssc-miR-874	down	ENSSSCG00000031724	down
ssc-miR-874	down	ENSSSCG00000031819	up
ssc-miR-874	down	ENSSSCG00000032279	up
ssc-miR-874	down	ENSSSCG00000032330	down
ssc-miR-874	down	ENSSSCG00000032554	down
ssc-miR-874	down	ENSSSCG00000032684	down
ssc-miR-874	down	ENSSSCG00000032819	up
ssc-miR-874	down	ENSSSCG00000032919	up
ssc-miR-874	down	ENSSSCG00000033126	down
ssc-miR-874	down	ENSSSCG00000033168	up
ssc-miR-874	down	ENSSSCG00000033299	down
ssc-miR-874	down	ENSSSCG00000033412	down
ssc-miR-874	down	ENSSSCG00000034137	up
ssc-miR-874	down	ENSSSCG00000034259	up
ssc-miR-874	down	ENSSSCG00000034321	up
ssc-miR-874	down	ENSSSCG00000034814	up
ssc-miR-874	down	ENSSSCG00000035059	up
ssc-miR-874	down	ENSSSCG00000035374	up
ssc-miR-874	down	ENSSSCG00000035847	down
ssc-miR-874	down	ENSSSCG00000036007	down
ssc-miR-874	down	ENSSSCG00000036102	up
ssc-miR-874	down	ENSSSCG00000036275	up
ssc-miR-874	down	ENSSSCG00000036643	down
ssc-miR-874	down	ENSSSCG00000036742	up
ssc-miR-874	down	ENSSSCG00000036746	up
ssc-miR-874	down	ENSSSCG00000036886	down
ssc-miR-874	down	ENSSSCG00000037238	up
ssc-miR-874	down	ENSSSCG00000037275	up
ssc-miR-874	down	ENSSSCG00000037559	down
ssc-miR-874	down	ENSSSCG00000037670	up
ssc-miR-874	down	ENSSSCG00000037880	up
ssc-miR-874	down	ENSSSCG00000037958	up
ssc-miR-874	down	ENSSSCG00000038001	up
ssc-miR-874	down	ENSSSCG00000038025	down
ssc-miR-874	down	ENSSSCG00000038128	down
ssc-miR-874	down	ENSSSCG00000038203	up
ssc-miR-874	down	ENSSSCG00000038505	up
ssc-miR-874	down	ENSSSCG00000038616	down
ssc-miR-874	down	ENSSSCG00000038902	down
ssc-miR-874	down	ENSSSCG00000038929	up
ssc-miR-874	down	ENSSSCG00000039012	up
ssc-miR-874	down	ENSSSCG00000039052	up
ssc-miR-874	down	ENSSSCG00000039074	down
ssc-miR-874	down	ENSSSCG00000039245	down
ssc-miR-874	down	ENSSSCG00000039301	up
ssc-miR-874	down	ENSSSCG00000039311	up
ssc-miR-874	down	ENSSSCG00000039498	down
ssc-miR-874	down	ENSSSCG00000039544	up
ssc-miR-874	down	ENSSSCG00000039713	up
ssc-miR-874	down	ENSSSCG00000039780	down
ssc-miR-874	down	ENSSSCG00000039861	up
ssc-miR-874	down	ENSSSCG00000039929	up
ssc-miR-874	down	ENSSSCG00000040181	up
ssc-miR-874	down	ENSSSCG00000040313	up
ssc-miR-874	down	ENSSSCG00000040411	down
ssc-miR-874	down	ENSSSCG00000040510	down
ssc-miR-874	down	ENSSSCG00000040710	up
ssc-miR-874	down	ENSSSCG00000040719	down
ssc-miR-874	down	ENSSSCG00000040735	down
ssc-miR-874	down	ENSSSCG00000041248	down
ssc-miR-874	down	ENSSSCG00000041954	up
ssc-miR-874	down	ENSSSCG00000045356	down
ssc-miR-370	up	ENSSSCG00000000734	down
ssc-miR-370	up	ENSSSCG00000000968	up
ssc-miR-370	up	ENSSSCG00000001539	up
ssc-miR-370	up	ENSSSCG00000001700	down
ssc-miR-370	up	ENSSSCG00000001817	up
ssc-miR-370	up	ENSSSCG00000001877	down
ssc-miR-370	up	ENSSSCG00000002039	up
ssc-miR-370	up	ENSSSCG00000002306	down
ssc-miR-370	up	ENSSSCG00000002495	up
ssc-miR-370	up	ENSSSCG00000002715	up
ssc-miR-370	up	ENSSSCG00000002866	up
ssc-miR-370	up	ENSSSCG00000003090	up
ssc-miR-370	up	ENSSSCG00000003230	down
ssc-miR-370	up	ENSSSCG00000003344	up
ssc-miR-370	up	ENSSSCG00000003366	down
ssc-miR-370	up	ENSSSCG00000003429	down
ssc-miR-370	up	ENSSSCG00000003435	down
ssc-miR-370	up	ENSSSCG00000003577	down
ssc-miR-370	up	ENSSSCG00000003592	down
ssc-miR-370	up	ENSSSCG00000003830	down
ssc-miR-370	up	ENSSSCG00000004725	down
ssc-miR-370	up	ENSSSCG00000005224	up
ssc-miR-370	up	ENSSSCG00000005400	down
ssc-miR-370	up	ENSSSCG00000005524	down
ssc-miR-370	up	ENSSSCG00000005625	up
ssc-miR-370	up	ENSSSCG00000005636	down
ssc-miR-370	up	ENSSSCG00000005672	up
ssc-miR-370	up	ENSSSCG00000006143	down
ssc-miR-370	up	ENSSSCG00000006911	up
ssc-miR-370	up	ENSSSCG00000007080	down
ssc-miR-370	up	ENSSSCG00000007288	down
ssc-miR-370	up	ENSSSCG00000007336	down
ssc-miR-370	up	ENSSSCG00000007476	up
ssc-miR-370	up	ENSSSCG00000007565	up
ssc-miR-370	up	ENSSSCG00000007688	up
ssc-miR-370	up	ENSSSCG00000007962	up
ssc-miR-370	up	ENSSSCG00000008266	up
ssc-miR-370	up	ENSSSCG00000008646	down
ssc-miR-370	up	ENSSSCG00000008986	down
ssc-miR-370	up	ENSSSCG00000009293	up
ssc-miR-370	up	ENSSSCG00000009377	down
ssc-miR-370	up	ENSSSCG00000009676	up
ssc-miR-370	up	ENSSSCG00000009839	up
ssc-miR-370	up	ENSSSCG00000009872	up
ssc-miR-370	up	ENSSSCG00000010055	up
ssc-miR-370	up	ENSSSCG00000010056	up
ssc-miR-370	up	ENSSSCG00000010280	down
ssc-miR-370	up	ENSSSCG00000010600	down
ssc-miR-370	up	ENSSSCG00000010605	down
ssc-miR-370	up	ENSSSCG00000010872	down
ssc-miR-370	up	ENSSSCG00000011234	down
ssc-miR-370	up	ENSSSCG00000011600	up
ssc-miR-370	up	ENSSSCG00000011936	down
ssc-miR-370	up	ENSSSCG00000012026	up
ssc-miR-370	up	ENSSSCG00000012366	down
ssc-miR-370	up	ENSSSCG00000012862	down
ssc-miR-370	up	ENSSSCG00000012950	down
ssc-miR-370	up	ENSSSCG00000013029	up
ssc-miR-370	up	ENSSSCG00000013262	up
ssc-miR-370	up	ENSSSCG00000013435	up
ssc-miR-370	up	ENSSSCG00000013545	up
ssc-miR-370	up	ENSSSCG00000013772	up
ssc-miR-370	up	ENSSSCG00000014031	up
ssc-miR-370	up	ENSSSCG00000014161	down
ssc-miR-370	up	ENSSSCG00000014575	down
ssc-miR-370	up	ENSSSCG00000014825	up
ssc-miR-370	up	ENSSSCG00000014838	up
ssc-miR-370	up	ENSSSCG00000015550	up
ssc-miR-370	up	ENSSSCG00000015607	up
ssc-miR-370	up	ENSSSCG00000015714	down
ssc-miR-370	up	ENSSSCG00000015850	up
ssc-miR-370	up	ENSSSCG00000015947	down
ssc-miR-370	up	ENSSSCG00000016381	up
ssc-miR-370	up	ENSSSCG00000016432	down
ssc-miR-370	up	ENSSSCG00000016569	up
ssc-miR-370	up	ENSSSCG00000016661	down
ssc-miR-370	up	ENSSSCG00000016672	up
ssc-miR-370	up	ENSSSCG00000016784	down
ssc-miR-370	up	ENSSSCG00000017066	up
ssc-miR-370	up	ENSSSCG00000017072	up
ssc-miR-370	up	ENSSSCG00000017118	up
ssc-miR-370	up	ENSSSCG00000017126	up
ssc-miR-370	up	ENSSSCG00000017561	down
ssc-miR-370	up	ENSSSCG00000017569	up
ssc-miR-370	up	ENSSSCG00000017918	up
ssc-miR-370	up	ENSSSCG00000020701	down
ssc-miR-370	up	ENSSSCG00000021361	down
ssc-miR-370	up	ENSSSCG00000021647	down
ssc-miR-370	up	ENSSSCG00000021750	up
ssc-miR-370	up	ENSSSCG00000021803	up
ssc-miR-370	up	ENSSSCG00000021822	up
ssc-miR-370	up	ENSSSCG00000022099	up
ssc-miR-370	up	ENSSSCG00000023245	up
ssc-miR-370	up	ENSSSCG00000023298	up
ssc-miR-370	up	ENSSSCG00000023920	up
ssc-miR-370	up	ENSSSCG00000024015	up
ssc-miR-370	up	ENSSSCG00000024059	down
ssc-miR-370	up	ENSSSCG00000024108	up
ssc-miR-370	up	ENSSSCG00000024152	up
ssc-miR-370	up	ENSSSCG00000024481	down
ssc-miR-370	up	ENSSSCG00000024671	down
ssc-miR-370	up	ENSSSCG00000024678	down
ssc-miR-370	up	ENSSSCG00000025900	up
ssc-miR-370	up	ENSSSCG00000026108	down
ssc-miR-370	up	ENSSSCG00000026612	up
ssc-miR-370	up	ENSSSCG00000026784	up
ssc-miR-370	up	ENSSSCG00000026812	up
ssc-miR-370	up	ENSSSCG00000027410	down
ssc-miR-370	up	ENSSSCG00000027689	up
ssc-miR-370	up	ENSSSCG00000027725	up
ssc-miR-370	up	ENSSSCG00000027812	down
ssc-miR-370	up	ENSSSCG00000028481	up
ssc-miR-370	up	ENSSSCG00000029594	up
ssc-miR-370	up	ENSSSCG00000029785	up
ssc-miR-370	up	ENSSSCG00000030345	down
ssc-miR-370	up	ENSSSCG00000030451	up
ssc-miR-370	up	ENSSSCG00000031420	up
ssc-miR-370	up	ENSSSCG00000031450	up
ssc-miR-370	up	ENSSSCG00000031782	up
ssc-miR-370	up	ENSSSCG00000032110	up
ssc-miR-370	up	ENSSSCG00000032527	up
ssc-miR-370	up	ENSSSCG00000032819	up
ssc-miR-370	up	ENSSSCG00000032843	down
ssc-miR-370	up	ENSSSCG00000033171	down
ssc-miR-370	up	ENSSSCG00000033586	down
ssc-miR-370	up	ENSSSCG00000033880	down
ssc-miR-370	up	ENSSSCG00000033998	down
ssc-miR-370	up	ENSSSCG00000034288	up
ssc-miR-370	up	ENSSSCG00000034314	up
ssc-miR-370	up	ENSSSCG00000034379	up
ssc-miR-370	up	ENSSSCG00000034758	up
ssc-miR-370	up	ENSSSCG00000034859	up
ssc-miR-370	up	ENSSSCG00000035051	up
ssc-miR-370	up	ENSSSCG00000035867	up
ssc-miR-370	up	ENSSSCG00000036434	up
ssc-miR-370	up	ENSSSCG00000036886	down
ssc-miR-370	up	ENSSSCG00000037238	up
ssc-miR-370	up	ENSSSCG00000037559	down
ssc-miR-370	up	ENSSSCG00000037670	up
ssc-miR-370	up	ENSSSCG00000037958	up
ssc-miR-370	up	ENSSSCG00000038089	up
ssc-miR-370	up	ENSSSCG00000039230	up
ssc-miR-370	up	ENSSSCG00000039419	up
ssc-miR-370	up	ENSSSCG00000039761	up
ssc-miR-370	up	ENSSSCG00000039780	down
ssc-miR-370	up	ENSSSCG00000039793	down
ssc-miR-370	up	ENSSSCG00000039861	up
ssc-miR-370	up	ENSSSCG00000040037	down
ssc-miR-370	up	ENSSSCG00000040629	down
ssc-miR-370	up	ENSSSCG00000040719	down
ssc-miR-370	up	ENSSSCG00000040728	down
ssc-miR-370	up	ENSSSCG00000040845	down
ssc-miR-370	up	ENSSSCG00000051006	down
novel_miR_326	up	ENSSSCG00000000584	down
novel_miR_326	up	ENSSSCG00000000840	down
novel_miR_326	up	ENSSSCG00000001038	up
novel_miR_326	up	ENSSSCG00000001780	up
novel_miR_326	up	ENSSSCG00000001816	up
novel_miR_326	up	ENSSSCG00000001877	down
novel_miR_326	up	ENSSSCG00000002032	up
novel_miR_326	up	ENSSSCG00000002348	down
novel_miR_326	up	ENSSSCG00000002716	down
novel_miR_326	up	ENSSSCG00000002844	down
novel_miR_326	up	ENSSSCG00000003230	down
novel_miR_326	up	ENSSSCG00000003433	up
novel_miR_326	up	ENSSSCG00000003862	down
novel_miR_326	up	ENSSSCG00000003905	up
novel_miR_326	up	ENSSSCG00000004094	down
novel_miR_326	up	ENSSSCG00000004242	down
novel_miR_326	up	ENSSSCG00000004300	down
novel_miR_326	up	ENSSSCG00000004317	down
novel_miR_326	up	ENSSSCG00000004454	down
novel_miR_326	up	ENSSSCG00000004643	down
novel_miR_326	up	ENSSSCG00000004829	up
novel_miR_326	up	ENSSSCG00000004917	down
novel_miR_326	up	ENSSSCG00000005277	up
novel_miR_326	up	ENSSSCG00000005503	down
novel_miR_326	up	ENSSSCG00000006564	up
novel_miR_326	up	ENSSSCG00000006625	up
novel_miR_326	up	ENSSSCG00000007744	down
novel_miR_326	up	ENSSSCG00000007845	up
novel_miR_326	up	ENSSSCG00000008374	up
novel_miR_326	up	ENSSSCG00000008742	up
novel_miR_326	up	ENSSSCG00000008772	down
novel_miR_326	up	ENSSSCG00000008813	up
novel_miR_326	up	ENSSSCG00000009019	up
novel_miR_326	up	ENSSSCG00000009425	down
novel_miR_326	up	ENSSSCG00000010943	down
novel_miR_326	up	ENSSSCG00000011977	down
novel_miR_326	up	ENSSSCG00000012440	up
novel_miR_326	up	ENSSSCG00000012494	up
novel_miR_326	up	ENSSSCG00000014035	up
novel_miR_326	up	ENSSSCG00000014082	down
novel_miR_326	up	ENSSSCG00000015522	up
novel_miR_326	up	ENSSSCG00000015947	down
novel_miR_326	up	ENSSSCG00000016045	down
novel_miR_326	up	ENSSSCG00000016863	down
novel_miR_326	up	ENSSSCG00000017012	down
novel_miR_326	up	ENSSSCG00000017095	up
novel_miR_326	up	ENSSSCG00000017578	down
novel_miR_326	up	ENSSSCG00000017728	down
novel_miR_326	up	ENSSSCG00000018053	up
novel_miR_326	up	ENSSSCG00000020705	up
novel_miR_326	up	ENSSSCG00000021902	down
novel_miR_326	up	ENSSSCG00000022961	up
novel_miR_326	up	ENSSSCG00000024754	down
novel_miR_326	up	ENSSSCG00000025788	down
novel_miR_326	up	ENSSSCG00000026940	down
novel_miR_326	up	ENSSSCG00000029576	down
novel_miR_326	up	ENSSSCG00000029943	down
novel_miR_326	up	ENSSSCG00000030018	down
novel_miR_326	up	ENSSSCG00000032242	up
novel_miR_326	up	ENSSSCG00000032398	down
novel_miR_326	up	ENSSSCG00000032601	down
novel_miR_326	up	ENSSSCG00000032740	down
novel_miR_326	up	ENSSSCG00000033526	down
novel_miR_326	up	ENSSSCG00000033669	down
novel_miR_326	up	ENSSSCG00000033759	down
novel_miR_326	up	ENSSSCG00000034816	down
novel_miR_326	up	ENSSSCG00000034976	down
novel_miR_326	up	ENSSSCG00000035007	up
novel_miR_326	up	ENSSSCG00000035730	down
novel_miR_326	up	ENSSSCG00000036102	up
novel_miR_326	up	ENSSSCG00000036274	up
novel_miR_326	up	ENSSSCG00000036434	up
novel_miR_326	up	ENSSSCG00000038902	down
novel_miR_326	up	ENSSSCG00000039714	down
novel_miR_326	up	ENSSSCG00000039861	up
novel_miR_326	up	ENSSSCG00000040510	down
novel_miR_326	up	ENSSSCG00000040690	up
novel_miR_433	up	ENSSSCG00000000584	down
novel_miR_433	up	ENSSSCG00000000840	down
novel_miR_433	up	ENSSSCG00000001038	up
novel_miR_433	up	ENSSSCG00000001780	up
novel_miR_433	up	ENSSSCG00000001816	up
novel_miR_433	up	ENSSSCG00000001877	down
novel_miR_433	up	ENSSSCG00000002032	up
novel_miR_433	up	ENSSSCG00000002348	down
novel_miR_433	up	ENSSSCG00000002716	down
novel_miR_433	up	ENSSSCG00000002844	down
novel_miR_433	up	ENSSSCG00000003230	down
novel_miR_433	up	ENSSSCG00000003433	up
novel_miR_433	up	ENSSSCG00000003862	down
novel_miR_433	up	ENSSSCG00000003905	up
novel_miR_433	up	ENSSSCG00000004094	down
novel_miR_433	up	ENSSSCG00000004242	down
novel_miR_433	up	ENSSSCG00000004300	down
novel_miR_433	up	ENSSSCG00000004317	down
novel_miR_433	up	ENSSSCG00000004454	down
novel_miR_433	up	ENSSSCG00000004643	down
novel_miR_433	up	ENSSSCG00000004829	up
novel_miR_433	up	ENSSSCG00000004917	down
novel_miR_433	up	ENSSSCG00000005277	up
novel_miR_433	up	ENSSSCG00000005503	down
novel_miR_433	up	ENSSSCG00000006564	up
novel_miR_433	up	ENSSSCG00000006625	up
novel_miR_433	up	ENSSSCG00000007744	down
novel_miR_433	up	ENSSSCG00000007845	up
novel_miR_433	up	ENSSSCG00000008374	up
novel_miR_433	up	ENSSSCG00000008742	up
novel_miR_433	up	ENSSSCG00000008772	down
novel_miR_433	up	ENSSSCG00000008813	up
novel_miR_433	up	ENSSSCG00000009019	up
novel_miR_433	up	ENSSSCG00000009425	down
novel_miR_433	up	ENSSSCG00000010943	down
novel_miR_433	up	ENSSSCG00000011977	down
novel_miR_433	up	ENSSSCG00000012440	up
novel_miR_433	up	ENSSSCG00000012494	up
novel_miR_433	up	ENSSSCG00000014035	up
novel_miR_433	up	ENSSSCG00000014082	down
novel_miR_433	up	ENSSSCG00000015522	up
novel_miR_433	up	ENSSSCG00000015947	down
novel_miR_433	up	ENSSSCG00000016045	down
novel_miR_433	up	ENSSSCG00000016863	down
novel_miR_433	up	ENSSSCG00000017012	down
novel_miR_433	up	ENSSSCG00000017095	up
novel_miR_433	up	ENSSSCG00000017578	down
novel_miR_433	up	ENSSSCG00000017728	down
novel_miR_433	up	ENSSSCG00000018053	up
novel_miR_433	up	ENSSSCG00000020705	up
novel_miR_433	up	ENSSSCG00000021902	down
novel_miR_433	up	ENSSSCG00000022961	up
novel_miR_433	up	ENSSSCG00000024754	down
novel_miR_433	up	ENSSSCG00000025788	down
novel_miR_433	up	ENSSSCG00000026940	down
novel_miR_433	up	ENSSSCG00000029576	down
novel_miR_433	up	ENSSSCG00000029943	down
novel_miR_433	up	ENSSSCG00000030018	down
novel_miR_433	up	ENSSSCG00000032242	up
novel_miR_433	up	ENSSSCG00000032398	down
novel_miR_433	up	ENSSSCG00000032601	down
novel_miR_433	up	ENSSSCG00000032740	down
novel_miR_433	up	ENSSSCG00000033526	down
novel_miR_433	up	ENSSSCG00000033669	down
novel_miR_433	up	ENSSSCG00000033759	down
novel_miR_433	up	ENSSSCG00000034816	down
novel_miR_433	up	ENSSSCG00000034976	down
novel_miR_433	up	ENSSSCG00000035007	up
novel_miR_433	up	ENSSSCG00000035730	down
novel_miR_433	up	ENSSSCG00000036102	up
novel_miR_433	up	ENSSSCG00000036274	up
novel_miR_433	up	ENSSSCG00000036434	up
novel_miR_433	up	ENSSSCG00000038902	down
novel_miR_433	up	ENSSSCG00000039714	down
novel_miR_433	up	ENSSSCG00000039861	up
novel_miR_433	up	ENSSSCG00000040510	down
novel_miR_433	up	ENSSSCG00000040690	up
novel_miR_1018	up	ENSSSCG00000000584	down
novel_miR_1018	up	ENSSSCG00000000840	down
novel_miR_1018	up	ENSSSCG00000001038	up
novel_miR_1018	up	ENSSSCG00000001780	up
novel_miR_1018	up	ENSSSCG00000001816	up
novel_miR_1018	up	ENSSSCG00000001877	down
novel_miR_1018	up	ENSSSCG00000002032	up
novel_miR_1018	up	ENSSSCG00000002348	down
novel_miR_1018	up	ENSSSCG00000002716	down
novel_miR_1018	up	ENSSSCG00000002844	down
novel_miR_1018	up	ENSSSCG00000003230	down
novel_miR_1018	up	ENSSSCG00000003433	up
novel_miR_1018	up	ENSSSCG00000003862	down
novel_miR_1018	up	ENSSSCG00000003905	up
novel_miR_1018	up	ENSSSCG00000004094	down
novel_miR_1018	up	ENSSSCG00000004242	down
novel_miR_1018	up	ENSSSCG00000004300	down
novel_miR_1018	up	ENSSSCG00000004317	down
novel_miR_1018	up	ENSSSCG00000004454	down
novel_miR_1018	up	ENSSSCG00000004643	down
novel_miR_1018	up	ENSSSCG00000004829	up
novel_miR_1018	up	ENSSSCG00000004917	down
novel_miR_1018	up	ENSSSCG00000005277	up
novel_miR_1018	up	ENSSSCG00000005503	down
novel_miR_1018	up	ENSSSCG00000006564	up
novel_miR_1018	up	ENSSSCG00000006625	up
novel_miR_1018	up	ENSSSCG00000007744	down
novel_miR_1018	up	ENSSSCG00000007845	up
novel_miR_1018	up	ENSSSCG00000008374	up
novel_miR_1018	up	ENSSSCG00000008742	up
novel_miR_1018	up	ENSSSCG00000008772	down
novel_miR_1018	up	ENSSSCG00000008813	up
novel_miR_1018	up	ENSSSCG00000009019	up
novel_miR_1018	up	ENSSSCG00000009425	down
novel_miR_1018	up	ENSSSCG00000010943	down
novel_miR_1018	up	ENSSSCG00000011977	down
novel_miR_1018	up	ENSSSCG00000012440	up
novel_miR_1018	up	ENSSSCG00000012494	up
novel_miR_1018	up	ENSSSCG00000014035	up
novel_miR_1018	up	ENSSSCG00000014082	down
novel_miR_1018	up	ENSSSCG00000015522	up
novel_miR_1018	up	ENSSSCG00000015947	down
novel_miR_1018	up	ENSSSCG00000016045	down
novel_miR_1018	up	ENSSSCG00000016863	down
novel_miR_1018	up	ENSSSCG00000017012	down
novel_miR_1018	up	ENSSSCG00000017095	up
novel_miR_1018	up	ENSSSCG00000017578	down
novel_miR_1018	up	ENSSSCG00000017728	down
novel_miR_1018	up	ENSSSCG00000018053	up
novel_miR_1018	up	ENSSSCG00000020705	up
novel_miR_1018	up	ENSSSCG00000021902	down
novel_miR_1018	up	ENSSSCG00000022961	up
novel_miR_1018	up	ENSSSCG00000024754	down
novel_miR_1018	up	ENSSSCG00000025788	down
novel_miR_1018	up	ENSSSCG00000026940	down
novel_miR_1018	up	ENSSSCG00000029576	down
novel_miR_1018	up	ENSSSCG00000029943	down
novel_miR_1018	up	ENSSSCG00000030018	down
novel_miR_1018	up	ENSSSCG00000032242	up
novel_miR_1018	up	ENSSSCG00000032398	down
novel_miR_1018	up	ENSSSCG00000032601	down
novel_miR_1018	up	ENSSSCG00000032740	down
novel_miR_1018	up	ENSSSCG00000033526	down
novel_miR_1018	up	ENSSSCG00000033669	down
novel_miR_1018	up	ENSSSCG00000033759	down
novel_miR_1018	up	ENSSSCG00000034816	down
novel_miR_1018	up	ENSSSCG00000034976	down
novel_miR_1018	up	ENSSSCG00000035007	up
novel_miR_1018	up	ENSSSCG00000035730	down
novel_miR_1018	up	ENSSSCG00000036102	up
novel_miR_1018	up	ENSSSCG00000036274	up
novel_miR_1018	up	ENSSSCG00000036434	up
novel_miR_1018	up	ENSSSCG00000038902	down
novel_miR_1018	up	ENSSSCG00000039714	down
novel_miR_1018	up	ENSSSCG00000039861	up
novel_miR_1018	up	ENSSSCG00000040510	down
novel_miR_1018	up	ENSSSCG00000040690	up
novel_miR_930	up	ENSSSCG00000000584	down
novel_miR_930	up	ENSSSCG00000000840	down
novel_miR_930	up	ENSSSCG00000001038	up
novel_miR_930	up	ENSSSCG00000001780	up
novel_miR_930	up	ENSSSCG00000001816	up
novel_miR_930	up	ENSSSCG00000001877	down
novel_miR_930	up	ENSSSCG00000002032	up
novel_miR_930	up	ENSSSCG00000002348	down
novel_miR_930	up	ENSSSCG00000002716	down
novel_miR_930	up	ENSSSCG00000002844	down
novel_miR_930	up	ENSSSCG00000003230	down
novel_miR_930	up	ENSSSCG00000003433	up
novel_miR_930	up	ENSSSCG00000003862	down
novel_miR_930	up	ENSSSCG00000003905	up
novel_miR_930	up	ENSSSCG00000004094	down
novel_miR_930	up	ENSSSCG00000004242	down
novel_miR_930	up	ENSSSCG00000004300	down
novel_miR_930	up	ENSSSCG00000004317	down
novel_miR_930	up	ENSSSCG00000004454	down
novel_miR_930	up	ENSSSCG00000004643	down
novel_miR_930	up	ENSSSCG00000004829	up
novel_miR_930	up	ENSSSCG00000004917	down
novel_miR_930	up	ENSSSCG00000005277	up
novel_miR_930	up	ENSSSCG00000005503	down
novel_miR_930	up	ENSSSCG00000006564	up
novel_miR_930	up	ENSSSCG00000006625	up
novel_miR_930	up	ENSSSCG00000007744	down
novel_miR_930	up	ENSSSCG00000007845	up
novel_miR_930	up	ENSSSCG00000008374	up
novel_miR_930	up	ENSSSCG00000008742	up
novel_miR_930	up	ENSSSCG00000008772	down
novel_miR_930	up	ENSSSCG00000008813	up
novel_miR_930	up	ENSSSCG00000009019	up
novel_miR_930	up	ENSSSCG00000009425	down
novel_miR_930	up	ENSSSCG00000010943	down
novel_miR_930	up	ENSSSCG00000011977	down
novel_miR_930	up	ENSSSCG00000012440	up
novel_miR_930	up	ENSSSCG00000012494	up
novel_miR_930	up	ENSSSCG00000014035	up
novel_miR_930	up	ENSSSCG00000014082	down
novel_miR_930	up	ENSSSCG00000015522	up
novel_miR_930	up	ENSSSCG00000015947	down
novel_miR_930	up	ENSSSCG00000016045	down
novel_miR_930	up	ENSSSCG00000016863	down
novel_miR_930	up	ENSSSCG00000017012	down
novel_miR_930	up	ENSSSCG00000017095	up
novel_miR_930	up	ENSSSCG00000017578	down
novel_miR_930	up	ENSSSCG00000017728	down
novel_miR_930	up	ENSSSCG00000018053	up
novel_miR_930	up	ENSSSCG00000020705	up
novel_miR_930	up	ENSSSCG00000021902	down
novel_miR_930	up	ENSSSCG00000022961	up
novel_miR_930	up	ENSSSCG00000024754	down
novel_miR_930	up	ENSSSCG00000025788	down
novel_miR_930	up	ENSSSCG00000026940	down
novel_miR_930	up	ENSSSCG00000029576	down
novel_miR_930	up	ENSSSCG00000029943	down
novel_miR_930	up	ENSSSCG00000030018	down
novel_miR_930	up	ENSSSCG00000032242	up
novel_miR_930	up	ENSSSCG00000032398	down
novel_miR_930	up	ENSSSCG00000032601	down
novel_miR_930	up	ENSSSCG00000032740	down
novel_miR_930	up	ENSSSCG00000033526	down
novel_miR_930	up	ENSSSCG00000033669	down
novel_miR_930	up	ENSSSCG00000033759	down
novel_miR_930	up	ENSSSCG00000034816	down
novel_miR_930	up	ENSSSCG00000034976	down
novel_miR_930	up	ENSSSCG00000035007	up
novel_miR_930	up	ENSSSCG00000035730	down
novel_miR_930	up	ENSSSCG00000036102	up
novel_miR_930	up	ENSSSCG00000036274	up
novel_miR_930	up	ENSSSCG00000036434	up
novel_miR_930	up	ENSSSCG00000038902	down
novel_miR_930	up	ENSSSCG00000039714	down
novel_miR_930	up	ENSSSCG00000039861	up
novel_miR_930	up	ENSSSCG00000040510	down
novel_miR_930	up	ENSSSCG00000040690	up
ssc-miR-185	down	ENSSSCG00000000745	down
ssc-miR-185	down	ENSSSCG00000002042	up
ssc-miR-185	down	ENSSSCG00000002315	down
ssc-miR-185	down	ENSSSCG00000007034	down
ssc-miR-185	down	ENSSSCG00000007112	up
ssc-miR-185	down	ENSSSCG00000007476	up
ssc-miR-185	down	ENSSSCG00000008230	up
ssc-miR-185	down	ENSSSCG00000008701	up
ssc-miR-185	down	ENSSSCG00000014310	up
ssc-miR-185	down	ENSSSCG00000016557	down
ssc-miR-185	down	ENSSSCG00000016848	down
ssc-miR-185	down	ENSSSCG00000021803	up
ssc-miR-185	down	ENSSSCG00000022289	down
ssc-miR-185	down	ENSSSCG00000023975	down
ssc-miR-185	down	ENSSSCG00000026224	down
ssc-miR-185	down	ENSSSCG00000026752	up
ssc-miR-185	down	ENSSSCG00000027410	down
ssc-miR-185	down	ENSSSCG00000028446	down
ssc-miR-185	down	ENSSSCG00000029808	up
ssc-miR-185	down	ENSSSCG00000033412	down
ssc-miR-185	down	ENSSSCG00000049515	up
ssc-miR-143-5p	down	ENSSSCG00000003702	down
ssc-miR-143-5p	down	ENSSSCG00000005607	down
ssc-miR-143-5p	down	ENSSSCG00000006153	down
ssc-miR-143-5p	down	ENSSSCG00000007314	down
ssc-miR-143-5p	down	ENSSSCG00000010762	up
ssc-miR-143-5p	down	ENSSSCG00000016285	up
ssc-miR-143-5p	down	ENSSSCG00000016597	down
ssc-miR-143-5p	down	ENSSSCG00000017753	up
ssc-miR-143-5p	down	ENSSSCG00000027057	up
ssc-miR-143-5p	down	ENSSSCG00000029331	down
ssc-miR-143-5p	down	ENSSSCG00000032831	up
ssc-miR-127	up	ENSSSCG00000004281	down
ssc-miR-127	up	ENSSSCG00000005385	up
ssc-miR-127	up	ENSSSCG00000012979	up
ssc-miR-127	up	ENSSSCG00000014303	down
ssc-miR-127	up	ENSSSCG00000014406	up
ssc-miR-127	up	ENSSSCG00000020736	down
ssc-miR-127	up	ENSSSCG00000029710	down
ssc-miR-127	up	ENSSSCG00000033998	down
ssc-miR-127	up	ENSSSCG00000038757	down
ssc-miR-127	up	ENSSSCG00000040510	down
ssc-miR-193a-5p	down	ENSSSCG00000009011	down
ssc-miR-193a-5p	down	ENSSSCG00000017181	down
ssc-miR-193a-5p	down	ENSSSCG00000038842	down
ssc-miR-193a-5p	down	ENSSSCG00000040457	up
ssc-miR-210	up	ENSSSCG00000000014	up
ssc-miR-210	up	ENSSSCG00000002383	up
ssc-miR-210	up	ENSSSCG00000003195	up
ssc-miR-210	up	ENSSSCG00000010272	down
ssc-miR-30c-3p	up	ENSSSCG00000001420	up
ssc-miR-30c-3p	up	ENSSSCG00000005607	down
ssc-miR-30c-3p	up	ENSSSCG00000014171	down
ssc-miR-30c-3p	up	ENSSSCG00000025525	up
ssc-miR-27b-5p	down	ENSSSCG00000002953	down
ssc-miR-27a	down	ENSSSCG00000010280	down
ssc-miR-129a-5p	up	ENSSSCG00000029808	up
ssc-miR-500-5p	up	ENSSSCG00000029687	down
novel_miR_394	down	ENSSSCG00000029710	down
ssc-miR-129b	up	ENSSSCG00000029808	up
novel_miR_461	up	ENSSSCG00000006153	down

## Sheet: BF2 VS BF4
#miRNAID	miR_regulate	mRNATar	Tar_regulate
ssc-miR-1306-5p	down	ENSSSCG00000004830	down
ssc-miR-1306-5p	down	ENSSSCG00000006533	down
ssc-miR-1306-5p	down	ENSSSCG00000011162	up
ssc-miR-1306-5p	down	ENSSSCG00000011721	up
ssc-miR-1306-5p	down	ENSSSCG00000029949	down
ssc-miR-1306-5p	down	ENSSSCG00000035293	down
ssc-miR-1306-5p	down	ENSSSCG00000036423	up
ssc-miR-1306-5p	down	ENSSSCG00000036741	down
ssc-miR-1306-5p	down	ENSSSCG00000040095	down
ssc-miR-615	down	ENSSSCG00000000843	up
ssc-miR-615	down	ENSSSCG00000013072	down
ssc-miR-615	down	ENSSSCG00000015250	down
ssc-miR-615	down	ENSSSCG00000015474	up
ssc-miR-615	down	ENSSSCG00000029482	up
ssc-miR-615	down	ENSSSCG00000034905	down
ssc-miR-615	down	ENSSSCG00000036741	down
ssc-miR-615	down	ENSSSCG00000040385	down
ssc-miR-221-5p	up	ENSSSCG00000012840	down
ssc-miR-221-5p	up	ENSSSCG00000032684	down
ssc-miR-423-3p	up	ENSSSCG00000035293	down
ssc-miR-423-3p	up	ENSSSCG00000035511	down
novel_miR_528	down	ENSSSCG00000010277	down

## Sheet: BF4 VS BF8
#miRNAID	miR_regulate	mRNATar	Tar_regulate
ssc-miR-370	down	ENSSSCG00000000114	up
ssc-miR-370	down	ENSSSCG00000001700	up
ssc-miR-370	down	ENSSSCG00000005400	down
ssc-miR-370	down	ENSSSCG00000006524	up
ssc-miR-370	down	ENSSSCG00000006911	down
ssc-miR-370	down	ENSSSCG00000007560	up
ssc-miR-370	down	ENSSSCG00000010280	up
ssc-miR-370	down	ENSSSCG00000010600	up
ssc-miR-370	down	ENSSSCG00000010605	up
ssc-miR-370	down	ENSSSCG00000012026	down
ssc-miR-370	down	ENSSSCG00000013653	up
ssc-miR-370	down	ENSSSCG00000014838	down
ssc-miR-370	down	ENSSSCG00000017066	down
ssc-miR-370	down	ENSSSCG00000017072	down
ssc-miR-370	down	ENSSSCG00000017561	up
ssc-miR-370	down	ENSSSCG00000017868	up
ssc-miR-370	down	ENSSSCG00000021815	up
ssc-miR-370	down	ENSSSCG00000023379	up
ssc-miR-370	down	ENSSSCG00000024108	down
ssc-miR-370	down	ENSSSCG00000025133	up
ssc-miR-370	down	ENSSSCG00000028748	down
ssc-miR-370	down	ENSSSCG00000032527	down
ssc-miR-370	down	ENSSSCG00000032909	down
ssc-miR-370	down	ENSSSCG00000033586	up
ssc-miR-370	down	ENSSSCG00000033880	up
ssc-miR-370	down	ENSSSCG00000037559	up
ssc-miR-370	down	ENSSSCG00000039761	down
ssc-miR-370	down	ENSSSCG00000040498	down
ssc-miR-370	down	ENSSSCG00000040629	up
ssc-miR-370	down	ENSSSCG00000050056	up
ssc-miR-210	up	ENSSSCG00000002383	down
ssc-miR-210	up	ENSSSCG00000007560	up
ssc-miR-210	up	ENSSSCG00000021815	up
ssc-miR-145-5p	down	ENSSSCG00000002375	up
ssc-miR-145-5p	down	ENSSSCG00000002383	down
ssc-miR-145-5p	down	ENSSSCG00000011877	up
ssc-miR-127	down	ENSSSCG00000014303	up

## Sheet: IMF0 VS IMF2
There is no data！

## Sheet: IMF2 VS IMF4
There is no data

## Sheet: IMF4 VS IMF8
#miRNAID	miR_regulate	mRNATar	Tar_regulate
novel_miR_126	down	ENSSSCG00000000029	down
novel_miR_126	down	ENSSSCG00000000062	up
novel_miR_126	down	ENSSSCG00000000206	up
novel_miR_126	down	ENSSSCG00000000232	up
novel_miR_126	down	ENSSSCG00000000839	down
novel_miR_126	down	ENSSSCG00000001207	down
novel_miR_126	down	ENSSSCG00000001229	up
novel_miR_126	down	ENSSSCG00000001382	up
novel_miR_126	down	ENSSSCG00000001570	down
novel_miR_126	down	ENSSSCG00000001695	up
novel_miR_126	down	ENSSSCG00000001760	up
novel_miR_126	down	ENSSSCG00000001817	up
novel_miR_126	down	ENSSSCG00000001836	up
novel_miR_126	down	ENSSSCG00000001873	down
novel_miR_126	down	ENSSSCG00000001905	up
novel_miR_126	down	ENSSSCG00000002314	up
novel_miR_126	down	ENSSSCG00000002332	down
novel_miR_126	down	ENSSSCG00000002355	down
novel_miR_126	down	ENSSSCG00000002737	up
novel_miR_126	down	ENSSSCG00000002829	up
novel_miR_126	down	ENSSSCG00000002838	down
novel_miR_126	down	ENSSSCG00000003063	up
novel_miR_126	down	ENSSSCG00000003478	down
novel_miR_126	down	ENSSSCG00000003491	down
novel_miR_126	down	ENSSSCG00000003651	up
novel_miR_126	down	ENSSSCG00000003731	up
novel_miR_126	down	ENSSSCG00000003744	up
novel_miR_126	down	ENSSSCG00000003807	up
novel_miR_126	down	ENSSSCG00000003888	down
novel_miR_126	down	ENSSSCG00000004233	down
novel_miR_126	down	ENSSSCG00000004493	up
novel_miR_126	down	ENSSSCG00000004586	down
novel_miR_126	down	ENSSSCG00000004608	down
novel_miR_126	down	ENSSSCG00000005000	down
novel_miR_126	down	ENSSSCG00000005055	up
novel_miR_126	down	ENSSSCG00000005056	down
novel_miR_126	down	ENSSSCG00000005097	up
novel_miR_126	down	ENSSSCG00000005186	up
novel_miR_126	down	ENSSSCG00000005207	down
novel_miR_126	down	ENSSSCG00000005272	down
novel_miR_126	down	ENSSSCG00000005314	down
novel_miR_126	down	ENSSSCG00000005344	down
novel_miR_126	down	ENSSSCG00000005975	up
novel_miR_126	down	ENSSSCG00000005994	up
novel_miR_126	down	ENSSSCG00000006290	down
novel_miR_126	down	ENSSSCG00000006625	up
novel_miR_126	down	ENSSSCG00000006743	down
novel_miR_126	down	ENSSSCG00000007022	up
novel_miR_126	down	ENSSSCG00000007140	up
novel_miR_126	down	ENSSSCG00000007344	down
novel_miR_126	down	ENSSSCG00000007391	down
novel_miR_126	down	ENSSSCG00000007560	up
novel_miR_126	down	ENSSSCG00000007744	up
novel_miR_126	down	ENSSSCG00000007853	down
novel_miR_126	down	ENSSSCG00000008072	down
novel_miR_126	down	ENSSSCG00000008427	up
novel_miR_126	down	ENSSSCG00000008574	up
novel_miR_126	down	ENSSSCG00000008701	up
novel_miR_126	down	ENSSSCG00000008820	down
novel_miR_126	down	ENSSSCG00000008961	up
novel_miR_126	down	ENSSSCG00000008966	up
novel_miR_126	down	ENSSSCG00000009002	up
novel_miR_126	down	ENSSSCG00000009074	up
novel_miR_126	down	ENSSSCG00000009320	up
novel_miR_126	down	ENSSSCG00000009377	down
novel_miR_126	down	ENSSSCG00000009399	up
novel_miR_126	down	ENSSSCG00000009434	down
novel_miR_126	down	ENSSSCG00000009679	up
novel_miR_126	down	ENSSSCG00000009745	down
novel_miR_126	down	ENSSSCG00000009786	up
novel_miR_126	down	ENSSSCG00000009817	up
novel_miR_126	down	ENSSSCG00000009826	down
novel_miR_126	down	ENSSSCG00000009880	up
novel_miR_126	down	ENSSSCG00000009889	down
novel_miR_126	down	ENSSSCG00000009931	down
novel_miR_126	down	ENSSSCG00000010055	up
novel_miR_126	down	ENSSSCG00000010210	down
novel_miR_126	down	ENSSSCG00000010448	up
novel_miR_126	down	ENSSSCG00000010554	down
novel_miR_126	down	ENSSSCG00000010879	down
novel_miR_126	down	ENSSSCG00000011195	up
novel_miR_126	down	ENSSSCG00000011384	down
novel_miR_126	down	ENSSSCG00000011453	up
novel_miR_126	down	ENSSSCG00000011538	down
novel_miR_126	down	ENSSSCG00000011618	up
novel_miR_126	down	ENSSSCG00000011676	up
novel_miR_126	down	ENSSSCG00000011695	down
novel_miR_126	down	ENSSSCG00000011837	up
novel_miR_126	down	ENSSSCG00000011928	down
novel_miR_126	down	ENSSSCG00000011933	down
novel_miR_126	down	ENSSSCG00000012307	down
novel_miR_126	down	ENSSSCG00000012576	down
novel_miR_126	down	ENSSSCG00000012686	up
novel_miR_126	down	ENSSSCG00000012992	up
novel_miR_126	down	ENSSSCG00000013074	down
novel_miR_126	down	ENSSSCG00000013106	up
novel_miR_126	down	ENSSSCG00000013366	up
novel_miR_126	down	ENSSSCG00000013403	up
novel_miR_126	down	ENSSSCG00000013653	up
novel_miR_126	down	ENSSSCG00000013911	up
novel_miR_126	down	ENSSSCG00000013940	up
novel_miR_126	down	ENSSSCG00000014034	up
novel_miR_126	down	ENSSSCG00000014056	up
novel_miR_126	down	ENSSSCG00000014184	up
novel_miR_126	down	ENSSSCG00000014852	up
novel_miR_126	down	ENSSSCG00000014869	up
novel_miR_126	down	ENSSSCG00000014959	down
novel_miR_126	down	ENSSSCG00000014965	down
novel_miR_126	down	ENSSSCG00000015037	up
novel_miR_126	down	ENSSSCG00000015144	up
novel_miR_126	down	ENSSSCG00000015211	down
novel_miR_126	down	ENSSSCG00000015549	up
novel_miR_126	down	ENSSSCG00000015570	up
novel_miR_126	down	ENSSSCG00000015644	up
novel_miR_126	down	ENSSSCG00000015897	down
novel_miR_126	down	ENSSSCG00000016101	up
novel_miR_126	down	ENSSSCG00000016129	up
novel_miR_126	down	ENSSSCG00000016385	down
novel_miR_126	down	ENSSSCG00000016437	down
novel_miR_126	down	ENSSSCG00000016511	down
novel_miR_126	down	ENSSSCG00000016714	up
novel_miR_126	down	ENSSSCG00000016758	down
novel_miR_126	down	ENSSSCG00000016925	up
novel_miR_126	down	ENSSSCG00000017022	down
novel_miR_126	down	ENSSSCG00000017052	down
novel_miR_126	down	ENSSSCG00000017466	up
novel_miR_126	down	ENSSSCG00000017717	down
novel_miR_126	down	ENSSSCG00000017749	up
novel_miR_126	down	ENSSSCG00000017893	down
novel_miR_126	down	ENSSSCG00000020657	up
novel_miR_126	down	ENSSSCG00000020906	down
novel_miR_126	down	ENSSSCG00000021464	up
novel_miR_126	down	ENSSSCG00000021612	down
novel_miR_126	down	ENSSSCG00000022401	up
novel_miR_126	down	ENSSSCG00000022402	up
novel_miR_126	down	ENSSSCG00000022492	up
novel_miR_126	down	ENSSSCG00000022618	down
novel_miR_126	down	ENSSSCG00000023235	down
novel_miR_126	down	ENSSSCG00000023434	down
novel_miR_126	down	ENSSSCG00000024233	down
novel_miR_126	down	ENSSSCG00000024300	up
novel_miR_126	down	ENSSSCG00000024418	down
novel_miR_126	down	ENSSSCG00000024439	down
novel_miR_126	down	ENSSSCG00000024674	up
novel_miR_126	down	ENSSSCG00000024800	up
novel_miR_126	down	ENSSSCG00000024837	down
novel_miR_126	down	ENSSSCG00000025822	up
novel_miR_126	down	ENSSSCG00000025993	up
novel_miR_126	down	ENSSSCG00000026196	up
novel_miR_126	down	ENSSSCG00000026592	up
novel_miR_126	down	ENSSSCG00000026602	up
novel_miR_126	down	ENSSSCG00000027070	down
novel_miR_126	down	ENSSSCG00000027372	down
novel_miR_126	down	ENSSSCG00000027417	up
novel_miR_126	down	ENSSSCG00000027428	down
novel_miR_126	down	ENSSSCG00000027928	up
novel_miR_126	down	ENSSSCG00000028373	up
novel_miR_126	down	ENSSSCG00000028517	down
novel_miR_126	down	ENSSSCG00000029163	down
novel_miR_126	down	ENSSSCG00000029507	up
novel_miR_126	down	ENSSSCG00000030278	up
novel_miR_126	down	ENSSSCG00000030325	up
novel_miR_126	down	ENSSSCG00000030359	down
novel_miR_126	down	ENSSSCG00000030597	up
novel_miR_126	down	ENSSSCG00000030616	up
novel_miR_126	down	ENSSSCG00000030831	up
novel_miR_126	down	ENSSSCG00000031175	down
novel_miR_126	down	ENSSSCG00000031871	up
novel_miR_126	down	ENSSSCG00000031898	up
novel_miR_126	down	ENSSSCG00000032115	up
novel_miR_126	down	ENSSSCG00000032369	up
novel_miR_126	down	ENSSSCG00000032405	up
novel_miR_126	down	ENSSSCG00000032723	down
novel_miR_126	down	ENSSSCG00000032795	up
novel_miR_126	down	ENSSSCG00000032903	down
novel_miR_126	down	ENSSSCG00000032996	down
novel_miR_126	down	ENSSSCG00000033015	up
novel_miR_126	down	ENSSSCG00000033456	up
novel_miR_126	down	ENSSSCG00000033616	down
novel_miR_126	down	ENSSSCG00000033993	down
novel_miR_126	down	ENSSSCG00000034364	up
novel_miR_126	down	ENSSSCG00000034440	down
novel_miR_126	down	ENSSSCG00000034516	down
novel_miR_126	down	ENSSSCG00000034566	up
novel_miR_126	down	ENSSSCG00000034758	up
novel_miR_126	down	ENSSSCG00000035341	down
novel_miR_126	down	ENSSSCG00000036062	up
novel_miR_126	down	ENSSSCG00000036339	up
novel_miR_126	down	ENSSSCG00000036446	down
novel_miR_126	down	ENSSSCG00000036684	down
novel_miR_126	down	ENSSSCG00000036693	down
novel_miR_126	down	ENSSSCG00000036787	up
novel_miR_126	down	ENSSSCG00000037263	down
novel_miR_126	down	ENSSSCG00000037559	up
novel_miR_126	down	ENSSSCG00000037670	up
novel_miR_126	down	ENSSSCG00000038126	up
novel_miR_126	down	ENSSSCG00000038269	up
novel_miR_126	down	ENSSSCG00000038307	down
novel_miR_126	down	ENSSSCG00000038404	up
novel_miR_126	down	ENSSSCG00000038675	up
novel_miR_126	down	ENSSSCG00000038859	up
novel_miR_126	down	ENSSSCG00000038867	down
novel_miR_126	down	ENSSSCG00000038877	down
novel_miR_126	down	ENSSSCG00000038929	up
novel_miR_126	down	ENSSSCG00000039041	up
novel_miR_126	down	ENSSSCG00000039419	up
novel_miR_126	down	ENSSSCG00000040095	up
novel_miR_126	down	ENSSSCG00000040183	down
novel_miR_126	down	ENSSSCG00000040207	up
novel_miR_126	down	ENSSSCG00000040208	down
novel_miR_126	down	ENSSSCG00000040629	down
novel_miR_126	down	ENSSSCG00000040731	down
novel_miR_126	down	ENSSSCG00000040796	down
novel_miR_126	down	ENSSSCG00000040961	up
novel_miR_126	down	ENSSSCG00000044762	down
novel_miR_126	down	ENSSSCG00000046269	up
novel_miR_126	down	ENSSSCG00000046419	up
novel_miR_667	down	ENSSSCG00000001760	up
novel_miR_667	down	ENSSSCG00000001905	up
novel_miR_667	down	ENSSSCG00000002051	up
novel_miR_667	down	ENSSSCG00000003651	up
novel_miR_667	down	ENSSSCG00000003731	up
novel_miR_667	down	ENSSSCG00000003807	up
novel_miR_667	down	ENSSSCG00000004081	down
novel_miR_667	down	ENSSSCG00000004094	up
novel_miR_667	down	ENSSSCG00000004191	up
novel_miR_667	down	ENSSSCG00000004565	down
novel_miR_667	down	ENSSSCG00000004608	down
novel_miR_667	down	ENSSSCG00000005000	down
novel_miR_667	down	ENSSSCG00000005055	up
novel_miR_667	down	ENSSSCG00000005056	down
novel_miR_667	down	ENSSSCG00000005186	up
novel_miR_667	down	ENSSSCG00000005272	down
novel_miR_667	down	ENSSSCG00000005975	up
novel_miR_667	down	ENSSSCG00000005994	up
novel_miR_667	down	ENSSSCG00000006697	up
novel_miR_667	down	ENSSSCG00000008574	up
novel_miR_667	down	ENSSSCG00000008961	up
novel_miR_667	down	ENSSSCG00000009002	up
novel_miR_667	down	ENSSSCG00000009377	down
novel_miR_667	down	ENSSSCG00000009679	up
novel_miR_667	down	ENSSSCG00000009817	up
novel_miR_667	down	ENSSSCG00000010448	up
novel_miR_667	down	ENSSSCG00000011195	up
novel_miR_667	down	ENSSSCG00000011563	down
novel_miR_667	down	ENSSSCG00000011686	down
novel_miR_667	down	ENSSSCG00000012202	up
novel_miR_667	down	ENSSSCG00000012915	up
novel_miR_667	down	ENSSSCG00000013106	up
novel_miR_667	down	ENSSSCG00000013347	down
novel_miR_667	down	ENSSSCG00000013653	up
novel_miR_667	down	ENSSSCG00000013940	up
novel_miR_667	down	ENSSSCG00000014072	down
novel_miR_667	down	ENSSSCG00000014275	up
novel_miR_667	down	ENSSSCG00000014852	up
novel_miR_667	down	ENSSSCG00000014959	down
novel_miR_667	down	ENSSSCG00000015322	up
novel_miR_667	down	ENSSSCG00000015569	up
novel_miR_667	down	ENSSSCG00000015570	up
novel_miR_667	down	ENSSSCG00000015600	down
novel_miR_667	down	ENSSSCG00000016511	down
novel_miR_667	down	ENSSSCG00000016714	up
novel_miR_667	down	ENSSSCG00000016912	up
novel_miR_667	down	ENSSSCG00000017022	down
novel_miR_667	down	ENSSSCG00000017749	up
novel_miR_667	down	ENSSSCG00000017886	down
novel_miR_667	down	ENSSSCG00000020657	up
novel_miR_667	down	ENSSSCG00000021612	down
novel_miR_667	down	ENSSSCG00000022618	down
novel_miR_667	down	ENSSSCG00000023247	up
novel_miR_667	down	ENSSSCG00000025783	up
novel_miR_667	down	ENSSSCG00000028373	up
novel_miR_667	down	ENSSSCG00000029002	up
novel_miR_667	down	ENSSSCG00000030325	up
novel_miR_667	down	ENSSSCG00000030616	up
novel_miR_667	down	ENSSSCG00000031346	down
novel_miR_667	down	ENSSSCG00000032170	down
novel_miR_667	down	ENSSSCG00000032405	up
novel_miR_667	down	ENSSSCG00000033526	down
novel_miR_667	down	ENSSSCG00000033616	down
novel_miR_667	down	ENSSSCG00000034440	down
novel_miR_667	down	ENSSSCG00000035600	up
novel_miR_667	down	ENSSSCG00000036062	up
novel_miR_667	down	ENSSSCG00000037065	up
novel_miR_667	down	ENSSSCG00000037263	down
novel_miR_667	down	ENSSSCG00000038307	down
novel_miR_667	down	ENSSSCG00000039419	up
novel_miR_667	down	ENSSSCG00000040411	down
novel_miR_667	down	ENSSSCG00000044762	down
ssc-miR-339-5p	down	ENSSSCG00000000082	up
ssc-miR-339-5p	down	ENSSSCG00000000108	up
ssc-miR-339-5p	down	ENSSSCG00000001516	up
ssc-miR-339-5p	down	ENSSSCG00000001905	up
ssc-miR-339-5p	down	ENSSSCG00000002375	up
ssc-miR-339-5p	down	ENSSSCG00000002838	down
ssc-miR-339-5p	down	ENSSSCG00000002866	down
ssc-miR-339-5p	down	ENSSSCG00000004191	up
ssc-miR-339-5p	down	ENSSSCG00000004829	up
ssc-miR-339-5p	down	ENSSSCG00000004859	up
ssc-miR-339-5p	down	ENSSSCG00000006572	down
ssc-miR-339-5p	down	ENSSSCG00000007437	up
ssc-miR-339-5p	down	ENSSSCG00000007454	up
ssc-miR-339-5p	down	ENSSSCG00000007541	down
ssc-miR-339-5p	down	ENSSSCG00000008073	down
ssc-miR-339-5p	down	ENSSSCG00000008646	down
ssc-miR-339-5p	down	ENSSSCG00000009745	down
ssc-miR-339-5p	down	ENSSSCG00000009755	down
ssc-miR-339-5p	down	ENSSSCG00000009931	down
ssc-miR-339-5p	down	ENSSSCG00000010055	up
ssc-miR-339-5p	down	ENSSSCG00000010056	up
ssc-miR-339-5p	down	ENSSSCG00000010879	down
ssc-miR-339-5p	down	ENSSSCG00000011837	up
ssc-miR-339-5p	down	ENSSSCG00000012975	down
ssc-miR-339-5p	down	ENSSSCG00000013106	up
ssc-miR-339-5p	down	ENSSSCG00000014056	up
ssc-miR-339-5p	down	ENSSSCG00000015250	down
ssc-miR-339-5p	down	ENSSSCG00000015383	up
ssc-miR-339-5p	down	ENSSSCG00000016866	down
ssc-miR-339-5p	down	ENSSSCG00000017868	up
ssc-miR-339-5p	down	ENSSSCG00000017893	down
ssc-miR-339-5p	down	ENSSSCG00000017993	up
ssc-miR-339-5p	down	ENSSSCG00000021647	down
ssc-miR-339-5p	down	ENSSSCG00000023975	up
ssc-miR-339-5p	down	ENSSSCG00000024481	down
ssc-miR-339-5p	down	ENSSSCG00000027070	down
ssc-miR-339-5p	down	ENSSSCG00000027417	up
ssc-miR-339-5p	down	ENSSSCG00000030581	up
ssc-miR-339-5p	down	ENSSSCG00000031144	up
ssc-miR-339-5p	down	ENSSSCG00000031346	down
ssc-miR-339-5p	down	ENSSSCG00000031819	up
ssc-miR-339-5p	down	ENSSSCG00000032728	down
ssc-miR-339-5p	down	ENSSSCG00000032852	up
ssc-miR-339-5p	down	ENSSSCG00000032996	down
ssc-miR-339-5p	down	ENSSSCG00000033807	up
ssc-miR-339-5p	down	ENSSSCG00000034114	up
ssc-miR-339-5p	down	ENSSSCG00000034566	up
ssc-miR-339-5p	down	ENSSSCG00000035341	down
ssc-miR-339-5p	down	ENSSSCG00000037539	down
ssc-miR-339-5p	down	ENSSSCG00000038128	up
ssc-miR-339-5p	down	ENSSSCG00000038675	up
ssc-miR-339-5p	down	ENSSSCG00000039012	up
ssc-miR-339-5p	down	ENSSSCG00000040095	up
ssc-miR-339-5p	down	ENSSSCG00000040629	down
ssc-miR-339-5p	down	ENSSSCG00000050094	up
novel_miR_250	up	ENSSSCG00000001905	up
novel_miR_250	up	ENSSSCG00000004943	up
novel_miR_250	up	ENSSSCG00000005186	up
novel_miR_250	up	ENSSSCG00000005314	down
novel_miR_250	up	ENSSSCG00000007140	up
novel_miR_250	up	ENSSSCG00000009002	up
novel_miR_250	up	ENSSSCG00000009377	down
novel_miR_250	up	ENSSSCG00000010332	up
novel_miR_250	up	ENSSSCG00000011195	up
novel_miR_250	up	ENSSSCG00000011928	down
novel_miR_250	up	ENSSSCG00000013940	up
novel_miR_250	up	ENSSSCG00000014184	up
novel_miR_250	up	ENSSSCG00000014275	up
novel_miR_250	up	ENSSSCG00000014965	down
novel_miR_250	up	ENSSSCG00000015175	up
novel_miR_250	up	ENSSSCG00000015570	up
novel_miR_250	up	ENSSSCG00000016714	up
novel_miR_250	up	ENSSSCG00000017886	down
novel_miR_250	up	ENSSSCG00000017888	up
novel_miR_250	up	ENSSSCG00000023762	up
novel_miR_250	up	ENSSSCG00000026196	up
novel_miR_250	up	ENSSSCG00000026602	up
novel_miR_250	up	ENSSSCG00000028821	down
novel_miR_250	up	ENSSSCG00000031346	down
novel_miR_250	up	ENSSSCG00000031788	up
novel_miR_250	up	ENSSSCG00000033616	down
novel_miR_250	up	ENSSSCG00000036787	up
novel_miR_250	up	ENSSSCG00000037263	down
novel_miR_250	up	ENSSSCG00000038269	up
novel_miR_250	up	ENSSSCG00000038307	down
novel_miR_250	up	ENSSSCG00000040337	up
novel_miR_250	up	ENSSSCG00000040411	down
novel_miR_250	up	ENSSSCG00000044762	down
ssc-miR-6782-3p	down	ENSSSCG00000000082	up
ssc-miR-6782-3p	down	ENSSSCG00000001913	down
ssc-miR-6782-3p	down	ENSSSCG00000003971	up
ssc-miR-6782-3p	down	ENSSSCG00000005503	up
ssc-miR-6782-3p	down	ENSSSCG00000007437	up
ssc-miR-6782-3p	down	ENSSSCG00000007586	up
ssc-miR-6782-3p	down	ENSSSCG00000007744	up
ssc-miR-6782-3p	down	ENSSSCG00000008555	up
ssc-miR-6782-3p	down	ENSSSCG00000009432	up
ssc-miR-6782-3p	down	ENSSSCG00000009865	up
ssc-miR-6782-3p	down	ENSSSCG00000010879	down
ssc-miR-6782-3p	down	ENSSSCG00000011047	down
ssc-miR-6782-3p	down	ENSSSCG00000014852	up
ssc-miR-6782-3p	down	ENSSSCG00000015235	up
ssc-miR-6782-3p	down	ENSSSCG00000016744	up
ssc-miR-6782-3p	down	ENSSSCG00000027806	down
ssc-miR-6782-3p	down	ENSSSCG00000028481	up
ssc-miR-6782-3p	down	ENSSSCG00000030325	up
ssc-miR-6782-3p	down	ENSSSCG00000031888	up
ssc-miR-6782-3p	down	ENSSSCG00000032170	down
ssc-miR-6782-3p	down	ENSSSCG00000033074	down
ssc-miR-6782-3p	down	ENSSSCG00000033432	down
ssc-miR-6782-3p	down	ENSSSCG00000034191	up
ssc-miR-6782-3p	down	ENSSSCG00000039780	down
ssc-miR-6782-3p	down	ENSSSCG00000040061	up
ssc-miR-6782-3p	down	ENSSSCG00000040095	up
ssc-miR-6782-3p	down	ENSSSCG00000040337	up
ssc-miR-145-5p	down	ENSSSCG00000001905	up
ssc-miR-145-5p	down	ENSSSCG00000002375	up
ssc-miR-145-5p	down	ENSSSCG00000002383	down
ssc-miR-145-5p	down	ENSSSCG00000005994	up
ssc-miR-145-5p	down	ENSSSCG00000006369	up
ssc-miR-145-5p	down	ENSSSCG00000007140	up
ssc-miR-145-5p	down	ENSSSCG00000008388	up
ssc-miR-145-5p	down	ENSSSCG00000011463	down
ssc-miR-145-5p	down	ENSSSCG00000011928	down
ssc-miR-145-5p	down	ENSSSCG00000012371	down
ssc-miR-145-5p	down	ENSSSCG00000014224	up
ssc-miR-145-5p	down	ENSSSCG00000015600	down
ssc-miR-145-5p	down	ENSSSCG00000022492	up
ssc-miR-145-5p	down	ENSSSCG00000024837	down
ssc-miR-145-5p	down	ENSSSCG00000030565	down
ssc-miR-145-5p	down	ENSSSCG00000031175	down
ssc-miR-145-5p	down	ENSSSCG00000032656	up
ssc-miR-145-5p	down	ENSSSCG00000034364	up
ssc-miR-145-5p	down	ENSSSCG00000047188	down
ssc-miR-133a-3p	up	ENSSSCG00000000206	up
ssc-miR-133a-3p	up	ENSSSCG00000005480	up
ssc-miR-133a-3p	up	ENSSSCG00000007586	up
ssc-miR-133a-3p	up	ENSSSCG00000011384	down
ssc-miR-133a-3p	up	ENSSSCG00000011538	down
ssc-miR-133a-3p	up	ENSSSCG00000023379	down
ssc-miR-133a-3p	up	ENSSSCG00000033367	up
ssc-miR-133a-3p	up	ENSSSCG00000037559	up
ssc-miR-486	up	ENSSSCG00000010879	down
ssc-miR-486	up	ENSSSCG00000027726	up
ssc-miR-486	up	ENSSSCG00000035341	down
ssc-miR-486	up	ENSSSCG00000037065	up
ssc-miR-486	up	ENSSSCG00000038877	down
ssc-miR-486	up	ENSSSCG00000039658	up
ssc-miR-199a-5p	down	ENSSSCG00000002866	down
ssc-miR-199a-5p	down	ENSSSCG00000009972	up
ssc-miR-199a-5p	down	ENSSSCG00000012399	up
ssc-miR-199a-5p	down	ENSSSCG00000039658	up
ssc-miR-210	up	ENSSSCG00000002383	down
ssc-miR-210	up	ENSSSCG00000004081	down
ssc-miR-210	up	ENSSSCG00000007560	up
ssc-miR-212	up	ENSSSCG00000007586	up
ssc-miR-212	up	ENSSSCG00000015850	up
ssc-miR-7135-3p	up	ENSSSCG00000010879	down
novel_miR_394	down	ENSSSCG00000029710	down
ssc-miR-146a-5p	up	ENSSSCG00000038307	down
novel_miR_919	up	ENSSSCG00000015522	up

## Sheet: BF0 VS IMF0
#miRNAID	miR_regulate	mRNATar	Tar_regulate
ssc-miR-874	down	ENSSSCG00000000029	down	downdown
ssc-miR-874	down	ENSSSCG00000000203	down	downdown
ssc-miR-874	down	ENSSSCG00000001561	up	downup
ssc-miR-874	down	ENSSSCG00000002032	up	downup
ssc-miR-874	down	ENSSSCG00000002398	up	downup
ssc-miR-874	down	ENSSSCG00000002829	down	downdown
ssc-miR-874	down	ENSSSCG00000003731	down	downdown
ssc-miR-874	down	ENSSSCG00000004154	down	downdown
ssc-miR-874	down	ENSSSCG00000005375	up	downup
ssc-miR-874	down	ENSSSCG00000005967	down	downdown
ssc-miR-874	down	ENSSSCG00000008010	up	downup
ssc-miR-874	down	ENSSSCG00000008606	up	downup
ssc-miR-874	down	ENSSSCG00000008677	up	downup
ssc-miR-874	down	ENSSSCG00000008747	up	downup
ssc-miR-874	down	ENSSSCG00000011129	down	downdown
ssc-miR-874	down	ENSSSCG00000011600	down	downdown
ssc-miR-874	down	ENSSSCG00000012026	up	downup
ssc-miR-874	down	ENSSSCG00000012077	up	downup
ssc-miR-874	down	ENSSSCG00000013078	up	downup
ssc-miR-874	down	ENSSSCG00000016233	up	downup
ssc-miR-874	down	ENSSSCG00000016285	up	downup
ssc-miR-874	down	ENSSSCG00000016672	down	downdown
ssc-miR-874	down	ENSSSCG00000016992	up	downup
ssc-miR-874	down	ENSSSCG00000017109	up	downup
ssc-miR-874	down	ENSSSCG00000017118	up	downup
ssc-miR-874	down	ENSSSCG00000017734	up	downup
ssc-miR-874	down	ENSSSCG00000017747	up	downup
ssc-miR-874	down	ENSSSCG00000017904	up	downup
ssc-miR-874	down	ENSSSCG00000023178	up	downup
ssc-miR-874	down	ENSSSCG00000024872	up	downup
ssc-miR-874	down	ENSSSCG00000024954	up	downup
ssc-miR-874	down	ENSSSCG00000026326	up	downup
ssc-miR-874	down	ENSSSCG00000027890	down	downdown
ssc-miR-874	down	ENSSSCG00000028092	down	downdown
ssc-miR-874	down	ENSSSCG00000028210	up	downup
ssc-miR-874	down	ENSSSCG00000030681	down	downdown
ssc-miR-874	down	ENSSSCG00000031346	up	downup
ssc-miR-874	down	ENSSSCG00000031615	up	downup
ssc-miR-874	down	ENSSSCG00000031724	up	downup
ssc-miR-874	down	ENSSSCG00000031741	up	downup
ssc-miR-874	down	ENSSSCG00000031831	down	downdown
ssc-miR-874	down	ENSSSCG00000032279	up	downup
ssc-miR-874	down	ENSSSCG00000034328	up	downup
ssc-miR-874	down	ENSSSCG00000035059	up	downup
ssc-miR-874	down	ENSSSCG00000035297	up	downup
ssc-miR-874	down	ENSSSCG00000036742	down	downdown
ssc-miR-874	down	ENSSSCG00000037539	up	downup
ssc-miR-874	down	ENSSSCG00000038505	down	downdown
ssc-miR-874	down	ENSSSCG00000038535	down	downdown
ssc-miR-874	down	ENSSSCG00000038929	down	downdown
ssc-miR-874	down	ENSSSCG00000039498	down	downdown
ssc-miR-874	down	ENSSSCG00000040366	up	downup
ssc-miR-874	down	ENSSSCG00000040719	up	downup
ssc-miR-370	up	ENSSSCG00000000721	up	upup
ssc-miR-370	up	ENSSSCG00000000734	down	updown
ssc-miR-370	up	ENSSSCG00000003063	down	updown
ssc-miR-370	up	ENSSSCG00000003366	down	updown
ssc-miR-370	up	ENSSSCG00000003509	up	upup
ssc-miR-370	up	ENSSSCG00000004766	up	upup
ssc-miR-370	up	ENSSSCG00000005625	up	upup
ssc-miR-370	up	ENSSSCG00000005916	down	updown
ssc-miR-370	up	ENSSSCG00000006524	up	upup
ssc-miR-370	up	ENSSSCG00000007476	up	upup
ssc-miR-370	up	ENSSSCG00000008266	up	upup
ssc-miR-370	up	ENSSSCG00000008646	down	updown
ssc-miR-370	up	ENSSSCG00000008677	up	upup
ssc-miR-370	up	ENSSSCG00000009111	up	upup
ssc-miR-370	up	ENSSSCG00000009839	up	upup
ssc-miR-370	up	ENSSSCG00000010055	down	updown
ssc-miR-370	up	ENSSSCG00000010199	up	upup
ssc-miR-370	up	ENSSSCG00000011600	down	updown
ssc-miR-370	up	ENSSSCG00000011936	up	upup
ssc-miR-370	up	ENSSSCG00000012026	up	upup
ssc-miR-370	up	ENSSSCG00000012950	up	upup
ssc-miR-370	up	ENSSSCG00000013772	up	upup
ssc-miR-370	up	ENSSSCG00000014161	down	updown
ssc-miR-370	up	ENSSSCG00000014575	down	updown
ssc-miR-370	up	ENSSSCG00000015850	up	upup
ssc-miR-370	up	ENSSSCG00000016295	up	upup
ssc-miR-370	up	ENSSSCG00000016672	down	updown
ssc-miR-370	up	ENSSSCG00000016784	up	upup
ssc-miR-370	up	ENSSSCG00000017118	up	upup
ssc-miR-370	up	ENSSSCG00000017734	up	upup
ssc-miR-370	up	ENSSSCG00000023379	up	upup
ssc-miR-370	up	ENSSSCG00000024389	up	upup
ssc-miR-370	up	ENSSSCG00000024678	down	updown
ssc-miR-370	up	ENSSSCG00000025784	down	updown
ssc-miR-370	up	ENSSSCG00000026457	up	upup
ssc-miR-370	up	ENSSSCG00000032843	down	updown
ssc-miR-370	up	ENSSSCG00000032909	up	upup
ssc-miR-370	up	ENSSSCG00000034758	down	updown
ssc-miR-370	up	ENSSSCG00000039419	up	upup
ssc-miR-370	up	ENSSSCG00000040037	down	updown
ssc-miR-370	up	ENSSSCG00000040719	up	upup
ssc-miR-370	up	ENSSSCG00000040728	down	updown
ssc-miR-370	up	ENSSSCG00000051006	down	updown
novel_miR_667	up	ENSSSCG00000000721	up	upup
novel_miR_667	up	ENSSSCG00000003731	down	updown
novel_miR_667	up	ENSSSCG00000004077	up	upup
novel_miR_667	up	ENSSSCG00000004094	down	updown
novel_miR_667	up	ENSSSCG00000004643	down	updown
novel_miR_667	up	ENSSSCG00000005056	up	upup
novel_miR_667	up	ENSSSCG00000005379	up	upup
novel_miR_667	up	ENSSSCG00000006475	up	upup
novel_miR_667	up	ENSSSCG00000007476	up	upup
novel_miR_667	up	ENSSSCG00000008010	up	upup
novel_miR_667	up	ENSSSCG00000008961	down	updown
novel_miR_667	up	ENSSSCG00000010370	up	upup
novel_miR_667	up	ENSSSCG00000010865	up	upup
novel_miR_667	up	ENSSSCG00000011195	up	upup
novel_miR_667	up	ENSSSCG00000011563	up	upup
novel_miR_667	up	ENSSSCG00000012651	down	updown
novel_miR_667	up	ENSSSCG00000013940	up	upup
novel_miR_667	up	ENSSSCG00000014161	down	updown
novel_miR_667	up	ENSSSCG00000014672	up	upup
novel_miR_667	up	ENSSSCG00000014852	down	updown
novel_miR_667	up	ENSSSCG00000015496	up	upup
novel_miR_667	up	ENSSSCG00000015600	up	upup
novel_miR_667	up	ENSSSCG00000016233	up	upup
novel_miR_667	up	ENSSSCG00000016263	up	upup
novel_miR_667	up	ENSSSCG00000017022	up	upup
novel_miR_667	up	ENSSSCG00000017364	up	upup
novel_miR_667	up	ENSSSCG00000017749	down	updown
novel_miR_667	up	ENSSSCG00000017754	up	upup
novel_miR_667	up	ENSSSCG00000017886	up	upup
novel_miR_667	up	ENSSSCG00000020657	up	upup
novel_miR_667	up	ENSSSCG00000021612	down	updown
novel_miR_667	up	ENSSSCG00000025783	up	upup
novel_miR_667	up	ENSSSCG00000031346	up	upup
novel_miR_667	up	ENSSSCG00000031741	up	upup
novel_miR_667	up	ENSSSCG00000034440	up	upup
novel_miR_667	up	ENSSSCG00000037065	up	upup
novel_miR_667	up	ENSSSCG00000039419	up	upup
novel_miR_667	up	ENSSSCG00000044762	up	upup
novel_miR_667	up	ENSSSCG00000048240	down	updown
novel_miR_667	up	ENSSSCG00000050878	down	updown
ssc-miR-328	down	ENSSSCG00000000029	down	downdown
ssc-miR-328	down	ENSSSCG00000000739	up	downup
ssc-miR-328	down	ENSSSCG00000004154	down	downdown
ssc-miR-328	down	ENSSSCG00000005593	down	downdown
ssc-miR-328	down	ENSSSCG00000008646	down	downdown
ssc-miR-328	down	ENSSSCG00000010055	down	downdown
ssc-miR-328	down	ENSSSCG00000010272	down	downdown
ssc-miR-328	down	ENSSSCG00000013008	up	downup
ssc-miR-328	down	ENSSSCG00000013078	up	downup
ssc-miR-328	down	ENSSSCG00000014391	up	downup
ssc-miR-328	down	ENSSSCG00000014852	down	downdown
ssc-miR-328	down	ENSSSCG00000015250	down	downdown
ssc-miR-328	down	ENSSSCG00000016233	up	downup
ssc-miR-328	down	ENSSSCG00000016295	up	downup
ssc-miR-328	down	ENSSSCG00000016992	up	downup
ssc-miR-328	down	ENSSSCG00000017054	down	downdown
ssc-miR-328	down	ENSSSCG00000017144	up	downup
ssc-miR-328	down	ENSSSCG00000017146	up	downup
ssc-miR-328	down	ENSSSCG00000017324	up	downup
ssc-miR-328	down	ENSSSCG00000017747	up	downup
ssc-miR-328	down	ENSSSCG00000023165	up	downup
ssc-miR-328	down	ENSSSCG00000023176	up	downup
ssc-miR-328	down	ENSSSCG00000024403	up	downup
ssc-miR-328	down	ENSSSCG00000025784	down	downdown
ssc-miR-328	down	ENSSSCG00000027903	down	downdown
ssc-miR-328	down	ENSSSCG00000031346	up	downup
ssc-miR-328	down	ENSSSCG00000031724	up	downup
ssc-miR-328	down	ENSSSCG00000031741	up	downup
ssc-miR-328	down	ENSSSCG00000032279	up	downup
ssc-miR-328	down	ENSSSCG00000033235	up	downup
ssc-miR-328	down	ENSSSCG00000033453	up	downup
ssc-miR-328	down	ENSSSCG00000035987	up	downup
ssc-miR-328	down	ENSSSCG00000038404	up	downup
ssc-miR-328	down	ENSSSCG00000038929	down	downdown
ssc-miR-328	down	ENSSSCG00000040037	down	downdown
ssc-miR-328	down	ENSSSCG00000040366	up	downup
ssc-miR-328	down	ENSSSCG00000040850	down	downdown
novel_miR_355	down	ENSSSCG00000000517	down	downdown
novel_miR_355	down	ENSSSCG00000004094	down	downdown
novel_miR_355	down	ENSSSCG00000004643	down	downdown
novel_miR_355	down	ENSSSCG00000005056	up	downup
novel_miR_355	down	ENSSSCG00000005071	down	downdown
novel_miR_355	down	ENSSSCG00000005379	up	downup
novel_miR_355	down	ENSSSCG00000005983	up	downup
novel_miR_355	down	ENSSSCG00000008961	down	downdown
novel_miR_355	down	ENSSSCG00000011195	up	downup
novel_miR_355	down	ENSSSCG00000011876	up	downup
novel_miR_355	down	ENSSSCG00000013008	up	downup
novel_miR_355	down	ENSSSCG00000013327	up	downup
novel_miR_355	down	ENSSSCG00000014088	up	downup
novel_miR_355	down	ENSSSCG00000014161	down	downdown
novel_miR_355	down	ENSSSCG00000014184	down	downdown
novel_miR_355	down	ENSSSCG00000015496	up	downup
novel_miR_355	down	ENSSSCG00000017749	down	downdown
novel_miR_355	down	ENSSSCG00000021612	down	downdown
novel_miR_355	down	ENSSSCG00000023379	up	downup
novel_miR_355	down	ENSSSCG00000032795	up	downup
novel_miR_355	down	ENSSSCG00000034913	up	downup
novel_miR_355	down	ENSSSCG00000038990	up	downup
novel_miR_355	down	ENSSSCG00000039419	up	downup
novel_miR_355	down	ENSSSCG00000044762	up	downup
novel_miR_355	down	ENSSSCG00000048240	down	downdown
novel_miR_326	up	ENSSSCG00000001816	up	upup
novel_miR_326	up	ENSSSCG00000002032	up	upup
novel_miR_326	up	ENSSSCG00000003905	up	upup
novel_miR_326	up	ENSSSCG00000004094	down	updown
novel_miR_326	up	ENSSSCG00000004643	down	updown
novel_miR_326	up	ENSSSCG00000007231	up	upup
novel_miR_326	up	ENSSSCG00000011522	up	upup
novel_miR_326	up	ENSSSCG00000012307	up	upup
novel_miR_326	up	ENSSSCG00000016863	down	updown
novel_miR_326	up	ENSSSCG00000017012	down	updown
novel_miR_326	up	ENSSSCG00000017095	down	updown
novel_miR_326	up	ENSSSCG00000017578	up	upup
novel_miR_326	up	ENSSSCG00000020657	up	upup
novel_miR_326	up	ENSSSCG00000020705	down	updown
novel_miR_326	up	ENSSSCG00000022256	up	upup
novel_miR_326	up	ENSSSCG00000022823	up	upup
novel_miR_326	up	ENSSSCG00000032601	down	updown
novel_miR_326	up	ENSSSCG00000036452	up	upup
novel_miR_1018	up	ENSSSCG00000001816	up	upup
novel_miR_1018	up	ENSSSCG00000002032	up	upup
novel_miR_1018	up	ENSSSCG00000003905	up	upup
novel_miR_1018	up	ENSSSCG00000004094	down	updown
novel_miR_1018	up	ENSSSCG00000004643	down	updown
novel_miR_1018	up	ENSSSCG00000007231	up	upup
novel_miR_1018	up	ENSSSCG00000011522	up	upup
novel_miR_1018	up	ENSSSCG00000012307	up	upup
novel_miR_1018	up	ENSSSCG00000016863	down	updown
novel_miR_1018	up	ENSSSCG00000017012	down	updown
novel_miR_1018	up	ENSSSCG00000017095	down	updown
novel_miR_1018	up	ENSSSCG00000017578	up	upup
novel_miR_1018	up	ENSSSCG00000020657	up	upup
novel_miR_1018	up	ENSSSCG00000020705	down	updown
novel_miR_1018	up	ENSSSCG00000022256	up	upup
novel_miR_1018	up	ENSSSCG00000022823	up	upup
novel_miR_1018	up	ENSSSCG00000032601	down	updown
novel_miR_1018	up	ENSSSCG00000036452	up	upup
novel_miR_1137	up	ENSSSCG00000001816	up	upup
novel_miR_1137	up	ENSSSCG00000002032	up	upup
novel_miR_1137	up	ENSSSCG00000003905	up	upup
novel_miR_1137	up	ENSSSCG00000004094	down	updown
novel_miR_1137	up	ENSSSCG00000004643	down	updown
novel_miR_1137	up	ENSSSCG00000007231	up	upup
novel_miR_1137	up	ENSSSCG00000011522	up	upup
novel_miR_1137	up	ENSSSCG00000012307	up	upup
novel_miR_1137	up	ENSSSCG00000016863	down	updown
novel_miR_1137	up	ENSSSCG00000017012	down	updown
novel_miR_1137	up	ENSSSCG00000017095	down	updown
novel_miR_1137	up	ENSSSCG00000017578	up	upup
novel_miR_1137	up	ENSSSCG00000020657	up	upup
novel_miR_1137	up	ENSSSCG00000020705	down	updown
novel_miR_1137	up	ENSSSCG00000022256	up	upup
novel_miR_1137	up	ENSSSCG00000022823	up	upup
novel_miR_1137	up	ENSSSCG00000032601	down	updown
novel_miR_1137	up	ENSSSCG00000036452	up	upup
novel_miR_648	up	ENSSSCG00000001816	up	upup
novel_miR_648	up	ENSSSCG00000002032	up	upup
novel_miR_648	up	ENSSSCG00000003905	up	upup
novel_miR_648	up	ENSSSCG00000004094	down	updown
novel_miR_648	up	ENSSSCG00000004643	down	updown
novel_miR_648	up	ENSSSCG00000007231	up	upup
novel_miR_648	up	ENSSSCG00000011522	up	upup
novel_miR_648	up	ENSSSCG00000012307	up	upup
novel_miR_648	up	ENSSSCG00000016863	down	updown
novel_miR_648	up	ENSSSCG00000017012	down	updown
novel_miR_648	up	ENSSSCG00000017095	down	updown
novel_miR_648	up	ENSSSCG00000017578	up	upup
novel_miR_648	up	ENSSSCG00000020657	up	upup
novel_miR_648	up	ENSSSCG00000020705	down	updown
novel_miR_648	up	ENSSSCG00000022256	up	upup
novel_miR_648	up	ENSSSCG00000022823	up	upup
novel_miR_648	up	ENSSSCG00000032601	down	updown
novel_miR_648	up	ENSSSCG00000036452	up	upup
novel_miR_433	up	ENSSSCG00000001816	up	upup
novel_miR_433	up	ENSSSCG00000002032	up	upup
novel_miR_433	up	ENSSSCG00000003905	up	upup
novel_miR_433	up	ENSSSCG00000004094	down	updown
novel_miR_433	up	ENSSSCG00000004643	down	updown
novel_miR_433	up	ENSSSCG00000007231	up	upup
novel_miR_433	up	ENSSSCG00000011522	up	upup
novel_miR_433	up	ENSSSCG00000012307	up	upup
novel_miR_433	up	ENSSSCG00000016863	down	updown
novel_miR_433	up	ENSSSCG00000017012	down	updown
novel_miR_433	up	ENSSSCG00000017095	down	updown
novel_miR_433	up	ENSSSCG00000017578	up	upup
novel_miR_433	up	ENSSSCG00000020657	up	upup
novel_miR_433	up	ENSSSCG00000020705	down	updown
novel_miR_433	up	ENSSSCG00000022256	up	upup
novel_miR_433	up	ENSSSCG00000022823	up	upup
novel_miR_433	up	ENSSSCG00000032601	down	updown
novel_miR_433	up	ENSSSCG00000036452	up	upup
novel_miR_930	up	ENSSSCG00000001816	up	upup
novel_miR_930	up	ENSSSCG00000002032	up	upup
novel_miR_930	up	ENSSSCG00000003905	up	upup
novel_miR_930	up	ENSSSCG00000004094	down	updown
novel_miR_930	up	ENSSSCG00000004643	down	updown
novel_miR_930	up	ENSSSCG00000007231	up	upup
novel_miR_930	up	ENSSSCG00000011522	up	upup
novel_miR_930	up	ENSSSCG00000012307	up	upup
novel_miR_930	up	ENSSSCG00000016863	down	updown
novel_miR_930	up	ENSSSCG00000017012	down	updown
novel_miR_930	up	ENSSSCG00000017095	down	updown
novel_miR_930	up	ENSSSCG00000017578	up	upup
novel_miR_930	up	ENSSSCG00000020657	up	upup
novel_miR_930	up	ENSSSCG00000020705	down	updown
novel_miR_930	up	ENSSSCG00000022256	up	upup
novel_miR_930	up	ENSSSCG00000022823	up	upup
novel_miR_930	up	ENSSSCG00000032601	down	updown
novel_miR_930	up	ENSSSCG00000036452	up	upup
novel_miR_296	up	ENSSSCG00000000721	up	upup
novel_miR_296	up	ENSSSCG00000004643	down	updown
novel_miR_296	up	ENSSSCG00000008747	up	upup
novel_miR_296	up	ENSSSCG00000011129	down	updown
novel_miR_296	up	ENSSSCG00000012950	up	upup
novel_miR_296	up	ENSSSCG00000013008	up	upup
novel_miR_296	up	ENSSSCG00000014565	up	upup
novel_miR_296	up	ENSSSCG00000021612	down	updown
novel_miR_296	up	ENSSSCG00000031741	up	upup
novel_miR_296	up	ENSSSCG00000032436	up	upup
novel_miR_296	up	ENSSSCG00000035891	down	updown
novel_miR_296	up	ENSSSCG00000039419	up	upup
ssc-miR-615	down	ENSSSCG00000005625	up	downup
ssc-miR-615	down	ENSSSCG00000008010	up	downup
ssc-miR-615	down	ENSSSCG00000008646	down	downdown
ssc-miR-615	down	ENSSSCG00000010055	down	downdown
ssc-miR-615	down	ENSSSCG00000011600	down	downdown
ssc-miR-615	down	ENSSSCG00000014852	down	downdown
ssc-miR-615	down	ENSSSCG00000015250	down	downdown
ssc-miR-615	down	ENSSSCG00000016672	down	downdown
ssc-miR-615	down	ENSSSCG00000018056	up	downup
ssc-miR-615	down	ENSSSCG00000034364	up	downup
ssc-miR-615	down	ENSSSCG00000039875	up	downup
ssc-miR-615	down	ENSSSCG00000040556	up	downup
novel_miR_793	up	ENSSSCG00000004962	down	updown
novel_miR_793	up	ENSSSCG00000008340	down	updown
novel_miR_793	up	ENSSSCG00000008606	up	upup
novel_miR_793	up	ENSSSCG00000010055	down	updown
novel_miR_793	up	ENSSSCG00000010370	up	upup
novel_miR_793	up	ENSSSCG00000012572	up	upup
novel_miR_793	up	ENSSSCG00000012651	down	updown
novel_miR_793	up	ENSSSCG00000040355	up	upup
novel_miR_793	up	ENSSSCG00000040401	down	updown
ssc-miR-185	down	ENSSSCG00000007476	up	downup
ssc-miR-185	down	ENSSSCG00000014310	down	downdown
ssc-miR-185	down	ENSSSCG00000016848	down	downdown
ssc-miR-185	down	ENSSSCG00000031741	up	downup
ssc-miR-185	down	ENSSSCG00000038993	down	downdown
novel_miR_1206	up	ENSSSCG00000000029	down	updown
novel_miR_1206	up	ENSSSCG00000003909	up	upup
novel_miR_1206	up	ENSSSCG00000014362	up	upup
novel_miR_1206	up	ENSSSCG00000016992	up	upup
novel_miR_1206	up	ENSSSCG00000020720	up	upup
novel_miR_966	up	ENSSSCG00000008646	down	updown
novel_miR_966	up	ENSSSCG00000023379	up	upup
novel_miR_966	up	ENSSSCG00000024954	up	upup
novel_miR_966	up	ENSSSCG00000032601	down	updown
novel_miR_966	up	ENSSSCG00000033657	down	updown
ssc-miR-127	up	ENSSSCG00000000228	up	upup
ssc-miR-127	up	ENSSSCG00000005385	down	updown
ssc-miR-127	up	ENSSSCG00000009250	up	upup
ssc-miR-127	up	ENSSSCG00000031346	up	upup
ssc-miR-214-3p	down	ENSSSCG00000008038	down	downdown
ssc-miR-214-3p	down	ENSSSCG00000012651	down	downdown
ssc-miR-214-3p	down	ENSSSCG00000013614	up	downup
ssc-miR-214-3p	down	ENSSSCG00000024954	up	downup
novel_miR_507	up	ENSSSCG00000008010	up	upup
novel_miR_507	up	ENSSSCG00000035537	down	updown
novel_miR_158	up	ENSSSCG00000037900	up	upup
novel_miR_158	up	ENSSSCG00000038505	down	updown
novel_miR_1047	up	ENSSSCG00000024837	down	updown
novel_miR_1047	up	ENSSSCG00000031741	up	upup
ssc-miR-27b-3p	down	ENSSSCG00000010199	up	downup
ssc-miR-27b-3p	down	ENSSSCG00000033844	up	downup
ssc-miR-133a-3p	up	ENSSSCG00000011538	down	updown
ssc-miR-133a-3p	up	ENSSSCG00000023379	up	upup
novel_miR_470	up	ENSSSCG00000001561	up	upup
novel_miR_470	up	ENSSSCG00000013772	up	upup
ssc-miR-224	up	ENSSSCG00000029621	up	upup
ssc-miR-151-5p	down	ENSSSCG00000029621	up	downup
ssc-miR-432-5p	up	ENSSSCG00000017012	down	updown
ssc-miR-210	up	ENSSSCG00000010272	down	updown
ssc-miR-30d	down	ENSSSCG00000032710	up	downup
ssc-miR-320	down	ENSSSCG00000002653	down	downdown

## Sheet: BF2 VS IMF2
#miRNAID	miR_regulate	mRNATar	Tar_regulate
ssc-miR-127	up	ENSSSCG00000007542	down	updown
ssc-miR-127	up	ENSSSCG00000009250	up	upup
ssc-miR-127	up	ENSSSCG00000029710	up	upup
ssc-miR-127	up	ENSSSCG00000031346	up	upup
ssc-miR-127	up	ENSSSCG00000033998	up	upup
ssc-miR-127	up	ENSSSCG00000039677	down	updown
ssc-miR-503	down	ENSSSCG00000012583	down	downdown
ssc-miR-503	down	ENSSSCG00000016216	down	downdown
ssc-miR-503	down	ENSSSCG00000048443	down	downdown
ssc-miR-432-5p	up	ENSSSCG00000017835	down	updown
ssc-miR-432-5p	up	ENSSSCG00000022112	up	upup
novel_miR_470	up	ENSSSCG00000012828	up	upup
ssc-miR-196b-5p	up	ENSSSCG00000038644	up	upup
ssc-miR-196a	up	ENSSSCG00000038644	up	upup
novel_miR_507	up	ENSSSCG00000031462	down	updown

## Sheet: BF4 VS IMF4
#miRNAID	miR_regulate	mRNATar	Tar_regulate
novel_miR_11	down	ENSSSCG00000000737	up	downup
novel_miR_11	down	ENSSSCG00000000839	up	downup
novel_miR_11	down	ENSSSCG00000001090	up	downup
novel_miR_11	down	ENSSSCG00000002355	up	downup
novel_miR_11	down	ENSSSCG00000002904	up	downup
novel_miR_11	down	ENSSSCG00000004150	up	downup
novel_miR_11	down	ENSSSCG00000004201	up	downup
novel_miR_11	down	ENSSSCG00000004374	up	downup
novel_miR_11	down	ENSSSCG00000004401	up	downup
novel_miR_11	down	ENSSSCG00000004608	up	downup
novel_miR_11	down	ENSSSCG00000005056	up	downup
novel_miR_11	down	ENSSSCG00000005272	up	downup
novel_miR_11	down	ENSSSCG00000005344	up	downup
novel_miR_11	down	ENSSSCG00000005379	up	downup
novel_miR_11	down	ENSSSCG00000006535	up	downup
novel_miR_11	down	ENSSSCG00000007344	up	downup
novel_miR_11	down	ENSSSCG00000008010	up	downup
novel_miR_11	down	ENSSSCG00000008981	up	downup
novel_miR_11	down	ENSSSCG00000009889	up	downup
novel_miR_11	down	ENSSSCG00000010163	up	downup
novel_miR_11	down	ENSSSCG00000010210	up	downup
novel_miR_11	down	ENSSSCG00000010370	up	downup
novel_miR_11	down	ENSSSCG00000010608	up	downup
novel_miR_11	down	ENSSSCG00000010654	up	downup
novel_miR_11	down	ENSSSCG00000011695	up	downup
novel_miR_11	down	ENSSSCG00000011928	up	downup
novel_miR_11	down	ENSSSCG00000012426	up	downup
novel_miR_11	down	ENSSSCG00000013072	up	downup
novel_miR_11	down	ENSSSCG00000014672	up	downup
novel_miR_11	down	ENSSSCG00000015211	up	downup
novel_miR_11	down	ENSSSCG00000015819	up	downup
novel_miR_11	down	ENSSSCG00000016497	up	downup
novel_miR_11	down	ENSSSCG00000016823	up	downup
novel_miR_11	down	ENSSSCG00000016900	up	downup
novel_miR_11	down	ENSSSCG00000017052	up	downup
novel_miR_11	down	ENSSSCG00000017364	up	downup
novel_miR_11	down	ENSSSCG00000017418	up	downup
novel_miR_11	down	ENSSSCG00000017583	up	downup
novel_miR_11	down	ENSSSCG00000017717	up	downup
novel_miR_11	down	ENSSSCG00000017886	up	downup
novel_miR_11	down	ENSSSCG00000021749	up	downup
novel_miR_11	down	ENSSSCG00000022429	up	downup
novel_miR_11	down	ENSSSCG00000022820	up	downup
novel_miR_11	down	ENSSSCG00000023379	up	downup
novel_miR_11	down	ENSSSCG00000025768	up	downup
novel_miR_11	down	ENSSSCG00000026269	up	downup
novel_miR_11	down	ENSSSCG00000026842	up	downup
novel_miR_11	down	ENSSSCG00000026991	up	downup
novel_miR_11	down	ENSSSCG00000027372	up	downup
novel_miR_11	down	ENSSSCG00000028691	up	downup
novel_miR_11	down	ENSSSCG00000030801	up	downup
novel_miR_11	down	ENSSSCG00000031346	up	downup
novel_miR_11	down	ENSSSCG00000031617	up	downup
novel_miR_11	down	ENSSSCG00000032453	up	downup
novel_miR_11	down	ENSSSCG00000032552	up	downup
novel_miR_11	down	ENSSSCG00000033526	up	downup
novel_miR_11	down	ENSSSCG00000033586	up	downup
novel_miR_11	down	ENSSSCG00000033993	up	downup
novel_miR_11	down	ENSSSCG00000036669	up	downup
novel_miR_11	down	ENSSSCG00000037263	up	downup
novel_miR_11	down	ENSSSCG00000038992	up	downup
novel_miR_11	down	ENSSSCG00000039838	up	downup
novel_miR_11	down	ENSSSCG00000040411	up	downup
novel_miR_11	down	ENSSSCG00000044762	up	downup
ssc-miR-370	up	ENSSSCG00000001817	down	updown
ssc-miR-370	up	ENSSSCG00000002495	down	updown
ssc-miR-370	up	ENSSSCG00000002637	down	updown
ssc-miR-370	up	ENSSSCG00000003063	down	updown
ssc-miR-370	up	ENSSSCG00000003090	down	updown
ssc-miR-370	up	ENSSSCG00000005224	down	updown
ssc-miR-370	up	ENSSSCG00000006911	down	updown
ssc-miR-370	up	ENSSSCG00000007586	down	updown
ssc-miR-370	up	ENSSSCG00000008292	down	updown
ssc-miR-370	up	ENSSSCG00000008799	down	updown
ssc-miR-370	up	ENSSSCG00000009293	down	updown
ssc-miR-370	up	ENSSSCG00000009676	down	updown
ssc-miR-370	up	ENSSSCG00000009713	down	updown
ssc-miR-370	up	ENSSSCG00000009972	down	updown
ssc-miR-370	up	ENSSSCG00000010055	down	updown
ssc-miR-370	up	ENSSSCG00000010056	down	updown
ssc-miR-370	up	ENSSSCG00000011425	down	updown
ssc-miR-370	up	ENSSSCG00000011600	down	updown
ssc-miR-370	up	ENSSSCG00000012026	down	updown
ssc-miR-370	up	ENSSSCG00000013106	down	updown
ssc-miR-370	up	ENSSSCG00000013545	down	updown
ssc-miR-370	up	ENSSSCG00000013653	down	updown
ssc-miR-370	up	ENSSSCG00000014825	down	updown
ssc-miR-370	up	ENSSSCG00000014838	down	updown
ssc-miR-370	up	ENSSSCG00000014869	down	updown
ssc-miR-370	up	ENSSSCG00000015550	down	updown
ssc-miR-370	up	ENSSSCG00000015850	down	updown
ssc-miR-370	up	ENSSSCG00000016672	down	updown
ssc-miR-370	up	ENSSSCG00000017066	down	updown
ssc-miR-370	up	ENSSSCG00000017126	down	updown
ssc-miR-370	up	ENSSSCG00000017750	down	updown
ssc-miR-370	up	ENSSSCG00000017868	down	updown
ssc-miR-370	up	ENSSSCG00000021576	down	updown
ssc-miR-370	up	ENSSSCG00000022099	down	updown
ssc-miR-370	up	ENSSSCG00000022839	down	updown
ssc-miR-370	up	ENSSSCG00000023298	down	updown
ssc-miR-370	up	ENSSSCG00000023408	down	updown
ssc-miR-370	up	ENSSSCG00000023920	down	updown
ssc-miR-370	up	ENSSSCG00000024674	down	updown
ssc-miR-370	up	ENSSSCG00000025133	down	updown
ssc-miR-370	up	ENSSSCG00000029594	down	updown
ssc-miR-370	up	ENSSSCG00000030831	down	updown
ssc-miR-370	up	ENSSSCG00000032097	down	updown
ssc-miR-370	up	ENSSSCG00000032405	down	updown
ssc-miR-370	up	ENSSSCG00000032527	down	updown
ssc-miR-370	up	ENSSSCG00000032843	down	updown
ssc-miR-370	up	ENSSSCG00000034758	down	updown
ssc-miR-370	up	ENSSSCG00000035867	down	updown
ssc-miR-370	up	ENSSSCG00000037232	down	updown
ssc-miR-370	up	ENSSSCG00000037530	down	updown
ssc-miR-370	up	ENSSSCG00000037670	down	updown
ssc-miR-370	up	ENSSSCG00000038089	down	updown
ssc-miR-370	up	ENSSSCG00000039089	down	updown
ssc-miR-370	up	ENSSSCG00000039419	down	updown
ssc-miR-370	up	ENSSSCG00000039761	down	updown
ssc-miR-370	up	ENSSSCG00000039861	down	updown
ssc-miR-370	up	ENSSSCG00000040388	down	updown
ssc-miR-370	up	ENSSSCG00000040406	down	updown
ssc-miR-370	up	ENSSSCG00000040498	down	updown
ssc-miR-370	up	ENSSSCG00000051006	down	updown
ssc-miR-339-5p	up	ENSSSCG00000000108	down	updown
ssc-miR-339-5p	up	ENSSSCG00000000791	down	updown
ssc-miR-339-5p	up	ENSSSCG00000003214	down	updown
ssc-miR-339-5p	up	ENSSSCG00000003586	down	updown
ssc-miR-339-5p	up	ENSSSCG00000004191	down	updown
ssc-miR-339-5p	up	ENSSSCG00000004829	down	updown
ssc-miR-339-5p	up	ENSSSCG00000004859	down	updown
ssc-miR-339-5p	up	ENSSSCG00000007437	down	updown
ssc-miR-339-5p	up	ENSSSCG00000007470	down	updown
ssc-miR-339-5p	up	ENSSSCG00000010762	down	updown
ssc-miR-339-5p	up	ENSSSCG00000011837	down	updown
ssc-miR-339-5p	up	ENSSSCG00000014056	down	updown
ssc-miR-339-5p	up	ENSSSCG00000015383	down	updown
ssc-miR-339-5p	up	ENSSSCG00000017993	down	updown
ssc-miR-339-5p	up	ENSSSCG00000020856	down	updown
ssc-miR-339-5p	up	ENSSSCG00000023165	down	updown
ssc-miR-339-5p	up	ENSSSCG00000024970	down	updown
ssc-miR-339-5p	up	ENSSSCG00000027365	down	updown
ssc-miR-339-5p	up	ENSSSCG00000027417	down	updown
ssc-miR-339-5p	up	ENSSSCG00000030581	down	updown
ssc-miR-339-5p	up	ENSSSCG00000033120	down	updown
ssc-miR-339-5p	up	ENSSSCG00000033807	down	updown
ssc-miR-339-5p	up	ENSSSCG00000034114	down	updown
ssc-miR-339-5p	up	ENSSSCG00000035478	down	updown
ssc-miR-339-5p	up	ENSSSCG00000035968	down	updown
ssc-miR-339-5p	up	ENSSSCG00000037549	down	updown
ssc-miR-339-5p	up	ENSSSCG00000038963	down	updown
ssc-miR-339-5p	up	ENSSSCG00000039012	down	updown
ssc-miR-339-5p	up	ENSSSCG00000039056	down	updown
ssc-miR-339-5p	up	ENSSSCG00000045512	down	updown
ssc-miR-339-5p	up	ENSSSCG00000050094	down	updown
ssc-miR-339-5p	up	ENSSSCG00000051243	down	updown
novel_miR_484	up	ENSSSCG00000000901	down	updown
novel_miR_484	up	ENSSSCG00000001836	down	updown
novel_miR_484	up	ENSSSCG00000002737	down	updown
novel_miR_484	up	ENSSSCG00000003079	down	updown
novel_miR_484	up	ENSSSCG00000008311	down	updown
novel_miR_484	up	ENSSSCG00000008942	down	updown
novel_miR_484	up	ENSSSCG00000009320	down	updown
novel_miR_484	up	ENSSSCG00000009808	down	updown
novel_miR_484	up	ENSSSCG00000009879	down	updown
novel_miR_484	up	ENSSSCG00000012000	down	updown
novel_miR_484	up	ENSSSCG00000013360	down	updown
novel_miR_484	up	ENSSSCG00000015283	down	updown
novel_miR_484	up	ENSSSCG00000015290	down	updown
novel_miR_484	up	ENSSSCG00000017265	down	updown
novel_miR_484	up	ENSSSCG00000017466	down	updown
novel_miR_484	up	ENSSSCG00000017472	down	updown
novel_miR_484	up	ENSSSCG00000017540	down	updown
novel_miR_484	up	ENSSSCG00000017753	down	updown
novel_miR_484	up	ENSSSCG00000023522	down	updown
novel_miR_484	up	ENSSSCG00000026602	down	updown
novel_miR_484	up	ENSSSCG00000035940	down	updown
novel_miR_484	up	ENSSSCG00000036418	down	updown
novel_miR_484	up	ENSSSCG00000038562	down	updown
novel_miR_484	up	ENSSSCG00000038727	down	updown
ssc-miR-326	down	ENSSSCG00000001913	up	downup
ssc-miR-326	down	ENSSSCG00000005625	up	downup
ssc-miR-326	down	ENSSSCG00000007369	up	downup
ssc-miR-326	down	ENSSSCG00000007678	up	downup
ssc-miR-326	down	ENSSSCG00000009931	up	downup
ssc-miR-326	down	ENSSSCG00000013658	up	downup
ssc-miR-326	down	ENSSSCG00000013927	up	downup
ssc-miR-326	down	ENSSSCG00000016401	up	downup
ssc-miR-326	down	ENSSSCG00000017306	up	downup
ssc-miR-326	down	ENSSSCG00000017571	up	downup
ssc-miR-326	down	ENSSSCG00000022256	up	downup
ssc-miR-326	down	ENSSSCG00000022655	up	downup
ssc-miR-326	down	ENSSSCG00000024236	up	downup
ssc-miR-326	down	ENSSSCG00000025321	up	downup
ssc-miR-326	down	ENSSSCG00000025460	up	downup
ssc-miR-326	down	ENSSSCG00000026326	up	downup
ssc-miR-326	down	ENSSSCG00000027467	up	downup
ssc-miR-326	down	ENSSSCG00000031724	up	downup
ssc-miR-326	down	ENSSSCG00000032262	up	downup
ssc-miR-326	down	ENSSSCG00000033299	up	downup
ssc-miR-326	down	ENSSSCG00000040089	up	downup
ssc-miR-326	down	ENSSSCG00000040288	up	downup
ssc-miR-326	down	ENSSSCG00000040682	up	downup
ssc-miR-149	down	ENSSSCG00000001621	up	downup
ssc-miR-149	down	ENSSSCG00000002838	up	downup
ssc-miR-149	down	ENSSSCG00000005981	up	downup
ssc-miR-149	down	ENSSSCG00000007145	up	downup
ssc-miR-149	down	ENSSSCG00000007463	up	downup
ssc-miR-149	down	ENSSSCG00000008468	up	downup
ssc-miR-149	down	ENSSSCG00000009873	up	downup
ssc-miR-149	down	ENSSSCG00000011578	up	downup
ssc-miR-149	down	ENSSSCG00000013074	up	downup
ssc-miR-149	down	ENSSSCG00000014335	up	downup
ssc-miR-149	down	ENSSSCG00000015125	up	downup
ssc-miR-149	down	ENSSSCG00000015253	up	downup
ssc-miR-149	down	ENSSSCG00000017747	up	downup
ssc-miR-149	down	ENSSSCG00000020976	up	downup
ssc-miR-149	down	ENSSSCG00000031557	up	downup
ssc-miR-149	down	ENSSSCG00000032909	up	downup
ssc-miR-149	down	ENSSSCG00000033432	up	downup
ssc-miR-149	down	ENSSSCG00000039392	up	downup
ssc-miR-149	down	ENSSSCG00000040366	up	downup
novel_miR_250	down	ENSSSCG00000003854	up	downup
novel_miR_250	down	ENSSSCG00000004510	up	downup
novel_miR_250	down	ENSSSCG00000009377	up	downup
novel_miR_250	down	ENSSSCG00000014139	up	downup
novel_miR_250	down	ENSSSCG00000014965	up	downup
novel_miR_250	down	ENSSSCG00000023749	up	downup
novel_miR_250	down	ENSSSCG00000024219	up	downup
novel_miR_250	down	ENSSSCG00000038307	up	downup
ssc-miR-324	down	ENSSSCG00000004856	up	downup
ssc-miR-324	down	ENSSSCG00000007585	up	downup
ssc-miR-324	down	ENSSSCG00000017324	up	downup
ssc-miR-324	down	ENSSSCG00000037449	up	downup
ssc-miR-10386	down	ENSSSCG00000014904	up	downup
ssc-miR-10386	down	ENSSSCG00000025126	up	downup
ssc-miR-10386	down	ENSSSCG00000030241	up	downup
ssc-miR-10386	down	ENSSSCG00000035895	up	downup
ssc-miR-10386	down	ENSSSCG00000036801	up	downup
ssc-miR-10386	down	ENSSSCG00000039071	up	downup
ssc-miR-214-3p	up	ENSSSCG00000005503	down	updown
ssc-miR-214-3p	up	ENSSSCG00000006197	down	updown
ssc-miR-214-3p	up	ENSSSCG00000008038	down	updown
ssc-miR-214-3p	up	ENSSSCG00000012911	down	updown
ssc-miR-214-3p	up	ENSSSCG00000013765	down	updown
ssc-miR-214-3p	up	ENSSSCG00000040337	down	updown
ssc-miR-423-3p	down	ENSSSCG00000016992	up	downup
ssc-miR-423-3p	down	ENSSSCG00000017638	up	downup
ssc-miR-423-3p	down	ENSSSCG00000032170	up	downup
ssc-miR-423-3p	down	ENSSSCG00000035293	up	downup
ssc-miR-423-3p	down	ENSSSCG00000035511	up	downup
ssc-miR-127	up	ENSSSCG00000005385	down	updown
ssc-miR-127	up	ENSSSCG00000014406	down	updown
ssc-miR-503	down	ENSSSCG00000037459	up	downup
ssc-miR-34a	down	ENSSSCG00000015905	up	downup
ssc-miR-34a	down	ENSSSCG00000036007	up	downup
ssc-miR-187	up	ENSSSCG00000029034	down	updown
ssc-miR-187	up	ENSSSCG00000035077	down	updown
ssc-miR-222	down	ENSSSCG00000027013	up	downup
ssc-miR-199a-5p	up	ENSSSCG00000039658	down	updown
novel_miR_1047	up	ENSSSCG00000013403	down	updown
ssc-miR-7135-3p	down	ENSSSCG00000010879	up	downup
novel_miR_912	down	ENSSSCG00000004547	up	downup
novel_miR_912	down	ENSSSCG00000045726	up	downup
ssc-miR-30d	down	ENSSSCG00000004929	up	downup
ssc-miR-221-5p	down	ENSSSCG00000012840	up	downup
ssc-miR-221-5p	down	ENSSSCG00000032684	up	downup
ssc-miR-210	down	ENSSSCG00000017873	up	downup
novel_miR_1228	down	ENSSSCG00000017624	up	downup
ssc-miR-20b	down	ENSSSCG00000028076	up	downup
ssc-miR-181b	down	ENSSSCG00000006475	up	downup
ssc-miR-221-3p	down	ENSSSCG00000014976	up	downup
novel_miR_531	up	ENSSSCG00000008723	down	updown

## Sheet: BF8 VS IMF8
#miRNAID	miR_regulate	mRNATar	Tar_regulate
novel_miR_779	down	ENSSSCG00000000139	up
novel_miR_779	down	ENSSSCG00000000190	up
novel_miR_779	down	ENSSSCG00000000232	up
novel_miR_779	down	ENSSSCG00000000439	up
novel_miR_779	down	ENSSSCG00000000528	down
novel_miR_779	down	ENSSSCG00000000859	up
novel_miR_779	down	ENSSSCG00000001027	up
novel_miR_779	down	ENSSSCG00000001382	down
novel_miR_779	down	ENSSSCG00000001510	up
novel_miR_779	down	ENSSSCG00000001518	down
novel_miR_779	down	ENSSSCG00000001561	down
novel_miR_779	down	ENSSSCG00000001570	up
novel_miR_779	down	ENSSSCG00000001655	up
novel_miR_779	down	ENSSSCG00000001832	up
novel_miR_779	down	ENSSSCG00000002389	up
novel_miR_779	down	ENSSSCG00000002452	up
novel_miR_779	down	ENSSSCG00000002620	up
novel_miR_779	down	ENSSSCG00000002622	up
novel_miR_779	down	ENSSSCG00000002904	up
novel_miR_779	down	ENSSSCG00000003216	up
novel_miR_779	down	ENSSSCG00000003458	down
novel_miR_779	down	ENSSSCG00000003604	up
novel_miR_779	down	ENSSSCG00000003713	down
novel_miR_779	down	ENSSSCG00000003729	down
novel_miR_779	down	ENSSSCG00000003744	down
novel_miR_779	down	ENSSSCG00000003807	up
novel_miR_779	down	ENSSSCG00000003839	up
novel_miR_779	down	ENSSSCG00000004077	up
novel_miR_779	down	ENSSSCG00000004150	up
novel_miR_779	down	ENSSSCG00000004191	up
novel_miR_779	down	ENSSSCG00000004314	down
novel_miR_779	down	ENSSSCG00000004510	up
novel_miR_779	down	ENSSSCG00000004554	up
novel_miR_779	down	ENSSSCG00000004643	down
novel_miR_779	down	ENSSSCG00000005056	up
novel_miR_779	down	ENSSSCG00000005240	down
novel_miR_779	down	ENSSSCG00000005610	up
novel_miR_779	down	ENSSSCG00000005625	up
novel_miR_779	down	ENSSSCG00000005655	up
novel_miR_779	down	ENSSSCG00000005944	down
novel_miR_779	down	ENSSSCG00000005946	down
novel_miR_779	down	ENSSSCG00000006127	down
novel_miR_779	down	ENSSSCG00000006455	down
novel_miR_779	down	ENSSSCG00000006475	up
novel_miR_779	down	ENSSSCG00000006503	down
novel_miR_779	down	ENSSSCG00000006535	up
novel_miR_779	down	ENSSSCG00000006635	up
novel_miR_779	down	ENSSSCG00000006742	down
novel_miR_779	down	ENSSSCG00000007022	up
novel_miR_779	down	ENSSSCG00000007140	down
novel_miR_779	down	ENSSSCG00000007369	up
novel_miR_779	down	ENSSSCG00000007664	up
novel_miR_779	down	ENSSSCG00000007739	up
novel_miR_779	down	ENSSSCG00000007864	up
novel_miR_779	down	ENSSSCG00000007944	up
novel_miR_779	down	ENSSSCG00000008010	up
novel_miR_779	down	ENSSSCG00000008072	up
novel_miR_779	down	ENSSSCG00000008413	down
novel_miR_779	down	ENSSSCG00000008427	up
novel_miR_779	down	ENSSSCG00000008698	up
novel_miR_779	down	ENSSSCG00000008747	up
novel_miR_779	down	ENSSSCG00000008961	down
novel_miR_779	down	ENSSSCG00000008966	up
novel_miR_779	down	ENSSSCG00000009077	down
novel_miR_779	down	ENSSSCG00000009182	down
novel_miR_779	down	ENSSSCG00000009320	down
novel_miR_779	down	ENSSSCG00000009399	down
novel_miR_779	down	ENSSSCG00000009477	down
novel_miR_779	down	ENSSSCG00000009679	down
novel_miR_779	down	ENSSSCG00000009808	down
novel_miR_779	down	ENSSSCG00000009852	up
novel_miR_779	down	ENSSSCG00000009862	up
novel_miR_779	down	ENSSSCG00000010055	down
novel_miR_779	down	ENSSSCG00000010056	down
novel_miR_779	down	ENSSSCG00000010163	up
novel_miR_779	down	ENSSSCG00000010319	down
novel_miR_779	down	ENSSSCG00000010325	up
novel_miR_779	down	ENSSSCG00000010330	down
novel_miR_779	down	ENSSSCG00000010370	up
novel_miR_779	down	ENSSSCG00000010376	up
novel_miR_779	down	ENSSSCG00000010541	down
novel_miR_779	down	ENSSSCG00000010638	down
novel_miR_779	down	ENSSSCG00000010745	up
novel_miR_779	down	ENSSSCG00000010829	up
novel_miR_779	down	ENSSSCG00000010865	up
novel_miR_779	down	ENSSSCG00000011129	down
novel_miR_779	down	ENSSSCG00000011162	down
novel_miR_779	down	ENSSSCG00000011519	down
novel_miR_779	down	ENSSSCG00000011561	up
novel_miR_779	down	ENSSSCG00000011670	down
novel_miR_779	down	ENSSSCG00000011876	down
novel_miR_779	down	ENSSSCG00000011928	up
novel_miR_779	down	ENSSSCG00000012163	down
novel_miR_779	down	ENSSSCG00000012298	down
novel_miR_779	down	ENSSSCG00000012307	up
novel_miR_779	down	ENSSSCG00000012426	up
novel_miR_779	down	ENSSSCG00000012840	up
novel_miR_779	down	ENSSSCG00000013008	up
novel_miR_779	down	ENSSSCG00000013040	up
novel_miR_779	down	ENSSSCG00000013066	up
novel_miR_779	down	ENSSSCG00000013072	up
novel_miR_779	down	ENSSSCG00000013074	up
novel_miR_779	down	ENSSSCG00000013313	down
novel_miR_779	down	ENSSSCG00000013327	up
novel_miR_779	down	ENSSSCG00000013403	up
novel_miR_779	down	ENSSSCG00000013599	down
novel_miR_779	down	ENSSSCG00000013653	down
novel_miR_779	down	ENSSSCG00000013667	down
novel_miR_779	down	ENSSSCG00000013886	down
novel_miR_779	down	ENSSSCG00000013940	down
novel_miR_779	down	ENSSSCG00000014088	up
novel_miR_779	down	ENSSSCG00000014247	up
novel_miR_779	down	ENSSSCG00000014335	up
novel_miR_779	down	ENSSSCG00000014852	down
novel_miR_779	down	ENSSSCG00000014927	up
novel_miR_779	down	ENSSSCG00000014965	up
novel_miR_779	down	ENSSSCG00000015281	up
novel_miR_779	down	ENSSSCG00000015284	down
novel_miR_779	down	ENSSSCG00000015302	down
novel_miR_779	down	ENSSSCG00000015322	up
novel_miR_779	down	ENSSSCG00000015434	down
novel_miR_779	down	ENSSSCG00000015496	up
novel_miR_779	down	ENSSSCG00000015549	down
novel_miR_779	down	ENSSSCG00000015570	down
novel_miR_779	down	ENSSSCG00000016233	down
novel_miR_779	down	ENSSSCG00000016285	up
novel_miR_779	down	ENSSSCG00000016497	up
novel_miR_779	down	ENSSSCG00000016672	down
novel_miR_779	down	ENSSSCG00000016684	up
novel_miR_779	down	ENSSSCG00000016823	up
novel_miR_779	down	ENSSSCG00000016992	up
novel_miR_779	down	ENSSSCG00000017146	down
novel_miR_779	down	ENSSSCG00000017277	up
novel_miR_779	down	ENSSSCG00000017330	down
novel_miR_779	down	ENSSSCG00000017383	up
novel_miR_779	down	ENSSSCG00000017446	up
novel_miR_779	down	ENSSSCG00000017466	up
novel_miR_779	down	ENSSSCG00000017528	up
novel_miR_779	down	ENSSSCG00000017614	down
novel_miR_779	down	ENSSSCG00000017876	up
novel_miR_779	down	ENSSSCG00000017886	down
novel_miR_779	down	ENSSSCG00000017893	up
novel_miR_779	down	ENSSSCG00000017993	down
novel_miR_779	down	ENSSSCG00000022300	down
novel_miR_779	down	ENSSSCG00000022649	down
novel_miR_779	down	ENSSSCG00000022820	up
novel_miR_779	down	ENSSSCG00000022823	up
novel_miR_779	down	ENSSSCG00000022839	down
novel_miR_779	down	ENSSSCG00000023749	up
novel_miR_779	down	ENSSSCG00000024206	up
novel_miR_779	down	ENSSSCG00000024232	down
novel_miR_779	down	ENSSSCG00000024254	up
novel_miR_779	down	ENSSSCG00000024439	down
novel_miR_779	down	ENSSSCG00000024596	down
novel_miR_779	down	ENSSSCG00000024674	down
novel_miR_779	down	ENSSSCG00000024800	down
novel_miR_779	down	ENSSSCG00000024872	up
novel_miR_779	down	ENSSSCG00000025822	up
novel_miR_779	down	ENSSSCG00000025993	up
novel_miR_779	down	ENSSSCG00000026044	up
novel_miR_779	down	ENSSSCG00000026264	down
novel_miR_779	down	ENSSSCG00000026302	up
novel_miR_779	down	ENSSSCG00000026571	down
novel_miR_779	down	ENSSSCG00000026592	down
novel_miR_779	down	ENSSSCG00000026842	up
novel_miR_779	down	ENSSSCG00000026940	down
novel_miR_779	down	ENSSSCG00000026962	up
novel_miR_779	down	ENSSSCG00000026991	up
novel_miR_779	down	ENSSSCG00000027045	up
novel_miR_779	down	ENSSSCG00000027365	down
novel_miR_779	down	ENSSSCG00000027372	down
novel_miR_779	down	ENSSSCG00000027423	up
novel_miR_779	down	ENSSSCG00000028092	down
novel_miR_779	down	ENSSSCG00000029201	up
novel_miR_779	down	ENSSSCG00000029347	down
novel_miR_779	down	ENSSSCG00000029507	down
novel_miR_779	down	ENSSSCG00000029813	up
novel_miR_779	down	ENSSSCG00000030278	down
novel_miR_779	down	ENSSSCG00000030325	up
novel_miR_779	down	ENSSSCG00000030358	up
novel_miR_779	down	ENSSSCG00000030831	down
novel_miR_779	down	ENSSSCG00000031557	up
novel_miR_779	down	ENSSSCG00000031741	up
novel_miR_779	down	ENSSSCG00000031746	down
novel_miR_779	down	ENSSSCG00000031871	down
novel_miR_779	down	ENSSSCG00000031898	up
novel_miR_779	down	ENSSSCG00000032116	up
novel_miR_779	down	ENSSSCG00000032188	up
novel_miR_779	down	ENSSSCG00000032213	up
novel_miR_779	down	ENSSSCG00000032330	up
novel_miR_779	down	ENSSSCG00000032453	up
novel_miR_779	down	ENSSSCG00000032795	up
novel_miR_779	down	ENSSSCG00000032909	up
novel_miR_779	down	ENSSSCG00000033222	down
novel_miR_779	down	ENSSSCG00000033246	up
novel_miR_779	down	ENSSSCG00000033358	up
novel_miR_779	down	ENSSSCG00000033456	down
novel_miR_779	down	ENSSSCG00000033654	up
novel_miR_779	down	ENSSSCG00000033918	down
novel_miR_779	down	ENSSSCG00000033991	up
novel_miR_779	down	ENSSSCG00000033998	up
novel_miR_779	down	ENSSSCG00000034259	up
novel_miR_779	down	ENSSSCG00000034328	down
novel_miR_779	down	ENSSSCG00000034440	up
novel_miR_779	down	ENSSSCG00000034645	down
novel_miR_779	down	ENSSSCG00000034758	down
novel_miR_779	down	ENSSSCG00000035420	down
novel_miR_779	down	ENSSSCG00000035675	up
novel_miR_779	down	ENSSSCG00000035863	down
novel_miR_779	down	ENSSSCG00000035867	down
novel_miR_779	down	ENSSSCG00000035940	down
novel_miR_779	down	ENSSSCG00000035941	down
novel_miR_779	down	ENSSSCG00000035958	down
novel_miR_779	down	ENSSSCG00000035991	up
novel_miR_779	down	ENSSSCG00000036549	up
novel_miR_779	down	ENSSSCG00000036693	down
novel_miR_779	down	ENSSSCG00000036956	down
novel_miR_779	down	ENSSSCG00000036975	up
novel_miR_779	down	ENSSSCG00000037065	up
novel_miR_779	down	ENSSSCG00000037275	up
novel_miR_779	down	ENSSSCG00000037334	up
novel_miR_779	down	ENSSSCG00000037487	up
novel_miR_779	down	ENSSSCG00000037513	up
novel_miR_779	down	ENSSSCG00000037580	down
novel_miR_779	down	ENSSSCG00000038089	down
novel_miR_779	down	ENSSSCG00000038094	up
novel_miR_779	down	ENSSSCG00000038126	down
novel_miR_779	down	ENSSSCG00000038521	down
novel_miR_779	down	ENSSSCG00000038675	down
novel_miR_779	down	ENSSSCG00000038877	down
novel_miR_779	down	ENSSSCG00000038902	up
novel_miR_779	down	ENSSSCG00000038990	up
novel_miR_779	down	ENSSSCG00000038992	up
novel_miR_779	down	ENSSSCG00000039074	up
novel_miR_779	down	ENSSSCG00000039185	down
novel_miR_779	down	ENSSSCG00000039412	up
novel_miR_779	down	ENSSSCG00000039419	down
novel_miR_779	down	ENSSSCG00000039506	up
novel_miR_779	down	ENSSSCG00000039677	down
novel_miR_779	down	ENSSSCG00000039751	down
novel_miR_779	down	ENSSSCG00000039780	up
novel_miR_779	down	ENSSSCG00000039838	up
novel_miR_779	down	ENSSSCG00000039867	down
novel_miR_779	down	ENSSSCG00000040183	down
novel_miR_779	down	ENSSSCG00000040562	down
novel_miR_779	down	ENSSSCG00000040681	down
novel_miR_779	down	ENSSSCG00000040887	down
novel_miR_779	down	ENSSSCG00000041494	down
novel_miR_779	down	ENSSSCG00000043888	down
novel_miR_779	down	ENSSSCG00000044227	down
novel_miR_779	down	ENSSSCG00000046071	up
novel_miR_779	down	ENSSSCG00000046269	up
novel_miR_779	down	ENSSSCG00000047164	down
novel_miR_779	down	ENSSSCG00000048230	down
novel_miR_126	down	ENSSSCG00000000206	up
novel_miR_126	down	ENSSSCG00000000853	up
novel_miR_126	down	ENSSSCG00000001695	down
novel_miR_126	down	ENSSSCG00000001710	down
novel_miR_126	down	ENSSSCG00000001780	up
novel_miR_126	down	ENSSSCG00000001817	down
novel_miR_126	down	ENSSSCG00000002314	up
novel_miR_126	down	ENSSSCG00000002854	up
novel_miR_126	down	ENSSSCG00000003079	down
novel_miR_126	down	ENSSSCG00000005344	up
novel_miR_126	down	ENSSSCG00000005379	up
novel_miR_126	down	ENSSSCG00000005403	up
novel_miR_126	down	ENSSSCG00000005738	down
novel_miR_126	down	ENSSSCG00000006153	down
novel_miR_126	down	ENSSSCG00000008292	down
novel_miR_126	down	ENSSSCG00000008374	down
novel_miR_126	down	ENSSSCG00000008820	down
novel_miR_126	down	ENSSSCG00000010879	up
novel_miR_126	down	ENSSSCG00000011195	up
novel_miR_126	down	ENSSSCG00000011695	down
novel_miR_126	down	ENSSSCG00000011837	up
novel_miR_126	down	ENSSSCG00000012971	up
novel_miR_126	down	ENSSSCG00000013078	up
novel_miR_126	down	ENSSSCG00000014420	up
novel_miR_126	down	ENSSSCG00000015037	down
novel_miR_126	down	ENSSSCG00000015125	up
novel_miR_126	down	ENSSSCG00000015595	down
novel_miR_126	down	ENSSSCG00000015775	up
novel_miR_126	down	ENSSSCG00000015897	down
novel_miR_126	down	ENSSSCG00000016502	down
novel_miR_126	down	ENSSSCG00000016925	up
novel_miR_126	down	ENSSSCG00000017022	up
novel_miR_126	down	ENSSSCG00000017152	up
novel_miR_126	down	ENSSSCG00000017734	up
novel_miR_126	down	ENSSSCG00000018026	up
novel_miR_126	down	ENSSSCG00000020657	up
novel_miR_126	down	ENSSSCG00000020906	down
novel_miR_126	down	ENSSSCG00000021238	up
novel_miR_126	down	ENSSSCG00000021250	up
novel_miR_126	down	ENSSSCG00000021612	down
novel_miR_126	down	ENSSSCG00000021880	up
novel_miR_126	down	ENSSSCG00000022741	down
novel_miR_126	down	ENSSSCG00000026196	down
novel_miR_126	down	ENSSSCG00000026453	down
novel_miR_126	down	ENSSSCG00000027417	up
novel_miR_126	down	ENSSSCG00000027725	up
novel_miR_126	down	ENSSSCG00000027984	up
novel_miR_126	down	ENSSSCG00000028169	up
novel_miR_126	down	ENSSSCG00000028373	down
novel_miR_126	down	ENSSSCG00000030616	down
novel_miR_126	down	ENSSSCG00000031724	up
novel_miR_126	down	ENSSSCG00000032369	up
novel_miR_126	down	ENSSSCG00000032531	down
novel_miR_126	down	ENSSSCG00000032996	down
novel_miR_126	down	ENSSSCG00000033015	down
novel_miR_126	down	ENSSSCG00000034120	down
novel_miR_126	down	ENSSSCG00000034566	up
novel_miR_126	down	ENSSSCG00000034948	up
novel_miR_126	down	ENSSSCG00000036339	down
novel_miR_126	down	ENSSSCG00000036352	up
novel_miR_126	down	ENSSSCG00000036787	up
novel_miR_126	down	ENSSSCG00000037391	up
novel_miR_126	down	ENSSSCG00000037898	down
novel_miR_126	down	ENSSSCG00000038404	up
novel_miR_126	down	ENSSSCG00000039946	up
novel_miR_126	down	ENSSSCG00000040207	down
novel_miR_126	down	ENSSSCG00000040961	down
novel_miR_126	down	ENSSSCG00000040989	down
novel_miR_126	down	ENSSSCG00000045512	down
novel_miR_126	down	ENSSSCG00000047595	down
novel_miR_935	up	ENSSSCG00000000082	down
novel_miR_935	up	ENSSSCG00000000837	down
novel_miR_935	up	ENSSSCG00000000975	down
novel_miR_935	up	ENSSSCG00000001099	down
novel_miR_935	up	ENSSSCG00000001401	up
novel_miR_935	up	ENSSSCG00000002639	up
novel_miR_935	up	ENSSSCG00000004013	up
novel_miR_935	up	ENSSSCG00000006543	down
novel_miR_935	up	ENSSSCG00000006737	down
novel_miR_935	up	ENSSSCG00000007268	up
novel_miR_935	up	ENSSSCG00000008230	up
novel_miR_935	up	ENSSSCG00000008311	down
novel_miR_935	up	ENSSSCG00000009664	down
novel_miR_935	up	ENSSSCG00000009759	up
novel_miR_935	up	ENSSSCG00000011133	down
novel_miR_935	up	ENSSSCG00000011404	up
novel_miR_935	up	ENSSSCG00000012561	up
novel_miR_935	up	ENSSSCG00000012744	up
novel_miR_935	up	ENSSSCG00000013761	up
novel_miR_935	up	ENSSSCG00000013880	down
novel_miR_935	up	ENSSSCG00000016216	down
novel_miR_935	up	ENSSSCG00000016943	down
novel_miR_935	up	ENSSSCG00000016981	down
novel_miR_935	up	ENSSSCG00000017012	up
novel_miR_935	up	ENSSSCG00000017540	down
novel_miR_935	up	ENSSSCG00000017638	up
novel_miR_935	up	ENSSSCG00000020706	down
novel_miR_935	up	ENSSSCG00000021490	down
novel_miR_935	up	ENSSSCG00000022347	up
novel_miR_935	up	ENSSSCG00000023165	down
novel_miR_935	up	ENSSSCG00000024108	up
novel_miR_935	up	ENSSSCG00000027266	down
novel_miR_935	up	ENSSSCG00000027378	down
novel_miR_935	up	ENSSSCG00000028076	up
novel_miR_935	up	ENSSSCG00000030544	up
novel_miR_935	up	ENSSSCG00000032242	down
novel_miR_935	up	ENSSSCG00000032262	up
novel_miR_935	up	ENSSSCG00000034853	up
novel_miR_935	up	ENSSSCG00000035511	up
novel_miR_935	up	ENSSSCG00000035908	up
novel_miR_935	up	ENSSSCG00000036007	up
novel_miR_935	up	ENSSSCG00000036402	up
novel_miR_935	up	ENSSSCG00000036954	up
novel_miR_935	up	ENSSSCG00000037232	down
novel_miR_935	up	ENSSSCG00000037337	down
novel_miR_935	up	ENSSSCG00000037452	down
novel_miR_935	up	ENSSSCG00000040498	down
novel_miR_935	up	ENSSSCG00000040778	down
novel_miR_935	up	ENSSSCG00000041322	down
novel_miR_935	up	ENSSSCG00000041764	up
ssc-miR-370	up	ENSSSCG00000001837	up
ssc-miR-370	up	ENSSSCG00000002306	up
ssc-miR-370	up	ENSSSCG00000002637	up
ssc-miR-370	up	ENSSSCG00000002952	up
ssc-miR-370	up	ENSSSCG00000004766	up
ssc-miR-370	up	ENSSSCG00000005400	up
ssc-miR-370	up	ENSSSCG00000006524	up
ssc-miR-370	up	ENSSSCG00000007501	up
ssc-miR-370	up	ENSSSCG00000007943	up
ssc-miR-370	up	ENSSSCG00000007962	up
ssc-miR-370	up	ENSSSCG00000009111	up
ssc-miR-370	up	ENSSSCG00000009839	up
ssc-miR-370	up	ENSSSCG00000010984	up
ssc-miR-370	up	ENSSSCG00000011600	down
ssc-miR-370	up	ENSSSCG00000011936	up
ssc-miR-370	up	ENSSSCG00000012699	up
ssc-miR-370	up	ENSSSCG00000013772	up
ssc-miR-370	up	ENSSSCG00000014800	down
ssc-miR-370	up	ENSSSCG00000016295	up
ssc-miR-370	up	ENSSSCG00000016784	up
ssc-miR-370	up	ENSSSCG00000017072	up
ssc-miR-370	up	ENSSSCG00000017356	up
ssc-miR-370	up	ENSSSCG00000021576	down
ssc-miR-370	up	ENSSSCG00000023298	down
ssc-miR-370	up	ENSSSCG00000024015	up
ssc-miR-370	up	ENSSSCG00000026455	up
ssc-miR-370	up	ENSSSCG00000029666	up
ssc-miR-370	up	ENSSSCG00000030153	down
ssc-miR-370	up	ENSSSCG00000031154	up
ssc-miR-370	up	ENSSSCG00000032097	down
ssc-miR-370	up	ENSSSCG00000032527	up
ssc-miR-370	up	ENSSSCG00000032843	down
ssc-miR-370	up	ENSSSCG00000033385	up
ssc-miR-370	up	ENSSSCG00000039392	up
ssc-miR-370	up	ENSSSCG00000039761	up
ssc-miR-370	up	ENSSSCG00000050056	down
ssc-miR-370	up	ENSSSCG00000051006	down
novel_miR_484	up	ENSSSCG00000000901	down
novel_miR_484	up	ENSSSCG00000002712	up
novel_miR_484	up	ENSSSCG00000003554	up
novel_miR_484	up	ENSSSCG00000009605	up
novel_miR_484	up	ENSSSCG00000011973	up
novel_miR_484	up	ENSSSCG00000012000	down
novel_miR_484	up	ENSSSCG00000012996	down
novel_miR_484	up	ENSSSCG00000013360	down
novel_miR_484	up	ENSSSCG00000015290	down
novel_miR_484	up	ENSSSCG00000016554	up
novel_miR_484	up	ENSSSCG00000017265	down
novel_miR_484	up	ENSSSCG00000017472	up
novel_miR_484	up	ENSSSCG00000017861	down
novel_miR_484	up	ENSSSCG00000020846	up
novel_miR_484	up	ENSSSCG00000023522	up
novel_miR_484	up	ENSSSCG00000024970	down
novel_miR_484	up	ENSSSCG00000027677	down
novel_miR_484	up	ENSSSCG00000032022	up
novel_miR_484	up	ENSSSCG00000032279	up
novel_miR_484	up	ENSSSCG00000033018	up
novel_miR_484	up	ENSSSCG00000034913	up
novel_miR_484	up	ENSSSCG00000038562	up
novel_miR_484	up	ENSSSCG00000038727	down
novel_miR_484	up	ENSSSCG00000038963	down
novel_miR_484	up	ENSSSCG00000039875	up
ssc-miR-326	down	ENSSSCG00000002005	up
ssc-miR-326	down	ENSSSCG00000003451	down
ssc-miR-326	down	ENSSSCG00000004961	up
ssc-miR-326	down	ENSSSCG00000007504	up
ssc-miR-326	down	ENSSSCG00000008348	up
ssc-miR-326	down	ENSSSCG00000010594	down
ssc-miR-326	down	ENSSSCG00000014437	down
ssc-miR-326	down	ENSSSCG00000017306	up
ssc-miR-326	down	ENSSSCG00000021027	down
ssc-miR-326	down	ENSSSCG00000023912	up
ssc-miR-326	down	ENSSSCG00000026326	up
ssc-miR-326	down	ENSSSCG00000029305	up
ssc-miR-326	down	ENSSSCG00000032852	up
ssc-miR-149	down	ENSSSCG00000007463	up
ssc-miR-149	down	ENSSSCG00000008175	up
ssc-miR-149	down	ENSSSCG00000008468	up
ssc-miR-149	down	ENSSSCG00000010146	down
ssc-miR-149	down	ENSSSCG00000014391	down
ssc-miR-149	down	ENSSSCG00000023176	up
ssc-miR-149	down	ENSSSCG00000031719	up
ssc-miR-149	down	ENSSSCG00000038181	down
ssc-miR-1306-5p	up	ENSSSCG00000000403	down
ssc-miR-1306-5p	up	ENSSSCG00000005648	up
ssc-miR-1306-5p	up	ENSSSCG00000009613	down
ssc-miR-1306-5p	up	ENSSSCG00000010026	up
ssc-miR-1306-5p	up	ENSSSCG00000011046	up
ssc-miR-1306-5p	up	ENSSSCG00000011721	down
ssc-miR-1306-5p	up	ENSSSCG00000012845	up
ssc-miR-1306-5p	up	ENSSSCG00000024257	down
ssc-miR-1306-5p	up	ENSSSCG00000027528	up
ssc-miR-1306-5p	up	ENSSSCG00000034347	down
ssc-miR-1306-5p	up	ENSSSCG00000036973	up
ssc-miR-1306-5p	up	ENSSSCG00000039307	up
ssc-miR-296-3p	down	ENSSSCG00000003850	up
ssc-miR-296-3p	down	ENSSSCG00000006506	up
ssc-miR-296-3p	down	ENSSSCG00000008973	up
ssc-miR-296-3p	down	ENSSSCG00000010556	up
ssc-miR-296-3p	down	ENSSSCG00000012276	down
ssc-miR-296-3p	down	ENSSSCG00000015786	down
ssc-miR-296-3p	down	ENSSSCG00000017888	down
ssc-miR-296-3p	down	ENSSSCG00000023666	up
ssc-miR-296-3p	down	ENSSSCG00000027030	down
ssc-miR-296-3p	down	ENSSSCG00000031118	down
ssc-miR-365-5p	down	ENSSSCG00000000739	up
ssc-miR-365-5p	down	ENSSSCG00000002632	down
ssc-miR-365-5p	down	ENSSSCG00000002656	down
ssc-miR-365-5p	down	ENSSSCG00000003368	up
ssc-miR-365-5p	down	ENSSSCG00000011264	down
ssc-miR-365-5p	down	ENSSSCG00000011495	down
ssc-miR-365-5p	down	ENSSSCG00000014203	down
ssc-miR-365-5p	down	ENSSSCG00000015271	up
ssc-miR-365-5p	down	ENSSSCG00000024403	up
ssc-miR-365-5p	down	ENSSSCG00000031615	up
ssc-miR-365-5p	down	ENSSSCG00000033335	up
ssc-miR-365-5p	down	ENSSSCG00000035987	up
ssc-miR-365-5p	down	ENSSSCG00000038643	down
ssc-miR-145-5p	up	ENSSSCG00000008388	down
ssc-miR-145-5p	up	ENSSSCG00000009349	up
ssc-miR-145-5p	up	ENSSSCG00000011463	up
ssc-miR-145-5p	up	ENSSSCG00000015600	up
ssc-miR-145-5p	up	ENSSSCG00000016679	up
ssc-miR-145-5p	up	ENSSSCG00000035971	down
novel_miR_793	down	ENSSSCG00000011747	up
novel_miR_793	down	ENSSSCG00000040401	down
ssc-miR-10386	down	ENSSSCG00000004121	down
ssc-miR-10386	down	ENSSSCG00000014904	up
ssc-miR-10386	down	ENSSSCG00000025126	up
ssc-miR-10386	down	ENSSSCG00000027941	down
ssc-miR-4332	down	ENSSSCG00000007541	up
ssc-miR-4332	down	ENSSSCG00000024633	down
ssc-miR-4332	down	ENSSSCG00000027426	down
ssc-miR-423-3p	down	ENSSSCG00000008593	up
ssc-miR-423-3p	down	ENSSSCG00000014820	down
novel_miR_471	down	ENSSSCG00000025488	up
ssc-miR-486	up	ENSSSCG00000011056	down
ssc-miR-486	up	ENSSSCG00000027726	down
ssc-miR-486	up	ENSSSCG00000032078	up
ssc-miR-92b-3p	up	ENSSSCG00000000857	up
ssc-miR-92b-3p	up	ENSSSCG00000008334	down
ssc-miR-92b-3p	up	ENSSSCG00000016512	down
ssc-miR-214-3p	up	ENSSSCG00000006197	up
ssc-miR-214-3p	up	ENSSSCG00000013614	up
ssc-miR-214-3p	up	ENSSSCG00000031970	down
ssc-miR-342	down	ENSSSCG00000005284	up
ssc-miR-342	down	ENSSSCG00000006391	up
ssc-miR-342	down	ENSSSCG00000006729	up
ssc-miR-342	down	ENSSSCG00000012490	up
ssc-miR-342	down	ENSSSCG00000022925	down
ssc-miR-362	up	ENSSSCG00000034610	down
novel_miR_507	up	ENSSSCG00000012083	down
ssc-miR-34a	down	ENSSSCG00000015905	up
ssc-miR-127	up	ENSSSCG00000007554	down
novel_miR_966	up	ENSSSCG00000004180	down
novel_miR_966	up	ENSSSCG00000016956	down
novel_miR_470	up	ENSSSCG00000012828	up
ssc-miR-221-5p	down	ENSSSCG00000032684	up
ssc-miR-143-5p	up	ENSSSCG00000003702	up
ssc-miR-210	down	ENSSSCG00000003983	down
ssc-miR-210	down	ENSSSCG00000007523	down
novel_miR_912	down	ENSSSCG00000011951	down
ssc-miR-222	down	ENSSSCG00000039318	down
ssc-miR-493-3p	up	ENSSSCG00000024310	down
ssc-miR-196a	up	ENSSSCG00000038644	up
novel_miR_1245	down	ENSSSCG00000010922	down
novel_miR_1228	down	ENSSSCG00000017624	up
